# Supplementary material for: Fibronectin leucine-rich transmembrane protein 2 drives monocyte differentiation into macrophages via the UNC5B-Akt/mTOR axis
Source: Front Immunol. 2023 Apr 6;14:1162004. doi: 10.3389/fimmu.2023.1162004 (PMC10117657; doi:10.3389/fimmu.2023.1162004)
Supplement: Supplementary file 2 [file Table_1.xlsx]

## Sheet: Upregulation
gene_id	baseMean	baseMean_control_Con	baseMean_case_Case	foldChange	log2FoldChange	pval	padj	up_down	expression_DMSO-1	expression_DMSO-2	expression_DMSO-3	expression_PMA-1	expression_PMA-2	expression_PMA-3	Dbxref	product	GO_id	GO_term	pathway	pathway_description
EMP1	7103.19	0.644649	14205.7	22036.4	14.4276	1.92e-38	1.02e-34	Up	0.0284932	0	0	180.643	181.977	175.16	GeneID:2012,Genbank:NM_001423.2,HGNC:HGNC:3333,MIM:602333	epithelial membrane protein 1	GO:0005886,GO:0007275,GO:0008219,GO:0008283,GO:0008544,GO:0016020,GO:0016021,GO:0016049,GO:0032060	plasma membrane|multicellular organism development|cell death|cell proliferation|epidermis development|membrane|integral component of membrane|cell growth|bleb assembly
GDF15	3331.58	1.32475	6661.84	5028.76	12.296	2.63e-38	1.05e-34	Up	0	0.0811074	0.0755597	210.695	217.751	197.602	GeneID:9518,Genbank:XM_024451789.1,HGNC:HGNC:30142,MIM:605312	growth differentiation factor 15			path:hsa04060	Cytokine-cytokine receptor interaction
IL1B	10657.5	5.88134	21309.1	3623.17	11.823	1.45e-31	1.37e-28	Up	0.194928	0.103794	0.186334	595.547	587.775	537.684	GeneID:3553,Genbank:XM_017003988.2,HGNC:HGNC:5992,MIM:147720	interleukin 1 beta			path:hsa01523,path:hsa04010,path:hsa04060,path:hsa04064,path:hsa04217,path:hsa04380,path:hsa04620,path:hsa04621,path:hsa04623,path:hsa04625,path:hsa04640,path:hsa04657,path:hsa04659,path:hsa04668,path:hsa04750,path:hsa04932,path:hsa04933,path:hsa04940,path:hsa05010,path:hsa05020,path:hsa05132,path:hsa05133,path:hsa05134,path:hsa05140,path:hsa05142,path:hsa05143,path:hsa05144,path:hsa05146,path:hs…	Antifolate resistance|MAPK signaling pathway|Cytokine-cytokine receptor interaction|NF-kappa B signaling pathway|Necroptosis|Osteoclast differentiation|Toll-like receptor signaling pathway|NOD-like receptor signaling pathway|Cytosolic DNA-sensing pathway|C-type lectin receptor signaling pathway|Hematopoietic cell lineage|IL-17 signaling pathway|Th17 cell differentiation|TNF signaling pathway|Infl…
RIN2	471.477	0.325191	942.628	2898.69	11.5012	1.37e-30	1.15e-27	Up	0	0	0.00430974	3.00164	3.12187	3.05138	GeneID:54453,Genbank:XM_005260731.2,HGNC:HGNC:18750,MIM:610222	Ras and Rab interactor 2	GO:0005096,GO:0005829,GO:0006897,GO:0007264,GO:0017112,GO:0030695	GTPase activator activity|cytosol|endocytosis|small GTPase mediated signal transduction|Rab guanyl-nucleotide exchange factor activity|GTPase regulator activity
SPP1	8548.66	6.29282	17091	2715.96	11.4072	5.96e-32	5.96e-29	Up	0.0347398	0.156906	0.0811529	237.67	227.593	235.918	GeneID:6696,Genbank:NM_001251830.1,HGNC:HGNC:11255,MIM:166490	secreted phosphoprotein 1			path:hsa04151,path:hsa04371,path:hsa04510,path:hsa04512,path:hsa04620,path:hsa05165	PI3K-Akt signaling pathway|Apelin signaling pathway|Focal adhesion|ECM-receptor interaction|Toll-like receptor signaling pathway|Human papillomavirus infection
TNFSF15	1790.84	1.61736	3580.05	2213.52	11.1121	1.56e-36	3.55e-33	Up	0.0140243	0	0.011433	16.8486	19.5006	15.832	GeneID:9966,Genbank:NM_005118.3,HGNC:HGNC:11931,MIM:604052	TNF superfamily member 15			path:hsa04060	Cytokine-cytokine receptor interaction
A2M	10087.7	9.53379	20165.9	2115.2	11.0466	6.3e-30	4.79e-27	Up	0.0406715	0.0697206	0.0608999	117.683	116.589	115.977	GeneID:2,Genbank:NM_001347423.1,HGNC:HGNC:7,MIM:103950	alpha-2-macroglobulin			path:hsa04610	Complement and coagulation cascades
MAFB	2453.2	2.63177	4903.77	1863.29	10.8636	6.1e-36	1.22e-32	Up	0.028452	0.0396786	0.0479503	69.6311	71.0018	65.6074	GeneID:9935,Genbank:NM_005461.4,HGNC:HGNC:6408,MIM:608968	MAF bZIP transcription factor B	GO:0000978,GO:0001077,GO:0005634,GO:0005667,GO:0006355,GO:0007379,GO:0007399,GO:0007423,GO:0007585,GO:0008134,GO:0021571,GO:0021572,GO:0021599,GO:0033077,GO:0035284,GO:0042472,GO:0042803,GO:0045647,GO:0045671,GO:0046982,GO:0048538	RNA polymerase II proximal promoter sequence-specific DNA binding|transcriptional activator activity, RNA polymerase II proximal promoter sequence-specific DNA binding|nucleus|transcription factor complex|regulation of transcription, DNA-templated|segment specification|nervous system development|sensory organ development|respiratory gaseous exchange|transcription factor binding|rhombomere 5 devel…	path:hsa04928	Parathyroid hormone synthesis, secretion and action
ZFP36L1	888.125	1.2979	1774.95	1367.56	10.4174	1.87e-33	2.49e-30	Up	0.00993748	0	0.0357827	18.6119	18.7783	18.228	GeneID:677,Genbank:NM_001244701.1,HGNC:HGNC:1107,MIM:601064	ZFP36 ring finger protein like 1			path:hsa04218	Cellular senescence
ALDH1A2	222.017	0.337183	443.697	1315.89	10.3618	3.36e-23	8.14e-21	Up	0	0.00676847	0	3.09303	2.79378	2.84711	GeneID:8854,Genbank:NM_170696.2,HGNC:HGNC:15472,MIM:603687	aldehyde dehydrogenase 1 family member A2			path:hsa00830	Retinol metabolism
SGK1	3180.88	4.87553	6356.88	1303.83	10.3485	6.48e-34	9.41e-31	Up	0.0522545	0.00966253	0.105458	60.5323	62.4625	58.4825	GeneID:6446,Genbank:NM_001143676.1,HGNC:HGNC:10810,MIM:602958	serum/glucocorticoid regulated kinase 1	GO:0001558,GO:0004674,GO:0004712,GO:0005246,GO:0005524,GO:0005634,GO:0005737,GO:0005739,GO:0005789,GO:0005829,GO:0005886,GO:0006468,GO:0006814,GO:0006915,GO:0006950,GO:0006974,GO:0007616,GO:0008217,GO:0015459,GO:0016607,GO:0017080,GO:0017081,GO:0018105,GO:0030334,GO:0032411,GO:0034220,GO:0035556,GO:0042127,GO:0042981,GO:0048812,GO:0050790,GO:0051090,GO:0060453,GO:0070294	regulation of cell growth|protein serine/threonine kinase activity|protein serine/threonine/tyrosine kinase activity|calcium channel regulator activity|ATP binding|nucleus|cytoplasm|mitochondrion|endoplasmic reticulum membrane|cytosol|plasma membrane|protein phosphorylation|sodium ion transport|apoptotic process|response to stress|cellular response to DNA damage stimulus|long-term memory|regulati…	path:hsa04068,path:hsa04150,path:hsa04151,path:hsa04960	FoxO signaling pathway|mTOR signaling pathway|PI3K-Akt signaling pathway|Aldosterone-regulated sodium reabsorption
EGR2	783.758	1.30416	1566.21	1200.94	10.2299	1.38e-32	1.47e-29	Up	0.0436919	0.0137183	0	21.5032	21.4102	21.6889	GeneID:1959,Genbank:NM_001136178.1,HGNC:HGNC:3239,MIM:129010	early growth response 2			path:hsa04625,path:hsa05161,path:hsa05166,path:hsa05203	C-type lectin receptor signaling pathway|Hepatitis B|Human T-cell leukemia virus 1 infection|Viral carcinogenesis
MAML2	573.968	0.999557	1146.94	1147.44	10.1642	9.75e-31	8.66e-28	Up	0	0.00912456	0.0033473	3.50339	3.38649	3.02165	GeneID:84441,Genbank:NM_032427.3,HGNC:HGNC:16259,MIM:607537	mastermind like transcriptional coactivator 2			path:hsa04330,path:hsa04658,path:hsa05165	Notch signaling pathway|Th1 and Th2 cell differentiation|Human papillomavirus infection
HAVCR2	1657.3	2.9455	3311.65	1124.31	10.1348	2.59e-34	4.6e-31	Up	0.0823029	0.0298805	0	52.3208	52.9489	51.1519	GeneID:84868,Genbank:NM_032782.4,HGNC:HGNC:18437,MIM:606652	hepatitis A virus cellular receptor 2	GO:0001772,GO:0002250,GO:0002281,GO:0002519,GO:0002652,GO:0002826,GO:0002859,GO:0005769,GO:0006954,GO:0009986,GO:0010629,GO:0016021,GO:0030054,GO:0030886,GO:0032088,GO:0032687,GO:0032689,GO:0032703,GO:0032712,GO:0032715,GO:0032720,GO:0032722,GO:0032729,GO:0032732,GO:0032753,GO:0032815,GO:0034138,GO:0034154,GO:0034162,GO:0042102,GO:0042130,GO:0043032,GO:0045087,GO:0046872,GO:0050830,GO:0060135,GO:…	immunological synapse|adaptive immune response|macrophage activation involved in immune response|natural killer cell tolerance induction|regulation of tolerance induction dependent upon immune response|negative regulation of T-helper 1 type immune response|negative regulation of natural killer cell mediated cytotoxicity directed against tumor cell target|early endosome|inflammatory response|cell …
RASGRF1	185.458	0.337183	370.578	1099.04	10.102	1.62e-21	3.54e-19	Up	0	0.00370747	0	0.985124	0.855257	0.95792	GeneID:5923,Genbank:NM_001145648.1,HGNC:HGNC:9875,MIM:606600	Ras protein specific guanine nucleotide releasing factor 1			path:hsa04010,path:hsa04014,path:hsa04510	MAPK signaling pathway|Ras signaling pathway|Focal adhesion
CYP19A1	1443.11	2.65576	2883.57	1085.78	10.0845	3.95e-34	6.32e-31	Up	0.0107189	0.0231181	0.00643413	14.3484	13.5788	13.8656	GeneID:1588,Genbank:NM_000103.3,HGNC:HGNC:2594,MIM:107910	cytochrome P450 family 19 subfamily A member 1			path:hsa00140,path:hsa04913	Steroid hormone biosynthesis|Ovarian steroidogenesis
SEMA3D	159.59	0.325191	318.855	980.516	9.9374	3.35e-20	6.36e-18	Up	0	0	0.00464372	1.38432	1.33336	1.24299	GeneID:223117,Genbank:XM_017011873.1,HGNC:HGNC:10726,MIM:609907	semaphorin 3D	GO:0005615,GO:0007399,GO:0030154,GO:0038191,GO:0050919	extracellular space|nervous system development|cell differentiation|neuropilin binding|negative chemotaxis	path:hsa04360	Axon guidance
MMP9	2497.19	5.63384	4988.75	885.498	9.79034	5.03e-33	5.74e-30	Up	0.0595121	0.259411	0	128.975	121.571	117.523	GeneID:4318,Genbank:NM_004994.2,HGNC:HGNC:7176,MIM:120361	matrix metallopeptidase 9			path:hsa01522,path:hsa04657,path:hsa04668,path:hsa04670,path:hsa04915,path:hsa04926,path:hsa05161,path:hsa05200,path:hsa05202,path:hsa05205,path:hsa05206,path:hsa05215,path:hsa05219,path:hsa05418	Endocrine resistance|IL-17 signaling pathway|TNF signaling pathway|Leukocyte transendothelial migration|Estrogen signaling pathway|Relaxin signaling pathway|Hepatitis B|Pathways in cancer|Transcriptional misregulation in cancer|Proteoglycans in cancer|MicroRNAs in cancer|Prostate cancer|Bladder cancer|Fluid shear stress and atherosclerosis
ICAM5	291.97	0.662374	583.278	880.586	9.78232	5.81e-25	1.82e-22	Up	0	0	0	6.97484	6.17995	6.75989	GeneID:7087,Genbank:XM_011528229.1,HGNC:HGNC:5348,MIM:601852	intercellular adhesion molecule 5	GO:0005178,GO:0005886,GO:0005887,GO:0006909,GO:0007155,GO:0030198,GO:0050776,GO:0098609	integrin binding|plasma membrane|integral component of plasma membrane|phagocytosis|cell adhesion|extracellular matrix organization|regulation of immune response|cell-cell adhesion
IER3	1169.31	2.65862	2335.95	878.633	9.77912	4.61e-33	5.67e-30	Up	0.045741	0.223158	0.100063	101.064	103.161	92.4401	GeneID:8870,Genbank:NM_003897.3,HGNC:HGNC:5392,MIM:602996	immediate early response 3
SLAMF7	139.438	0.325191	278.552	856.578	9.74244	4.47e-19	7.59e-17	Up	0	0	0	2.77452	2.52571	2.60224	GeneID:57823,Genbank:NM_021181.4,HGNC:HGNC:21394,MIM:606625	SLAM family member 7	GO:0002250,GO:0005886,GO:0007155,GO:0016021,GO:0030101,GO:0042267,GO:0042802,GO:0050776	adaptive immune response|plasma membrane|cell adhesion|integral component of membrane|natural killer cell activation|natural killer cell mediated cytotoxicity|identical protein binding|regulation of immune response
C5AR1	470.202	1.31902	939.085	711.959	9.47565	3.31e-28	1.76e-25	Up	0	0.0359547	0	17.6771	16.7249	17.0168	GeneID:728,Genbank:NM_001736.3,HGNC:HGNC:1338,MIM:113995	complement C5a receptor 1	GO:0000187,GO:0001856,GO:0004878,GO:0004930,GO:0005886,GO:0005887,GO:0006915,GO:0006935,GO:0006954,GO:0006955,GO:0006968,GO:0007165,GO:0007186,GO:0007200,GO:0007202,GO:0007204,GO:0007606,GO:0009986,GO:0010575,GO:0010759,GO:0016323,GO:0021534,GO:0030449,GO:0030593,GO:0030667,GO:0031100,GO:0032494,GO:0032496,GO:0042789,GO:0043312,GO:0043524,GO:0045177,GO:0045766,GO:0050679,GO:0050830,GO:0050900,GO:…	activation of MAPK activity|complement component C5a binding|complement component C5a receptor activity|G-protein coupled receptor activity|plasma membrane|integral component of plasma membrane|apoptotic process|chemotaxis|inflammatory response|immune response|cellular defense response|signal transduction|G-protein coupled receptor signaling pathway|phospholipase C-activating G-protein coupled re…	path:hsa04080,path:hsa04610,path:hsa05150	Neuroactive ligand-receptor interaction|Complement and coagulation cascades|Staphylococcus aureus infection
DDIT4L	443.475	1.32475	885.625	668.523	9.38483	1.3e-27	6.69e-25	Up	0	0.021531	0.0321002	11.9477	12.7871	13.7305	GeneID:115265,Genbank:NM_145244.3,HGNC:HGNC:30555,MIM:607730	DNA damage inducible transcript 4 like	GO:0005737,GO:0009968	cytoplasm|negative regulation of signal transduction
CCL4	106.551	0.322325	212.781	660.144	9.36664	5.87e-17	7.05e-15	Up	0.115447	0	0	19.452	26.2238	20.8386	GeneID:6351,Genbank:NM_002984.3,HGNC:HGNC:10630,MIM:182284	C-C motif chemokine ligand 4			path:hsa04060,path:hsa04062,path:hsa04064,path:hsa04620,path:hsa04623,path:hsa05132,path:hsa05163	Cytokine-cytokine receptor interaction|Chemokine signaling pathway|NF-kappa B signaling pathway|Toll-like receptor signaling pathway|Cytosolic DNA-sensing pathway|Salmonella infection|Human cytomegalovirus infection
MSR1	620.052	1.95741	1238.15	632.544	9.30502	1.48e-29	1.03e-26	Up	0.011027	0	0.0212399	6.22769	7.0378	6.22355	GeneID:4481,Genbank:NM_138716.2,HGNC:HGNC:7376,MIM:153622	macrophage scavenger receptor 1			path:hsa04145	Phagosome
RASGEF1B	197.63	0.659508	394.601	598.326	9.22479	2.99e-21	6.37e-19	Up	0.0105933	0.00922303	0	3.53173	3.85046	3.57698	GeneID:153020,Genbank:NM_001300736.1,HGNC:HGNC:24881,MIM:614532	RasGEF domain family member 1B	GO:0005088,GO:0005769,GO:0005770,GO:0007264,GO:0030496,GO:0043547	Ras guanyl-nucleotide exchange factor activity|early endosome|late endosome|small GTPase mediated signal transduction|midbody|positive regulation of GTPase activity
PHLDA1	8328.8	30.2365	16627.4	549.911	9.10306	2.61e-25	8.5e-23	Up	0.169487	0.151546	0.184496	104.539	100.959	99.3013	GeneID:22822,Genbank:NM_007350.3,HGNC:HGNC:8933,MIM:605335	pleckstrin homology like domain family A member 1	GO:0000086,GO:0005634,GO:0005730,GO:0005829,GO:0006915,GO:0031410,GO:0045210	G2/M transition of mitotic cell cycle|nucleus|nucleolus|cytosol|apoptotic process|cytoplasmic vesicle|FasL biosynthetic process
IGFBP3	450.297	1.63508	898.959	549.795	9.10275	3.17e-27	1.45e-24	Up	0	0.0145637	0.0544971	13.4285	13.1868	11.9525	GeneID:3486,Genbank:NM_000598.4,HGNC:HGNC:5472,MIM:146732	insulin like growth factor binding protein 3			path:hsa04115,path:hsa04218,path:hsa05202	p53 signaling pathway|Cellular senescence|Transcriptional misregulation in cancer
FLRT2	166.913	0.650382	333.175	512.276	9.00078	9.69e-20	1.72e-17	Up	0	0	0.00366148	0.503537	0.561048	0.550325	GeneID:23768,Genbank:XM_024449522.1,HGNC:HGNC:3761,MIM:604807	fibronectin leucine rich transmembrane protein 2	GO:0003007,GO:0004860,GO:0005057,GO:0005104,GO:0005578,GO:0005737,GO:0005789,GO:0005886,GO:0005887,GO:0005911,GO:0005925,GO:0006469,GO:0007411,GO:0008543,GO:0019221,GO:0030674,GO:0031090,GO:0043005,GO:0045202,GO:0045499,GO:0046426,GO:0051965,GO:0061343,GO:0070062,GO:0071711,GO:2001222	heart morphogenesis|protein kinase inhibitor activity|signal transducer activity, downstream of receptor|fibroblast growth factor receptor binding|proteinaceous extracellular matrix|cytoplasm|endoplasmic reticulum membrane|plasma membrane|integral component of plasma membrane|cell-cell junction|focal adhesion|negative regulation of protein kinase activity|axon guidance|fibroblast growth factor re…
HMGA2	493.662	1.95741	985.366	503.404	8.97557	1.61e-27	7.56e-25	Up	0	0	0.0126463	4.74635	4.93144	4.94538	GeneID:8091,Genbank:NM_003483.4,HGNC:HGNC:5009,MIM:600698	high mobility group AT-hook 2			path:hsa05202,path:hsa05206	Transcriptional misregulation in cancer|MicroRNAs in cancer
NES	497.426	1.98139	992.871	501.098	8.96895	1.38e-27	6.91e-25	Up	0.0141948	0.0215191	0.00760299	6.29044	6.21896	7.28779	GeneID:10763,Genbank:NM_006617.1,HGNC:HGNC:7756,MIM:600915	nestin	GO:0000086,GO:0005198,GO:0005737,GO:0005882,GO:0007417,GO:0007420,GO:0019215,GO:0030844,GO:0031012,GO:0031076,GO:0032091,GO:0043086,GO:0045111,GO:0072089,GO:2000179	G2/M transition of mitotic cell cycle|structural molecule activity|cytoplasm|intermediate filament|central nervous system development|brain development|intermediate filament binding|positive regulation of intermediate filament depolymerization|extracellular matrix|embryonic camera-type eye development|negative regulation of protein binding|negative regulation of catalytic activity|intermediate fi…
COL4A2	75.9481	0.325191	151.571	466.098	8.86449	1.45e-14	1.14e-12	Up	0	0	0.00780221	1.07345	0.886538	1.00221	GeneID:1284,Genbank:NM_001846.3,HGNC:HGNC:2203,MIM:120090	collagen type IV alpha 2 chain	GO:0001525,GO:0005201,GO:0005576,GO:0005587,GO:0005788,GO:0006351,GO:0007568,GO:0014823,GO:0016525,GO:0030198,GO:0030574,GO:0031012,GO:0035987,GO:0038063,GO:0070062,GO:0071560	angiogenesis|extracellular matrix structural constituent|extracellular region|collagen type IV trimer|endoplasmic reticulum lumen|transcription, DNA-templated|aging|response to activity|negative regulation of angiogenesis|extracellular matrix organization|collagen catabolic process|extracellular matrix|endodermal cell differentiation|collagen-activated tyrosine kinase receptor signaling pathway|e…	path:hsa04151,path:hsa04510,path:hsa04512,path:hsa04926,path:hsa04933,path:hsa04974,path:hsa05146,path:hsa05165,path:hsa05200,path:hsa05222	PI3K-Akt signaling pathway|Focal adhesion|ECM-receptor interaction|Relaxin signaling pathway|AGE-RAGE signaling pathway in diabetic complications|Protein digestion and absorption|Amoebiasis|Human papillomavirus infection|Pathways in cancer|Small cell lung cancer
SPOCK1	75.0999	0.322325	149.878	464.989	8.86105	1.8e-14	1.39e-12	Up	0.00674276	0	0	1.1202	1.24552	1.21104	GeneID:6695,Genbank:NM_004598.3,HGNC:HGNC:11251,MIM:602264	SPARC (osteonectin), cwcv and kazal like domains proteoglycan 1	GO:0001558,GO:0001764,GO:0004867,GO:0004869,GO:0005509,GO:0005578,GO:0005615,GO:0005737,GO:0007155,GO:0007165,GO:0007399,GO:0008191,GO:0010812,GO:0010951,GO:0010977,GO:0014069,GO:0016528,GO:0021953,GO:0022008,GO:0031594,GO:0033268	regulation of cell growth|neuron migration|serine-type endopeptidase inhibitor activity|cysteine-type endopeptidase inhibitor activity|calcium ion binding|proteinaceous extracellular matrix|extracellular space|cytoplasm|cell adhesion|signal transduction|nervous system development|metalloendopeptidase inhibitor activity|negative regulation of cell-substrate adhesion|negative regulation of endopept…
AREG	298.108	1.30702	594.908	455.163	8.83024	8.8e-24	2.38e-21	Up	0.0272128	0.0252759	0.0308246	16.6397	17.0248	16.4208	GeneID:374,Genbank:NM_001657.3,HGNC:HGNC:651,MIM:104640	amphiregulin			path:hsa04010,path:hsa04012,path:hsa04151,path:hsa04390,path:hsa05210	MAPK signaling pathway|ErbB signaling pathway|PI3K-Akt signaling pathway|Hippo signaling pathway|Colorectal cancer
ICAM1	2897.83	13.1148	5782.55	440.917	8.78436	3.4e-29	2.26e-26	Up	0.226935	0.183844	0.140341	72.6716	79.9298	71.325	GeneID:3383,Genbank:NM_000201.2,HGNC:HGNC:5344,MIM:147840	intercellular adhesion molecule 1			path:hsa04064,path:hsa04514,path:hsa04650,path:hsa04668,path:hsa04670,path:hsa04933,path:hsa05143,path:hsa05144,path:hsa05150,path:hsa05164,path:hsa05166,path:hsa05167,path:hsa05169,path:hsa05323,path:hsa05416,path:hsa05418	NF-kappa B signaling pathway|Cell adhesion molecules (CAMs)|Natural killer cell mediated cytotoxicity|TNF signaling pathway|Leukocyte transendothelial migration|AGE-RAGE signaling pathway in diabetic complications|African trypanosomiasis|Malaria|Staphylococcus aureus infection|Influenza A|Human T-cell leukemia virus 1 infection|Kaposi sarcoma-associated herpesvirus infection|Epstein-Barr virus in…
UCN2	138.256	0.647516	275.864	426.034	8.73483	3.48e-18	5.19e-16	Up	0.0383612	6.84e-09	0.0412094	16.9081	16.1693	18.0834	GeneID:90226,Genbank:NM_033199.3,HGNC:HGNC:18414,MIM:605902	urocortin 2	GO:0001664,GO:0005179,GO:0005576,GO:0005615,GO:0005622,GO:0006950,GO:0007189,GO:0007586,GO:0009755,GO:0031669,GO:0042562,GO:0051429,GO:0051431	G-protein coupled receptor binding|hormone activity|extracellular region|extracellular space|intracellular|response to stress|adenylate cyclase-activating G-protein coupled receptor signaling pathway|digestion|hormone-mediated signaling pathway|cellular response to nutrient levels|hormone binding|corticotropin-releasing hormone receptor binding|corticotropin-releasing hormone receptor 2 binding	path:hsa04080	Neuroactive ligand-receptor interaction
GPNMB	689.768	3.30614	1376.23	416.265	8.70136	1.18e-28	7.25e-26	Up	0.0250152	0.0562838	0.0145142	13.3433	13.1459	14.0616	GeneID:10457,Genbank:NM_001005340.1,HGNC:HGNC:4462,MIM:604368	glycoprotein nmb
GPRIN3	133.438	0.650382	266.225	409.336	8.67714	6.8e-18	9.45e-16	Up	0	0	0.004511	0.551826	0.551226	0.533719	GeneID:285513,Genbank:XM_017008044.1,HGNC:HGNC:27733,MIM:611241	GPRIN family member 3
EBI3	661.95	3.2673	1320.63	404.198	8.65892	2.38e-28	1.31e-25	Up	0.148445	0.10421	0.257719	51.9874	55.5295	51.378	GeneID:10148,Genbank:XM_011527619.2,HGNC:HGNC:3129,MIM:605816	Epstein-Barr virus induced 3
BCL2A1	391.919	1.98712	781.852	393.459	8.62007	2.51e-25	8.36e-23	Up	0	0.0916909	0.114822	29.5662	28.2362	30.6254	GeneID:597,Genbank:NM_004049.3,HGNC:HGNC:991,MIM:601056	BCL2 related protein A1	GO:0001836,GO:0005741,GO:0008053,GO:0008630,GO:0015267,GO:0042803,GO:0043065,GO:0043066,GO:0046982,GO:0097192	release of cytochrome c from mitochondria|mitochondrial outer membrane|mitochondrial fusion|intrinsic apoptotic signaling pathway in response to DNA damage|channel activity|protein homodimerization activity|positive regulation of apoptotic process|negative regulation of apoptotic process|protein heterodimerization activity|extrinsic apoptotic signaling pathway in absence of ligand	path:hsa04064,path:hsa04210,path:hsa05202,path:hsa05221	NF-kappa B signaling pathway|Apoptosis|Transcriptional misregulation in cancer|Acute myeloid leukemia
CCL3	835.297	4.90577	1665.69	339.537	8.40742	2.11e-28	1.21e-25	Up	0.275669	0.185392	0.191223	132.189	139.153	125.359	GeneID:6348,Genbank:NM_002983.2,HGNC:HGNC:10627,MIM:182283	C-C motif chemokine ligand 3			path:hsa04060,path:hsa04062,path:hsa04620,path:hsa05132,path:hsa05142,path:hsa05163,path:hsa05323	Cytokine-cytokine receptor interaction|Chemokine signaling pathway|Toll-like receptor signaling pathway|Salmonella infection|Chagas disease (American trypanosomiasis)|Human cytomegalovirus infection|Rheumatoid arthritis
TRIM2	657.631	3.92107	1311.34	334.435	8.38558	1.5e-27	7.26e-25	Up	0.0168352	0.00554084	0.00839459	4.57908	4.55171	4.27583	GeneID:23321,Genbank:XM_017007952.1,HGNC:HGNC:15974,MIM:614141	tripartite motif containing 2	GO:0004842,GO:0005737,GO:0008270,GO:0043523	ubiquitin-protein transferase activity|cytoplasm|zinc ion binding|regulation of neuron apoptotic process
FCMR	162.234	0.999557	323.468	323.612	8.33812	8.03e-19	1.31e-16	Up	0	0.0259582	0.0160313	4.09885	3.84372	4.11419	GeneID:9214,Genbank:XM_005273351.4,HGNC:HGNC:14315,MIM:606015	Fc fragment of IgM receptor	GO:0002376,GO:0005576,GO:0006968,GO:0016021,GO:0043066	immune system process|extracellular region|cellular defense response|integral component of membrane|negative regulation of apoptotic process
CHRM3	101.682	0.650382	202.713	311.683	8.28394	8.02e-16	8.16e-14	Up	0	0	0.00180559	0.302853	0.317847	0.274644	GeneID:1131,Genbank:XM_017000153.1,HGNC:HGNC:1952,MIM:118494	cholinergic receptor muscarinic 3	GO:0003056,GO:0004435,GO:0004872,GO:0005886,GO:0005887,GO:0006464,GO:0006939,GO:0007165,GO:0007186,GO:0007197,GO:0007207,GO:0007213,GO:0007271,GO:0007399,GO:0008283,GO:0016323,GO:0016907,GO:0030054,GO:0030425,GO:0032279,GO:0042166,GO:0043679,GO:0045202,GO:0045211,GO:0045987,GO:0046541	regulation of vascular smooth muscle contraction|phosphatidylinositol phospholipase C activity|receptor activity|plasma membrane|integral component of plasma membrane|cellular protein modification process|smooth muscle contraction|signal transduction|G-protein coupled receptor signaling pathway|adenylate cyclase-inhibiting G-protein coupled acetylcholine receptor signaling pathway|phospholipase C…	path:hsa04020,path:hsa04080,path:hsa04725,path:hsa04742,path:hsa04810,path:hsa04911,path:hsa04970,path:hsa04971,path:hsa04972	Calcium signaling pathway|Neuroactive ligand-receptor interaction|Cholinergic synapse|Taste transduction|Regulation of actin cytoskeleton|Insulin secretion|Salivary secretion|Gastric acid secretion|Pancreatic secretion
IL4I1	1381.7	8.85995	2754.55	310.899	8.2803	1.31e-28	7.72e-26	Up	0.262015	0.296258	0.0914302	50.968	53.6509	49.1977	GeneID:259307,Genbank:NM_001258017.1,HGNC:HGNC:19094,MIM:609742	interleukin 4 induced 1	GO:0001716,GO:0005576,GO:0005764,GO:0006559	L-amino-acid oxidase activity|extracellular region|lysosome|L-phenylalanine catabolic process	path:hsa00250,path:hsa00270,path:hsa00280,path:hsa00350,path:hsa00360,path:hsa00380,path:hsa00400	Alanine, aspartate and glutamate metabolism|Cysteine and methionine metabolism|Valine, leucine and isoleucine degradation|Tyrosine metabolism|Phenylalanine metabolism|Tryptophan metabolism|Phenylalanine, tyrosine and tryptophan biosynthesis
GLIS3	147.74	0.984699	294.495	299.071	8.22434	4.51e-18	6.62e-16	Up	0	0.00226316	0.0031924	0.85836	0.76646	0.620548	GeneID:169792,Genbank:XM_011517763.2,HGNC:HGNC:28510,MIM:610192	GLIS family zinc finger 3	GO:0000122,GO:0003677,GO:0005634,GO:0006366,GO:0045944,GO:0046872	negative regulation of transcription from RNA polymerase II promoter|DNA binding|nucleus|transcription from RNA polymerase II promoter|positive regulation of transcription from RNA polymerase II promoter|metal ion binding
MYEOV	386.352	2.63464	770.069	292.286	8.19124	2.62e-24	7.61e-22	Up	0.0224164	0.0664359	0.0493545	13.7322	14.1679	12.31	GeneID:26579,Genbank:NM_001293294.1,HGNC:HGNC:7563,MIM:605625	myeloma overexpressed
NUAK2	93.0819	0.644649	185.519	287.783	8.16884	3.39e-15	3.04e-13	Up	0.0299315	0	0	2.40227	2.06829	2.18043	GeneID:81788,Genbank:XM_005245515.4,HGNC:HGNC:29558,MIM:608131	NUAK family kinase 2	GO:0000287,GO:0004674,GO:0005524,GO:0005634,GO:0005737,GO:0006468,GO:0006915,GO:0030036,GO:0035556,GO:0042149,GO:0043066	magnesium ion binding|protein serine/threonine kinase activity|ATP binding|nucleus|cytoplasm|protein phosphorylation|apoptotic process|actin cytoskeleton organization|intracellular signal transduction|cellular response to glucose starvation|negative regulation of apoptotic process
MTSS1	4077.4	31.6208	8123.18	256.894	8.00503	5.15e-25	1.64e-22	Up	0.052073	0.0205048	0.0638226	10.8568	11.2728	10.5482	GeneID:9788,Genbank:NM_014751.5,HGNC:HGNC:20443,MIM:608486	MTSS1, I-BAR domain containing	GO:0001726,GO:0003785,GO:0005102,GO:0005737,GO:0006928,GO:0007009,GO:0007155,GO:0007169,GO:0015629,GO:0030035,GO:0030036,GO:0030139,GO:0042802,GO:0050680,GO:0061333,GO:0071498,GO:0072102,GO:0072160,GO:2001013	ruffle|actin monomer binding|receptor binding|cytoplasm|movement of cell or subcellular component|plasma membrane organization|cell adhesion|transmembrane receptor protein tyrosine kinase signaling pathway|actin cytoskeleton|microspike assembly|actin cytoskeleton organization|endocytic vesicle|identical protein binding|negative regulation of epithelial cell proliferation|renal tubule morphogenesi…
STEAP2	83.5749	0.650382	166.499	256.002	8.00001	2.07e-14	1.59e-12	Up	0	0	0.00332375	0.446907	0.480936	0.481775	GeneID:261729,Genbank:NM_001244944.1,HGNC:HGNC:17885,MIM:605094	STEAP2 metalloreductase			path:hsa04978	Mineral absorption
NRP1	2356.43	18.9831	4693.89	247.266	7.94992	1.13e-26	4.75e-24	Up	0.0585683	0.0629774	0.117114	22.9602	23.5632	22.1465	GeneID:8829,Genbank:NM_001244973.1,HGNC:HGNC:8004,MIM:602069	neuropilin 1	GO:0001525,GO:0001569,GO:0001764,GO:0001938,GO:0002040,GO:0002042,GO:0002116,GO:0003148,GO:0005021,GO:0005096,GO:0005615,GO:0005769,GO:0005829,GO:0005883,GO:0005886,GO:0005925,GO:0006930,GO:0007165,GO:0007229,GO:0007267,GO:0007411,GO:0007413,GO:0008201,GO:0009611,GO:0009887,GO:0009986,GO:0010595,GO:0014911,GO:0015026,GO:0016021,GO:0016358,GO:0017154,GO:0019838,GO:0019901,GO:0019955,GO:0021612,GO:…	angiogenesis|branching involved in blood vessel morphogenesis|neuron migration|positive regulation of endothelial cell proliferation|sprouting angiogenesis|cell migration involved in sprouting angiogenesis|semaphorin receptor complex|outflow tract septum morphogenesis|vascular endothelial growth factor-activated receptor activity|GTPase activator activity|extracellular space|early endosome|cytoso…	path:hsa04360,path:hsa05166	Axon guidance|Human T-cell leukemia virus 1 infection
VEGFC	40.2335	0.325191	80.1418	246.445	7.94512	1.09e-10	4.84e-09	Up	0	0	0.0417998	1.37416	1.21422	1.88445	GeneID:7424,Genbank:NM_005429.4,HGNC:HGNC:12682,MIM:601528	vascular endothelial growth factor C	GO:0001525,GO:0001666,GO:0001938,GO:0001954,GO:0002052,GO:0002576,GO:0005576,GO:0005615,GO:0006929,GO:0007165,GO:0008083,GO:0008284,GO:0008285,GO:0009887,GO:0016020,GO:0016331,GO:0030947,GO:0031093,GO:0031954,GO:0042056,GO:0042493,GO:0043185,GO:0043536,GO:0045766,GO:0045776,GO:0048010,GO:0050714,GO:0050731,GO:0050930,GO:0051781,GO:0060754,GO:1901492,GO:1990830	angiogenesis|response to hypoxia|positive regulation of endothelial cell proliferation|positive regulation of cell-matrix adhesion|positive regulation of neuroblast proliferation|platelet degranulation|extracellular region|extracellular space|substrate-dependent cell migration|signal transduction|growth factor activity|positive regulation of cell proliferation|negative regulation of cell prolifer…	path:hsa04010,path:hsa04014,path:hsa04015,path:hsa04151,path:hsa04510,path:hsa04668,path:hsa04926,path:hsa04933,path:hsa05200	MAPK signaling pathway|Ras signaling pathway|Rap1 signaling pathway|PI3K-Akt signaling pathway|Focal adhesion|TNF signaling pathway|Relaxin signaling pathway|AGE-RAGE signaling pathway in diabetic complications|Pathways in cancer
FLT1	115.595	0.96984	230.221	237.38	7.89106	4.07e-16	4.25e-14	Up	0.00470682	0	0	0.537778	0.555344	0.488801	GeneID:2321,Genbank:XM_017020485.1,HGNC:HGNC:3763,MIM:165070	fms related tyrosine kinase 1	GO:0001525,GO:0002548,GO:0004714,GO:0005021,GO:0005524,GO:0005615,GO:0005768,GO:0005886,GO:0005887,GO:0005925,GO:0007169,GO:0008284,GO:0010863,GO:0014068,GO:0015629,GO:0016477,GO:0018108,GO:0019838,GO:0030154,GO:0030335,GO:0030949,GO:0035924,GO:0036323,GO:0036326,GO:0036327,GO:0036332,GO:0043235,GO:0043406,GO:0043410,GO:0043552,GO:0045766,GO:0046777,GO:0048010,GO:0048514,GO:0048598	angiogenesis|monocyte chemotaxis|transmembrane receptor protein tyrosine kinase activity|vascular endothelial growth factor-activated receptor activity|ATP binding|extracellular space|endosome|plasma membrane|integral component of plasma membrane|focal adhesion|transmembrane receptor protein tyrosine kinase signaling pathway|positive regulation of cell proliferation|positive regulation of phospho…	path:hsa04010,path:hsa04014,path:hsa04015,path:hsa04066,path:hsa04151,path:hsa04510,path:hsa05202,path:hsa05323	MAPK signaling pathway|Ras signaling pathway|Rap1 signaling pathway|HIF-1 signaling pathway|PI3K-Akt signaling pathway|Focal adhesion|Transcriptional misregulation in cancer|Rheumatoid arthritis
HMOX1	415.473	3.61647	827.329	228.767	7.83773	7.78e-24	2.14e-21	Up	0.0365138	0.149987	0.153052	27.1709	27.615	25.2508	GeneID:3162,Genbank:NM_002133.2,HGNC:HGNC:5013,MIM:141250	heme oxygenase 1			path:hsa00860,path:hsa04066,path:hsa04216,path:hsa04978,path:hsa05200,path:hsa05206,path:hsa05225,path:hsa05418	Porphyrin and chlorophyll metabolism|HIF-1 signaling pathway|Ferroptosis|Mineral absorption|Pathways in cancer|MicroRNAs in cancer|Hepatocellular carcinoma|Fluid shear stress and atherosclerosis
GPR88	38.7223	0.337183	77.1073	228.681	7.83719	1.47e-10	6.23e-09	Up	0	0	0	1.29047	1.0977	0.778142	GeneID:54112,Genbank:NM_022049.2,HGNC:HGNC:4539,MIM:607468	G protein-coupled receptor 88	GO:0003774,GO:0004930,GO:0005634,GO:0005737,GO:0005886,GO:0007186,GO:0007218,GO:0007268,GO:0007626,GO:0007631,GO:0016021,GO:0019228,GO:0050885,GO:0061743	motor activity|G-protein coupled receptor activity|nucleus|cytoplasm|plasma membrane|G-protein coupled receptor signaling pathway|neuropeptide signaling pathway|chemical synaptic transmission|locomotory behavior|feeding behavior|integral component of membrane|neuronal action potential|neuromuscular process controlling balance|motor learning
RND3	149.549	1.31276	297.785	226.839	7.82553	1.5e-17	1.99e-15	Up	0	0.00895612	0.0391424	3.22823	3.79975	3.14134	GeneID:390,Genbank:NM_001254738.1,HGNC:HGNC:671,MIM:602924	Rho family GTPase 3
CYTIP	738.732	6.48662	1470.98	226.771	7.82509	3.56e-26	1.39e-23	Up	0.0203769	0	0.0931007	9.44385	9.42603	8.62081	GeneID:9595,Genbank:XM_017005386.2,HGNC:HGNC:9506,MIM:604448	cytohesin 1 interacting protein	GO:0005654,GO:0005737,GO:0005769,GO:0005829,GO:0005938,GO:0030155	nucleoplasm|cytoplasm|early endosome|cytosol|cell cortex|regulation of cell adhesion
GPAT3	1563.43	14.0166	3112.85	222.083	7.79495	1.02e-26	4.41e-24	Up	0.160808	0.048135	0.0416011	18.4876	19.0984	18.0876	GeneID:84803,Genbank:XM_017008780.1,HGNC:HGNC:28157,MIM:610958	glycerol-3-phosphate acyltransferase 3	GO:0003841,GO:0004366,GO:0005783,GO:0005789,GO:0006654,GO:0016021,GO:0016024,GO:0019432,GO:0032006,GO:0102420	1-acylglycerol-3-phosphate O-acyltransferase activity|glycerol-3-phosphate O-acyltransferase activity|endoplasmic reticulum|endoplasmic reticulum membrane|phosphatidic acid biosynthetic process|integral component of membrane|CDP-diacylglycerol biosynthetic process|triglyceride biosynthetic process|regulation of TOR signaling|sn-1-glycerol-3-phosphate C16:0-DCA-CoA acyl transferase activity	path:hsa00561,path:hsa00564	Glycerolipid metabolism|Glycerophospholipid metabolism
NT5E	508.986	4.58631	1013.39	220.959	7.78763	1.08e-24	3.31e-22	Up	0.041511	0.028757	0.0496376	8.75089	8.52124	8.81084	GeneID:4907,Genbank:NM_002526.3,HGNC:HGNC:8021,MIM:129190	5'-nucleotidase ecto			path:hsa00230,path:hsa00240,path:hsa00760	Purine metabolism|Pyrimidine metabolism|Nicotinate and nicotinamide metabolism
PPP2R2C	35.0583	0.322325	69.7943	216.534	7.75845	5.71e-10	2.17e-08	Up	0.00660247	0	0	0.22525	0.186863	0.367757	GeneID:5522,Genbank:NM_001206994.1,HGNC:HGNC:9306,MIM:605997	protein phosphatase 2 regulatory subunit Bgamma	GO:0000159,GO:0019888	protein phosphatase type 2A complex|protein phosphatase regulator activity	path:hsa03015,path:hsa04071,path:hsa04151,path:hsa04152,path:hsa04261,path:hsa04390,path:hsa04530,path:hsa04728,path:hsa05142,path:hsa05160,path:hsa05165	mRNA surveillance pathway|Sphingolipid signaling pathway|PI3K-Akt signaling pathway|AMPK signaling pathway|Adrenergic signaling in cardiomyocytes|Hippo signaling pathway|Tight junction|Dopaminergic synapse|Chagas disease (American trypanosomiasis)|Hepatitis C|Human papillomavirus infection
UPP1	772.494	7.56153	1537.43	203.322	7.66762	7.94e-26	2.76e-23	Up	0.0966559	0.173872	0	25.1294	24.5966	24.8751	GeneID:7378,Genbank:XM_024446913.1,HGNC:HGNC:12576,MIM:191730	uridine phosphorylase 1	GO:0004850,GO:0005634,GO:0005654,GO:0005829,GO:0006139,GO:0006218,GO:0009166,GO:0042149,GO:0043097,GO:0044206,GO:0046135	uridine phosphorylase activity|nucleus|nucleoplasm|cytosol|nucleobase-containing compound metabolic process|uridine catabolic process|nucleotide catabolic process|cellular response to glucose starvation|pyrimidine nucleoside salvage|UMP salvage|pyrimidine nucleoside catabolic process	path:hsa00240,path:hsa00983	Pyrimidine metabolism|Drug metabolism - other enzymes
ITGA6	3444.82	33.793	6855.84	202.878	7.66447	1.93e-24	5.7e-22	Up	0.137976	0.126344	0.186554	37.2566	35.8575	34.3704	GeneID:3655,Genbank:NM_001316306.1,HGNC:HGNC:6142,MIM:147556	integrin subunit alpha 6	GO:0005178,GO:0005604,GO:0005886,GO:0005913,GO:0005925,GO:0007044,GO:0007160,GO:0007229,GO:0009897,GO:0009925,GO:0009986,GO:0010668,GO:0010811,GO:0022409,GO:0030056,GO:0030175,GO:0030198,GO:0030335,GO:0031581,GO:0031589,GO:0031668,GO:0031994,GO:0033627,GO:0034676,GO:0035878,GO:0038132,GO:0042327,GO:0043065,GO:0043236,GO:0043547,GO:0043588,GO:0045296,GO:0045944,GO:0046847,GO:0046872,GO:0048565,GO:…	integrin binding|basement membrane|plasma membrane|cell-cell adherens junction|focal adhesion|cell-substrate junction assembly|cell-matrix adhesion|integrin-mediated signaling pathway|external side of plasma membrane|basal plasma membrane|cell surface|ectodermal cell differentiation|positive regulation of cell-substrate adhesion|positive regulation of cell-cell adhesion|hemidesmosome|filopodium|e…	path:hsa04151,path:hsa04510,path:hsa04512,path:hsa04514,path:hsa04640,path:hsa04810,path:hsa05145,path:hsa05165,path:hsa05200,path:hsa05222,path:hsa05410,path:hsa05412,path:hsa05414	PI3K-Akt signaling pathway|Focal adhesion|ECM-receptor interaction|Cell adhesion molecules (CAMs)|Hematopoietic cell lineage|Regulation of actin cytoskeleton|Toxoplasmosis|Human papillomavirus infection|Pathways in cancer|Small cell lung cancer|Hypertrophic cardiomyopathy (HCM)|Arrhythmogenic right ventricular cardiomyopathy (ARVC)|Dilated cardiomyopathy (DCM)
MAP3K7CL	1200.04	11.8164	2388.27	202.115	7.65903	2.67e-26	1.07e-23	Up	0.0452952	0.0311011	0.0658271	23.3156	21.9076	23.3212	GeneID:56911,Genbank:NM_020152.3,HGNC:HGNC:16457,MIM:611110	MAP3K7 C-terminal like	GO:0000186,GO:0004709,GO:0005634,GO:0005829	activation of MAPKK activity|MAP kinase kinase kinase activity|nucleus|cytosol
EXT1	233.269	2.30032	464.238	201.814	7.65689	5.97e-20	1.1e-17	Up	0	0.0237022	0.0681013	5.67233	5.52082	5.7386	GeneID:2131,Genbank:NM_000127.2,HGNC:HGNC:3512,MIM:608177	exostosin glycosyltransferase 1			path:hsa00534	Glycosaminoglycan biosynthesis - heparan sulfate / heparin
CXCL8	1326.52	13.3852	2639.65	197.206	7.62356	3.68e-26	1.4e-23	Up	0.14917	0.062087	0.398835	33.9968	40.1268	30.9059	GeneID:3576,Genbank:NM_000584.3,HGNC:HGNC:6025,MIM:146930	C-X-C motif chemokine ligand 8			path:hsa04060,path:hsa04062,path:hsa04064,path:hsa04072,path:hsa04218,path:hsa04620,path:hsa04621,path:hsa04622,path:hsa04657,path:hsa04932,path:hsa04933,path:hsa05120,path:hsa05131,path:hsa05132,path:hsa05133,path:hsa05134,path:hsa05142,path:hsa05144,path:hsa05146,path:hsa05160,path:hsa05161,path:hsa05163,path:hsa05164,path:hsa05167,path:hsa05200,path:hsa05202,path:hsa05219,path:hsa05323	Cytokine-cytokine receptor interaction|Chemokine signaling pathway|NF-kappa B signaling pathway|Phospholipase D signaling pathway|Cellular senescence|Toll-like receptor signaling pathway|NOD-like receptor signaling pathway|RIG-I-like receptor signaling pathway|IL-17 signaling pathway|Non-alcoholic fatty liver disease (NAFLD)|AGE-RAGE signaling pathway in diabetic complications|Epithelial cell sig…
CD52	1562.67	16.1106	3109.22	192.992	7.5924	5.45e-26	1.98e-23	Up	3.22811	3.08728	1.85443	512.704	513.304	507.599	GeneID:1043,Genbank:NM_001803.2,HGNC:HGNC:1804,MIM:114280	CD52 molecule	GO:0005576,GO:0005886,GO:0005887,GO:0006501,GO:0007204,GO:0016020,GO:0031225,GO:0045730	extracellular region|plasma membrane|integral component of plasma membrane|C-terminal protein lipidation|positive regulation of cytosolic calcium ion concentration|membrane|anchored component of membrane|respiratory burst
SDS	64.5104	0.674366	128.347	190.322	7.5723	9.91e-13	6.19e-11	Up	0	0.078848	0	4.17089	4.08951	3.98298	GeneID:10993,Genbank:NM_006843.2,HGNC:HGNC:10691,MIM:182128	serine dehydratase	GO:0003941,GO:0004794,GO:0005739,GO:0005829,GO:0006094,GO:0006565,GO:0030170,GO:0042803,GO:0042866	L-serine ammonia-lyase activity|L-threonine ammonia-lyase activity|mitochondrion|cytosol|gluconeogenesis|L-serine catabolic process|pyridoxal phosphate binding|protein homodimerization activity|pyruvate biosynthetic process	path:hsa00260,path:hsa00270,path:hsa00290	Glycine, serine and threonine metabolism|Cysteine and methionine metabolism|Valine, leucine and isoleucine biosynthesis
CD9	802.629	8.61192	1596.65	185.399	7.53449	1.76e-25	5.98e-23	Up	0.202155	0.242363	0.0322308	28.9803	29.1692	25.3673	GeneID:928,Genbank:NM_001330312.1,HGNC:HGNC:1709,MIM:143030	CD9 molecule			path:hsa04640	Hematopoietic cell lineage
CD163	60.1742	0.650382	119.698	184.043	7.5239	2.67e-12	1.57e-10	Up	0	0	0.0185963	0.986452	0.788296	0.882738	GeneID:9332,Genbank:XM_005253529.5,HGNC:HGNC:1631,MIM:605545	CD163 molecule	GO:0005044,GO:0005576,GO:0005886,GO:0005887,GO:0006898,GO:0006953,GO:0009897,GO:0030666	scavenger receptor activity|extracellular region|plasma membrane|integral component of plasma membrane|receptor-mediated endocytosis|acute-phase response|external side of plasma membrane|endocytic vesicle membrane
FERMT2	209.646	2.26774	417.023	183.894	7.52273	5.41e-19	9.11e-17	Up	0.0233368	0	0.0286762	2.67726	2.69654	2.62542	GeneID:10979,Genbank:NM_006832.2,HGNC:HGNC:15767,MIM:607746	fermitin family member 2
VSIG4	57.0195	0.647516	113.391	175.118	7.45218	5.67e-12	3.14e-10	Up	0.0212523	0	0.0236523	2.05979	1.63313	1.97776	GeneID:11326,Genbank:NM_001100431.1,HGNC:HGNC:17032,MIM:300353	V-set and immunoglobulin domain containing 4	GO:0006957,GO:0016021,GO:0070062	complement activation, alternative pathway|integral component of membrane|extracellular exosome	path:hsa04610	Complement and coagulation cascades
SLC12A8	340.648	3.95079	677.345	171.446	7.42161	1.32e-21	2.93e-19	Up	0.0263638	0.0616133	0.0595707	6.45342	6.22399	7.30533	GeneID:84561,Genbank:NM_024628.5,HGNC:HGNC:15595,MIM:611316	solute carrier family 12 member 8	GO:0015379,GO:0016021,GO:0022820	potassium:chloride symporter activity|integral component of membrane|potassium ion symporter activity
PRSS23	84.2248	0.981832	167.468	170.567	7.41419	7.9e-14	5.76e-12	Up	0.0162486	0.00679526	0	1.47639	1.43014	1.60721	GeneID:11098,Genbank:NM_001293180.1,HGNC:HGNC:14370	serine protease 23	GO:0004252,GO:0005634,GO:0005788,GO:0043687,GO:0044267,GO:0070062	serine-type endopeptidase activity|nucleus|endoplasmic reticulum lumen|post-translational protein modification|cellular protein metabolic process|extracellular exosome
PPARG	413.995	4.87032	823.12	169.007	7.40094	1.61e-22	3.67e-20	Up	0.023839	0.00436211	0.00328541	1.82139	1.71296	1.70822	GeneID:5468,Genbank:NM_001354666.1,HGNC:HGNC:9236,MIM:601487	peroxisome proliferator activated receptor gamma			path:hsa03320,path:hsa04152,path:hsa04211,path:hsa04380,path:hsa04714,path:hsa05016,path:hsa05200,path:hsa05202,path:hsa05216	PPAR signaling pathway|AMPK signaling pathway|Longevity regulating pathway|Osteoclast differentiation|Thermogenesis|Huntington disease|Pathways in cancer|Transcriptional misregulation in cancer|Thyroid cancer
MYO1B	506.771	6.18308	1007.36	162.922	7.34804	2.63e-23	6.68e-21	Up	0.0418357	0.0135159	0.0249653	4.92876	4.63197	4.78093	GeneID:4430,Genbank:NM_001130158.2,HGNC:HGNC:7596,MIM:606537	myosin IB	GO:0000146,GO:0005516,GO:0005524,GO:0005546,GO:0005547,GO:0005737,GO:0005769,GO:0005884,GO:0005886,GO:0005903,GO:0006892,GO:0007015,GO:0010008,GO:0016459,GO:0030048,GO:0030175,GO:0030898,GO:0045177,GO:0045296,GO:0048471,GO:0051015,GO:0051017,GO:0070062,GO:0071944	microfilament motor activity|calmodulin binding|ATP binding|phosphatidylinositol-4,5-bisphosphate binding|phosphatidylinositol-3,4,5-trisphosphate binding|cytoplasm|early endosome|actin filament|plasma membrane|brush border|post-Golgi vesicle-mediated transport|actin filament organization|endosome membrane|myosin complex|actin filament-based movement|filopodium|actin-dependent ATPase activity|api…
P3H2	286.524	3.6222	569.426	157.204	7.2965	2.43e-20	4.74e-18	Up	0.0106315	0.0399621	0.0714754	5.88988	6.19063	5.75685	GeneID:55214,Genbank:NM_001134418.1,HGNC:HGNC:19317,MIM:610341	prolyl 3-hydroxylase 2	GO:0005506,GO:0005604,GO:0005783,GO:0005788,GO:0005794,GO:0008285,GO:0016529,GO:0019511,GO:0019797,GO:0031418,GO:0032963	iron ion binding|basement membrane|endoplasmic reticulum|endoplasmic reticulum lumen|Golgi apparatus|negative regulation of cell proliferation|sarcoplasmic reticulum|peptidyl-proline hydroxylation|procollagen-proline 3-dioxygenase activity|L-ascorbic acid binding|collagen metabolic process
FCRL6	25.7157	0.325191	51.1063	157.158	7.29607	1.43e-08	3.9e-07	Up	0	0	0	0.0569664	0.0411158	0.0689407	GeneID:343413,Genbank:XM_006711292.3,HGNC:HGNC:31910,MIM:613562	Fc receptor like 6	GO:0005886,GO:0009897,GO:0016021,GO:0019902,GO:0019903,GO:0042289	plasma membrane|external side of plasma membrane|integral component of membrane|phosphatase binding|protein phosphatase binding|MHC class II protein binding
SLC26A11	102.817	1.33387	204.299	153.162	7.25892	1.04e-14	8.43e-13	Up	0.0173008	0	0	1.94025	2.02504	1.81216	GeneID:284129,Genbank:XM_017024505.1,HGNC:HGNC:14471,MIM:610117	solute carrier family 26 member 11	GO:0005254,GO:0005654,GO:0005765,GO:0005783,GO:0005794,GO:0005886,GO:0005887,GO:0006811,GO:0008271,GO:0008272,GO:0008509,GO:0015106,GO:0015116,GO:0015301,GO:0015701,GO:0016021,GO:0019531,GO:0042391,GO:0043231,GO:0051453,GO:0070062,GO:1902476	chloride channel activity|nucleoplasm|lysosomal membrane|endoplasmic reticulum|Golgi apparatus|plasma membrane|integral component of plasma membrane|ion transport|secondary active sulfate transmembrane transporter activity|sulfate transport|anion transmembrane transporter activity|bicarbonate transmembrane transporter activity|sulfate transmembrane transporter activity|anion:anion antiporter acti…
SLAMF8	572.379	7.47863	1137.28	152.07	7.2486	1.83e-23	4.72e-21	Up	0.155719	0.0255175	0.0209287	8.71362	8.64657	8.15038	GeneID:56833,Genbank:XM_011509775.2,HGNC:HGNC:21391,MIM:606620	SLAM family member 8	GO:0016021	integral component of membrane
CYBB	1164	15.7346	2312.27	146.955	7.19923	1.55e-24	4.68e-22	Up	0.130559	0.0784157	0.108315	18.8614	19.7547	18.1703	GeneID:1536,Genbank:NM_000397.3,HGNC:HGNC:2578,MIM:300481	cytochrome b-245 beta chain			path:hsa04066,path:hsa04145,path:hsa04216,path:hsa04217,path:hsa04621,path:hsa04670,path:hsa04933,path:hsa05140	HIF-1 signaling pathway|Phagosome|Ferroptosis|Necroptosis|NOD-like receptor signaling pathway|Leukocyte transendothelial migration|AGE-RAGE signaling pathway in diabetic complications|Leishmaniasis
RAPH1	213.66	2.93924	424.381	144.385	7.17378	2.38e-18	3.65e-16	Up	0.0103804	0.00435846	0.00956061	1.06046	1.00135	1.20067	GeneID:65059,Genbank:NM_213589.2,HGNC:HGNC:14436,MIM:609035	Ras association (RalGDS/AF-6) and pleckstrin homology domains 1	GO:0005829,GO:0005856,GO:0005886,GO:0007165,GO:0016604,GO:0030027,GO:0030175,GO:0048675	cytosol|cytoskeleton|plasma membrane|signal transduction|nuclear body|lamellipodium|filopodium|axon extension
PARM1	116.903	1.62022	232.187	143.305	7.16295	3.67e-15	3.24e-13	Up	0.0137636	0	0.0246	1.78424	1.76084	1.42367	GeneID:25849,Genbank:NM_015393.3,HGNC:HGNC:24536,MIM:617688	prostate androgen-regulated mucin-like protein 1	GO:0000139,GO:0005634,GO:0005769,GO:0005770,GO:0005794,GO:0005829,GO:0005886,GO:0010008,GO:0016021,GO:0043231,GO:0051973	Golgi membrane|nucleus|early endosome|late endosome|Golgi apparatus|cytosol|plasma membrane|endosome membrane|integral component of membrane|intracellular membrane-bounded organelle|positive regulation of telomerase activity
INA	23.2058	0.322325	46.0892	142.99	7.15977	4.16e-08	1e-06	Up	0.0118595	0	0	0.653377	0.483726	0.505051	GeneID:9118,Genbank:NM_032727.3,HGNC:HGNC:6057,MIM:605338	internexin neuronal intermediate filament protein alpha	GO:0005200,GO:0005615,GO:0005654,GO:0005883,GO:0021762,GO:0030154,GO:0031965,GO:0036464,GO:0043209,GO:0045111,GO:0060052,GO:1990830	structural constituent of cytoskeleton|extracellular space|nucleoplasm|neurofilament|substantia nigra development|cell differentiation|nuclear membrane|cytoplasmic ribonucleoprotein granule|myelin sheath|intermediate filament cytoskeleton|neurofilament cytoskeleton organization|cellular response to leukemia inhibitory factor
ADCY8	161.562	2.28833	320.837	140.206	7.1314	8.94e-17	1.03e-14	Up	0	0.00841443	0.0580677	2.40479	2.5046	2.40686	GeneID:114,Genbank:XM_006716501.3,HGNC:HGNC:239,MIM:103070	adenylate cyclase 8	GO:0003091,GO:0004016,GO:0004383,GO:0005524,GO:0005886,GO:0006182,GO:0007165,GO:0007186,GO:0007189,GO:0007190,GO:0007193,GO:0007611,GO:0007616,GO:0008074,GO:0008294,GO:0016020,GO:0016021,GO:0034199,GO:0046872,GO:0071377	renal water homeostasis|adenylate cyclase activity|guanylate cyclase activity|ATP binding|plasma membrane|cGMP biosynthetic process|signal transduction|G-protein coupled receptor signaling pathway|adenylate cyclase-activating G-protein coupled receptor signaling pathway|activation of adenylate cyclase activity|adenylate cyclase-inhibiting G-protein coupled receptor signaling pathway|learning or m…	path:hsa00230,path:hsa01522,path:hsa04015,path:hsa04020,path:hsa04022,path:hsa04024,path:hsa04062,path:hsa04072,path:hsa04114,path:hsa04211,path:hsa04213,path:hsa04261,path:hsa04270,path:hsa04371,path:hsa04540,path:hsa04611,path:hsa04713,path:hsa04714,path:hsa04720,path:hsa04723,path:hsa04724,path:hsa04725,path:hsa04727,path:hsa04742,path:hsa04750,path:hsa04911,path:hsa04912,path:hsa04913,path:hs…	Purine metabolism|Endocrine resistance|Rap1 signaling pathway|Calcium signaling pathway|cGMP-PKG signaling pathway|cAMP signaling pathway|Chemokine signaling pathway|Phospholipase D signaling pathway|Oocyte meiosis|Longevity regulating pathway|Longevity regulating pathway - multiple species|Adrenergic signaling in cardiomyocytes|Vascular smooth muscle contraction|Apelin signaling pathway|Gap junc…
IGSF22	23.6862	0.337183	47.0352	139.495	7.12407	3.56e-08	8.75e-07	Up	0	0	0	0	0	0	GeneID:283284,Genbank:NM_173588.3,HGNC:HGNC:26750	immunoglobulin superfamily member 22	GO:0005859,GO:0006941,GO:0007015,GO:0008307,GO:0030018,GO:0031430,GO:0045214,GO:0051015,GO:0051371,GO:0071688,GO:0097493	muscle myosin complex|striated muscle contraction|actin filament organization|structural constituent of muscle|Z disc|M band|sarcomere organization|actin filament binding|muscle alpha-actinin binding|striated muscle myosin thick filament assembly|structural molecule activity conferring elasticity
SLC8A1	705.951	10.7449	1401.16	130.402	7.02683	2.7e-23	6.74e-21	Up	0.0465852	0.0132655	0.0796183	5.49087	5.48995	5.05828	GeneID:6546,Genbank:XM_006712083.4,HGNC:HGNC:11068,MIM:182305	solute carrier family 8 member A1	GO:0002026,GO:0002027,GO:0002028,GO:0005432,GO:0005509,GO:0005516,GO:0005654,GO:0005739,GO:0005874,GO:0005886,GO:0005887,GO:0006811,GO:0006883,GO:0006936,GO:0008092,GO:0009749,GO:0010649,GO:0010763,GO:0010881,GO:0010882,GO:0014704,GO:0014829,GO:0021537,GO:0030018,GO:0030315,GO:0030501,GO:0030506,GO:0033198,GO:0034614,GO:0035725,GO:0035902,GO:0035994,GO:0042383,GO:0042542,GO:0043197,GO:0043198,GO:…	regulation of the force of heart contraction|regulation of heart rate|regulation of sodium ion transport|calcium:sodium antiporter activity|calcium ion binding|calmodulin binding|nucleoplasm|mitochondrion|microtubule|plasma membrane|integral component of plasma membrane|ion transport|cellular sodium ion homeostasis|muscle contraction|cytoskeletal protein binding|response to glucose|regulation of …	path:hsa04020,path:hsa04022,path:hsa04260,path:hsa04261,path:hsa04371,path:hsa04740,path:hsa04961,path:hsa04974,path:hsa04978,path:hsa05410,path:hsa05412,path:hsa05414	Calcium signaling pathway|cGMP-PKG signaling pathway|Cardiac muscle contraction|Adrenergic signaling in cardiomyocytes|Apelin signaling pathway|Olfactory transduction|Endocrine and other factor-regulated calcium reabsorption|Protein digestion and absorption|Mineral absorption|Hypertrophic cardiomyopathy (HCM)|Arrhythmogenic right ventricular cardiomyopathy (ARVC)|Dilated cardiomyopathy (DCM)
RGMB	62.0185	0.96984	123.067	126.894	6.98748	6.91e-12	3.8e-10	Up	0.00877588	0	0.00540464	0.490768	0.450919	0.465481	GeneID:285704,Genbank:XM_017009391.1,HGNC:HGNC:26896,MIM:612687	repulsive guidance molecule BMP co-receptor b	GO:0005793,GO:0005886,GO:0007155,GO:0007165,GO:0015026,GO:0030509,GO:0042802,GO:0045121,GO:0045893,GO:0046658	endoplasmic reticulum-Golgi intermediate compartment|plasma membrane|cell adhesion|signal transduction|coreceptor activity|BMP signaling pathway|identical protein binding|membrane raft|positive regulation of transcription, DNA-templated|anchored component of plasma membrane
ARAP3	212.509	3.32726	421.691	126.738	6.98571	5.29e-18	7.62e-16	Up	0.0256299	0.0433588	0	2.70654	2.57925	2.36948	GeneID:64411,Genbank:NM_022481.5,HGNC:HGNC:24097,MIM:606647	ArfGAP with RhoGAP domain, ankyrin repeat and PH domain 3	GO:0001726,GO:0005096,GO:0005547,GO:0005737,GO:0005829,GO:0005856,GO:0005886,GO:0007010,GO:0007165,GO:0008360,GO:0016192,GO:0030027,GO:0030336,GO:0035021,GO:0035024,GO:0043325,GO:0046872,GO:0051056	ruffle|GTPase activator activity|phosphatidylinositol-3,4,5-trisphosphate binding|cytoplasm|cytosol|cytoskeleton|plasma membrane|cytoskeleton organization|signal transduction|regulation of cell shape|vesicle-mediated transport|lamellipodium|negative regulation of cell migration|negative regulation of Rac protein signal transduction|negative regulation of Rho protein signal transduction|phosphatid…	path:hsa04015,path:hsa04024,path:hsa04144	Rap1 signaling pathway|cAMP signaling pathway|Endocytosis
RGS2	1587.33	24.9969	3149.66	126.002	6.9773	1.53e-23	4.02e-21	Up	0.581647	0.598237	0.491272	77.3748	75.6556	74.4157	GeneID:5997,Genbank:NM_002923.3,HGNC:HGNC:9998,MIM:600861	regulator of G protein signaling 2			path:hsa04022,path:hsa04740,path:hsa04921	cGMP-PKG signaling pathway|Olfactory transduction|Oxytocin signaling pathway
DLG3	40.8351	0.650382	81.0198	124.573	6.96084	4.28e-10	1.68e-08	Up	0	0	0	0.252862	0.300611	0.260145	GeneID:1741,Genbank:XM_006724625.2,HGNC:HGNC:2902,MIM:300189	discs large MAGUK scaffold protein 3	GO:0001736,GO:0004385,GO:0005615,GO:0005737,GO:0005886,GO:0005911,GO:0005923,GO:0007268,GO:0007399,GO:0008022,GO:0010923,GO:0014069,GO:0016323,GO:0019900,GO:0019902,GO:0019903,GO:0019904,GO:0030165,GO:0030426,GO:0031625,GO:0032281,GO:0035255,GO:0043025,GO:0043113,GO:0043198,GO:0045197,GO:0045202,GO:0045211,GO:0061098,GO:0097120	establishment of planar polarity|guanylate kinase activity|extracellular space|cytoplasm|plasma membrane|cell-cell junction|bicellular tight junction|chemical synaptic transmission|nervous system development|protein C-terminus binding|negative regulation of phosphatase activity|postsynaptic density|basolateral plasma membrane|kinase binding|phosphatase binding|protein phosphatase binding|protein …	path:hsa04390,path:hsa04530,path:hsa05165	Hippo signaling pathway|Tight junction|Human papillomavirus infection
TNFRSF11A	117.216	1.93968	232.492	119.861	6.90522	1.07e-14	8.66e-13	Up	0.0139669	0	0.0165763	1.53317	1.52063	1.57101	GeneID:8792,Genbank:NM_003839.3,HGNC:HGNC:11908,MIM:603499	TNF receptor superfamily member 11a	GO:0001503,GO:0002250,GO:0002548,GO:0004872,GO:0004888,GO:0005031,GO:0005829,GO:0005886,GO:0005887,GO:0006954,GO:0007165,GO:0007267,GO:0008284,GO:0009314,GO:0009897,GO:0019955,GO:0030316,GO:0032496,GO:0033209,GO:0034097,GO:0034612,GO:0042981,GO:0043507,GO:0046872,GO:0048535,GO:0051091,GO:0051092,GO:0060086,GO:0060749,GO:0070555,GO:0071812,GO:0071847,GO:0071848,GO:0097190	ossification|adaptive immune response|monocyte chemotaxis|receptor activity|transmembrane signaling receptor activity|tumor necrosis factor-activated receptor activity|cytosol|plasma membrane|integral component of plasma membrane|inflammatory response|signal transduction|cell-cell signaling|positive regulation of cell proliferation|response to radiation|external side of plasma membrane|cytokine b…	path:hsa04060,path:hsa04064,path:hsa04380,path:hsa04917,path:hsa05323	Cytokine-cytokine receptor interaction|NF-kappa B signaling pathway|Osteoclast differentiation|Prolactin signaling pathway|Rheumatoid arthritis
PTGS1	4292.4	72.7723	8512.03	116.968	6.86997	1.31e-20	2.63e-18	Up	0.306496	0.280344	0.340601	31.825	32.4231	31.8044	GeneID:5742,Genbank:XM_024447615.1,HGNC:HGNC:9604,MIM:176805	prostaglandin-endoperoxide synthase 1			path:hsa00590,path:hsa04611,path:hsa04726,path:hsa04923	Arachidonic acid metabolism|Platelet activation|Serotonergic synapse|Regulation of lipolysis in adipocytes
APOE	1175.29	19.9837	2330.59	116.625	6.86573	3.14e-23	7.71e-21	Up	0.643471	0.658595	0.497989	62.0153	62.1535	65.8366	GeneID:348,Genbank:NM_001302688.1,HGNC:HGNC:613,MIM:107741	apolipoprotein E			path:hsa04979,path:hsa05010	Cholesterol metabolism|Alzheimer disease
SYT12	58.6671	0.999557	116.335	116.386	6.86278	1.45e-11	7.58e-10	Up	0	0.0182994	0.00952401	0.917769	0.920038	0.701354	GeneID:91683,Genbank:XM_011545346.3,HGNC:HGNC:18381,MIM:606436	synaptotagmin 12	GO:0005509,GO:0005544,GO:0005886,GO:0006906,GO:0016021,GO:0017158,GO:0019905,GO:0030054,GO:0030276,GO:0030672,GO:0046928,GO:0048791,GO:0048792,GO:0060291	calcium ion binding|calcium-dependent phospholipid binding|plasma membrane|vesicle fusion|integral component of membrane|regulation of calcium ion-dependent exocytosis|syntaxin binding|cell junction|clathrin binding|synaptic vesicle membrane|regulation of neurotransmitter secretion|calcium ion-regulated exocytosis of neurotransmitter|spontaneous exocytosis of neurotransmitter|long-term synaptic p…
PAQR5	150.566	2.60779	298.525	114.474	6.83888	8.12e-16	8.21e-14	Up	0.004306	0	0.0259245	1.10164	1.07293	1.0712	GeneID:54852,Genbank:XM_017022364.1,HGNC:HGNC:29645,MIM:607781	progestin and adipoQ receptor family member 5	GO:0003707,GO:0005496,GO:0005886,GO:0007275,GO:0016021,GO:0048477,GO:0048545	steroid hormone receptor activity|steroid binding|plasma membrane|multicellular organism development|integral component of membrane|oogenesis|response to steroid hormone
RPS6KA2	471.501	8.19079	934.811	114.13	6.83453	2.28e-21	4.93e-19	Up	0.053122	0.0256248	0.0660472	5.5181	5.87124	5.5421	GeneID:6196,Genbank:NM_001318937.1,HGNC:HGNC:10431,MIM:601685	ribosomal protein S6 kinase A2	GO:0000287,GO:0004674,GO:0004712,GO:0005524,GO:0005634,GO:0005654,GO:0005737,GO:0005829,GO:0007165,GO:0008285,GO:0016301,GO:0035556,GO:0043065,GO:0045786	magnesium ion binding|protein serine/threonine kinase activity|protein serine/threonine/tyrosine kinase activity|ATP binding|nucleus|nucleoplasm|cytoplasm|cytosol|signal transduction|negative regulation of cell proliferation|kinase activity|intracellular signal transduction|positive regulation of apoptotic process|negative regulation of cell cycle	path:hsa04010,path:hsa04114,path:hsa04150,path:hsa04714,path:hsa04720,path:hsa04722,path:hsa04914,path:hsa04931	MAPK signaling pathway|Oocyte meiosis|mTOR signaling pathway|Thermogenesis|Long-term potentiation|Neurotrophin signaling pathway|Progesterone-mediated oocyte maturation|Insulin resistance
IFI30	3708.69	64.8919	7352.48	113.304	6.82405	5.91e-21	1.23e-18	Up	4.05553	3.18761	3.63152	384.583	392.388	390.479	GeneID:10437,Genbank:NM_006332.4,HGNC:HGNC:5398,MIM:604664	IFI30, lysosomal thiol reductase	GO:0005576,GO:0005764,GO:0005829,GO:0016667,GO:0019886,GO:0030054,GO:0042590,GO:0043202,GO:0043231,GO:0060333	extracellular region|lysosome|cytosol|oxidoreductase activity, acting on a sulfur group of donors|antigen processing and presentation of exogenous peptide antigen via MHC class II|cell junction|antigen processing and presentation of exogenous peptide antigen via MHC class I|lysosomal lumen|intracellular membrane-bounded organelle|interferon-gamma-mediated signaling pathway	path:hsa04612	Antigen processing and presentation
TMEM132A	36.6429	0.647516	72.6383	112.18	6.80967	1.6e-09	5.32e-08	Up	0	0	0	0.401219	0.311192	0.432784	GeneID:54972,Genbank:NM_017870.3,HGNC:HGNC:31092,MIM:617363	transmembrane protein 132A	GO:0000139,GO:0005783,GO:0005788,GO:0005789,GO:0005794,GO:0016021,GO:0043687,GO:0044267,GO:0070062	Golgi membrane|endoplasmic reticulum|endoplasmic reticulum lumen|endoplasmic reticulum membrane|Golgi apparatus|integral component of membrane|post-translational protein modification|cellular protein metabolic process|extracellular exosome
SLC16A2	427.025	7.55527	846.494	112.04	6.80787	6.74e-21	1.38e-18	Up	0.0821946	0.0881574	0.106425	10.2335	9.12113	9.39231	GeneID:6567,Genbank:NM_006517.4,HGNC:HGNC:10923,MIM:300095	solute carrier family 16 member 2	GO:0005215,GO:0005886,GO:0005887,GO:0006810,GO:0008028,GO:0015293,GO:0015349,GO:0015718,GO:0043252,GO:0070327	transporter activity|plasma membrane|integral component of plasma membrane|transport|monocarboxylic acid transmembrane transporter activity|symporter activity|thyroid hormone transmembrane transporter activity|monocarboxylic acid transport|sodium-independent organic anion transport|thyroid hormone transport	path:hsa04919	Thyroid hormone signaling pathway
LTBP2	460.886	8.46567	913.305	107.883	6.75333	5.54e-21	1.16e-18	Up	0.0503034	0.0145396	0.0449532	4.38938	3.78755	3.96121	GeneID:4053,Genbank:XM_011536765.2,HGNC:HGNC:6715,MIM:602091	latent transforming growth factor beta binding protein 2	GO:0005509,GO:0005576,GO:0005578,GO:0005615,GO:0005622,GO:0006605,GO:0007179,GO:0008201,GO:0009306,GO:0019838,GO:0031012,GO:0070062,GO:0097435	calcium ion binding|extracellular region|proteinaceous extracellular matrix|extracellular space|intracellular|protein targeting|transforming growth factor beta receptor signaling pathway|heparin binding|protein secretion|growth factor binding|extracellular matrix|extracellular exosome|supramolecular fiber organization
ARHGAP31	277.235	5.25442	549.215	104.524	6.7077	1.37e-18	2.17e-16	Up	0.0134132	0.020971	0.0351729	2.38341	2.56356	2.26607	GeneID:57514,Genbank:XM_006713714.3,HGNC:HGNC:29216,MIM:610911	Rho GTPase activating protein 31	GO:0005096,GO:0005829,GO:0005925,GO:0007264,GO:0017124,GO:0030027,GO:0051056	GTPase activator activity|cytosol|focal adhesion|small GTPase mediated signal transduction|SH3 domain binding|lamellipodium|regulation of small GTPase mediated signal transduction
DACT1	16.8916	0.325191	33.4581	102.888	6.68492	7.45e-07	1.39e-05	Up	0	0	0.0114964	0.332932	0.369237	0.22292	GeneID:51339,Genbank:NM_016651.5,HGNC:HGNC:17748,MIM:607861	dishevelled binding antagonist of beta catenin 1
MTUS1	149.851	2.9541	296.747	100.453	6.65037	2.03e-15	1.9e-13	Up	0.00724383	0.00628309	0.00575068	0.602677	0.548569	0.614293	GeneID:57509,Genbank:XM_017013700.1,HGNC:HGNC:29789,MIM:609589	microtubule associated scaffold protein 1
EBF1	33.2611	0.659508	65.8628	99.8665	6.64193	4.77e-09	1.43e-07	Up	0.000591583	0.000472089	0	0.0258543	0.0399012	0.0346307	GeneID:1879,Genbank:NM_182708.2,HGNC:HGNC:3126,MIM:164343	early B cell factor 1	GO:0000978,GO:0001077,GO:0003677,GO:0003700,GO:0005634,GO:0006355,GO:0007275,GO:0045893,GO:0045944,GO:0046872,GO:0070742	RNA polymerase II proximal promoter sequence-specific DNA binding|transcriptional activator activity, RNA polymerase II proximal promoter sequence-specific DNA binding|DNA binding|DNA binding transcription factor activity|nucleus|regulation of transcription, DNA-templated|multicellular organism development|positive regulation of transcription, DNA-templated|positive regulation of transcription fr…
STEAP1	245.723	4.89951	486.546	99.3051	6.6338	9.63e-18	1.32e-15	Up	0.153055	0.0807171	0.216782	15.3463	13.4017	16.4017	GeneID:26872,Genbank:NM_012449.2,HGNC:HGNC:11378,MIM:604415	STEAP family member 1			path:hsa04978	Mineral absorption
C5AR2	356.707	7.18211	706.232	98.3322	6.61959	1.69e-19	2.91e-17	Up	0.139145	0.0937717	0.200651	10.351	11.0904	8.90146	GeneID:27202,Genbank:XM_011526736.2,HGNC:HGNC:4527,MIM:609949	complement component 5a receptor 2	GO:0004878,GO:0004930,GO:0005886,GO:0005887,GO:0006935,GO:0006954,GO:0007200,GO:0007204,GO:0009925,GO:0030449,GO:0032720,GO:0045177,GO:0050679,GO:0070374,GO:0090024,GO:1900165,GO:2000482	complement component C5a receptor activity|G-protein coupled receptor activity|plasma membrane|integral component of plasma membrane|chemotaxis|inflammatory response|phospholipase C-activating G-protein coupled receptor signaling pathway|positive regulation of cytosolic calcium ion concentration|basal plasma membrane|regulation of complement activation|negative regulation of tumor necrosis factor…
BCL6	1773.17	36.0333	3510.3	97.4181	6.60612	7.24e-22	1.63e-19	Up	0.109601	0.0811331	0.185955	11.7831	12.0982	12.0965	GeneID:604,Genbank:NM_001706.4,HGNC:HGNC:1001,MIM:109565	B cell CLL/lymphoma 6			path:hsa04068,path:hsa05202	FoxO signaling pathway|Transcriptional misregulation in cancer
TNFRSF18	16.3198	0.337183	32.3024	95.8007	6.58196	1.03e-06	1.87e-05	Up	0	0	0	0.43369	0.510811	0.155952	GeneID:8784,Genbank:XM_017002722.2,HGNC:HGNC:11914,MIM:603905	TNF receptor superfamily member 18	GO:0002687,GO:0005031,GO:0005576,GO:0005886,GO:0005887,GO:0006954,GO:0006955,GO:0007165,GO:0007275,GO:0032496,GO:0033209,GO:0042127,GO:0042531,GO:0042981,GO:0043066,GO:0045589,GO:0045785,GO:0097190	positive regulation of leukocyte migration|tumor necrosis factor-activated receptor activity|extracellular region|plasma membrane|integral component of plasma membrane|inflammatory response|immune response|signal transduction|multicellular organism development|response to lipopolysaccharide|tumor necrosis factor-mediated signaling pathway|regulation of cell proliferation|positive regulation of ty…	path:hsa04060	Cytokine-cytokine receptor interaction
PRSS22	15.2082	0.322325	30.0941	93.3657	6.54482	1.76e-06	3.02e-05	Up	0	0	0	0.897083	0.766052	0.748633	GeneID:64063,Genbank:NM_022119.3,HGNC:HGNC:14368,MIM:609343	serine protease 22	GO:0004252,GO:0005576,GO:0008236,GO:0019897,GO:0046658	serine-type endopeptidase activity|extracellular region|serine-type peptidase activity|extrinsic component of plasma membrane|anchored component of plasma membrane
HES1	93.2367	1.97852	184.495	93.2488	6.54301	4.45e-13	2.94e-11	Up	0.118991	0.117539	0	5.51501	6.40466	6.45936	GeneID:3280,Genbank:NM_005524.3,HGNC:HGNC:5192,MIM:139605	hes family bHLH transcription factor 1	GO:0000122,GO:0001078,GO:0001889,GO:0003143,GO:0003151,GO:0003266,GO:0003281,GO:0003677,GO:0003700,GO:0005634,GO:0005654,GO:0005737,GO:0006351,GO:0006461,GO:0007155,GO:0007219,GO:0007224,GO:0007262,GO:0007399,GO:0008134,GO:0008284,GO:0016477,GO:0021537,GO:0021555,GO:0021557,GO:0021558,GO:0021575,GO:0021861,GO:0021984,GO:0030324,GO:0030513,GO:0030901,GO:0031016,GO:0035019,GO:0035910,GO:0042102,GO:…	negative regulation of transcription from RNA polymerase II promoter|transcriptional repressor activity, RNA polymerase II proximal promoter sequence-specific DNA binding|liver development|embryonic heart tube morphogenesis|outflow tract morphogenesis|regulation of secondary heart field cardioblast proliferation|ventricular septum development|DNA binding|DNA binding transcription factor activity|…	path:hsa03460,path:hsa04330,path:hsa04950,path:hsa05165,path:hsa05169,path:hsa05200,path:hsa05224	Fanconi anemia pathway|Notch signaling pathway|Maturity onset diabetes of the young|Human papillomavirus infection|Epstein-Barr virus infection|Pathways in cancer|Breast cancer
ADRA2B	169.937	3.62273	336.251	92.8171	6.53632	8.76e-16	8.8e-14	Up	0.051505	0.0865961	0.0184436	4.43916	4.25948	4.42107	GeneID:151,Genbank:NM_000682.6,HGNC:HGNC:282,MIM:104260	adrenoceptor alpha 2B			path:hsa04022,path:hsa04080	cGMP-PKG signaling pathway|Neuroactive ligand-receptor interaction
PCSK5	14.8585	0.322325	29.3947	91.1961	6.5109	2.25e-06	3.78e-05	Up	0	0	0	0.0370734	0.0689062	0.0544822	GeneID:5125,Genbank:NM_001190482.1,HGNC:HGNC:8747,MIM:600488	proprotein convertase subtilisin/kexin type 5	GO:0001822,GO:0002001,GO:0003279,GO:0004175,GO:0004252,GO:0005576,GO:0005615,GO:0005794,GO:0005796,GO:0006465,GO:0007267,GO:0007368,GO:0007507,GO:0007566,GO:0008233,GO:0009952,GO:0016021,GO:0016485,GO:0016486,GO:0019058,GO:0030141,GO:0030323,GO:0032455,GO:0035108,GO:0042089,GO:0042277,GO:0043043,GO:0048566,GO:0048706,GO:0051004,GO:0060976	kidney development|renin secretion into blood stream|cardiac septum development|endopeptidase activity|serine-type endopeptidase activity|extracellular region|extracellular space|Golgi apparatus|Golgi lumen|signal peptide processing|cell-cell signaling|determination of left/right symmetry|heart development|embryo implantation|peptidase activity|anterior/posterior pattern specification|integral co…
MET	29.5074	0.674366	58.3403	86.5114	6.43482	1.66e-08	4.45e-07	Up	0	0.00733637	0	0.22974	0.258814	0.184895	GeneID:4233,Genbank:NM_001324402.1,HGNC:HGNC:7029,MIM:164860	MET proto-oncogene, receptor tyrosine kinase			path:hsa01521,path:hsa04010,path:hsa04014,path:hsa04015,path:hsa04151,path:hsa04360,path:hsa04510,path:hsa04520,path:hsa05100,path:hsa05120,path:hsa05144,path:hsa05200,path:hsa05202,path:hsa05205,path:hsa05206,path:hsa05211,path:hsa05218,path:hsa05225,path:hsa05226,path:hsa05230	EGFR tyrosine kinase inhibitor resistance|MAPK signaling pathway|Ras signaling pathway|Rap1 signaling pathway|PI3K-Akt signaling pathway|Axon guidance|Focal adhesion|Adherens junction|Bacterial invasion of epithelial cells|Epithelial cell signaling in Helicobacter pylori infection|Malaria|Pathways in cancer|Transcriptional misregulation in cancer|Proteoglycans in cancer|MicroRNAs in cancer|Renal …
IL1A	13.9645	0.325191	27.6038	84.8848	6.40743	3.58e-06	5.72e-05	Up	0	0	0	0.379653	0.252827	0.333071	GeneID:3552,Genbank:NM_000575.4,HGNC:HGNC:5991,MIM:147760	interleukin 1 alpha			path:hsa04010,path:hsa04060,path:hsa04217,path:hsa04218,path:hsa04380,path:hsa04640,path:hsa04932,path:hsa04933,path:hsa04940,path:hsa05020,path:hsa05132,path:hsa05133,path:hsa05140,path:hsa05152,path:hsa05162,path:hsa05164,path:hsa05321,path:hsa05323,path:hsa05332,path:hsa05418	MAPK signaling pathway|Cytokine-cytokine receptor interaction|Necroptosis|Cellular senescence|Osteoclast differentiation|Hematopoietic cell lineage|Non-alcoholic fatty liver disease (NAFLD)|AGE-RAGE signaling pathway in diabetic complications|Type I diabetes mellitus|Prion diseases|Salmonella infection|Pertussis|Leishmaniasis|Tuberculosis|Measles|Influenza A|Inflammatory bowel disease (IBD)|Rheum…
ITGB8	28.6215	0.674366	56.5687	83.8842	6.39033	2.25e-08	5.88e-07	Up	0	0	0	0.219789	0.188993	0.142882	GeneID:3696,Genbank:XM_011515393.2,HGNC:HGNC:6163,MIM:604160	integrin subunit beta 8	GO:0001573,GO:0004872,GO:0005102,GO:0005886,GO:0007155,GO:0007229,GO:0008305,GO:0009986,GO:0010628,GO:0010629,GO:0030198,GO:0034686,GO:0051216,GO:0060674,GO:0070062,GO:1990430	ganglioside metabolic process|receptor activity|receptor binding|plasma membrane|cell adhesion|integrin-mediated signaling pathway|integrin complex|cell surface|positive regulation of gene expression|negative regulation of gene expression|extracellular matrix organization|integrin alphav-beta8 complex|cartilage development|placenta blood vessel development|extracellular exosome|extracellular matr…	path:hsa04151,path:hsa04510,path:hsa04512,path:hsa04514,path:hsa04810,path:hsa05165,path:hsa05410,path:hsa05412,path:hsa05414	PI3K-Akt signaling pathway|Focal adhesion|ECM-receptor interaction|Cell adhesion molecules (CAMs)|Regulation of actin cytoskeleton|Human papillomavirus infection|Hypertrophic cardiomyopathy (HCM)|Arrhythmogenic right ventricular cardiomyopathy (ARVC)|Dilated cardiomyopathy (DCM)
ERBB4	56.5681	1.33674	111.799	83.6359	6.38605	8.21e-11	3.77e-09	Up	0	0.00362986	0	0.272471	0.262896	0.246232	GeneID:2066,Genbank:NM_001042599.1,HGNC:HGNC:3432,MIM:600543	erb-b2 receptor tyrosine kinase 4	GO:0000165,GO:0001755,GO:0001934,GO:0004713,GO:0004714,GO:0004716,GO:0005088,GO:0005154,GO:0005524,GO:0005576,GO:0005634,GO:0005654,GO:0005739,GO:0005759,GO:0005829,GO:0005886,GO:0006351,GO:0007165,GO:0007169,GO:0007399,GO:0007507,GO:0007595,GO:0008283,GO:0008284,GO:0008285,GO:0009880,GO:0014068,GO:0016021,GO:0016323,GO:0016477,GO:0018108,GO:0021551,GO:0021889,GO:0030334,GO:0038083,GO:0038128,GO:…	MAPK cascade|neural crest cell migration|positive regulation of protein phosphorylation|protein tyrosine kinase activity|transmembrane receptor protein tyrosine kinase activity|signal transducer, downstream of receptor, with protein tyrosine kinase activity|Ras guanyl-nucleotide exchange factor activity|epidermal growth factor receptor binding|ATP binding|extracellular region|nucleus|nucleoplasm|…	path:hsa04010,path:hsa04012,path:hsa04020,path:hsa04151,path:hsa05205	MAPK signaling pathway|ErbB signaling pathway|Calcium signaling pathway|PI3K-Akt signaling pathway|Proteoglycans in cancer
DAPK2	27.4003	0.650382	54.1502	83.259	6.37954	3.64e-08	8.95e-07	Up	0	0	0.0075373	0.144777	0.122924	0.0953199	GeneID:23604,Genbank:NM_014326.3,HGNC:HGNC:2675,MIM:616567	death associated protein kinase 2	GO:0004674,GO:0005516,GO:0005524,GO:0005737,GO:0005794,GO:0006468,GO:0006915,GO:0010506,GO:0018105,GO:0018107,GO:0031410,GO:0034423,GO:0035556,GO:0042802,GO:0042981,GO:0043231,GO:0043276,GO:0046777,GO:0090023,GO:1990266,GO:2000424,GO:2001242	protein serine/threonine kinase activity|calmodulin binding|ATP binding|cytoplasm|Golgi apparatus|protein phosphorylation|apoptotic process|regulation of autophagy|peptidyl-serine phosphorylation|peptidyl-threonine phosphorylation|cytoplasmic vesicle|autophagosome lumen|intracellular signal transduction|identical protein binding|regulation of apoptotic process|intracellular membrane-bounded organ…	path:hsa04140,path:hsa05200,path:hsa05219	Autophagy - animal|Pathways in cancer|Bladder cancer
DUSP6	8222.55	206.984	16238.1	78.4512	6.29372	3.59e-16	3.8e-14	Up	2.66788	1.82147	3.14153	200.151	199.228	199.648	GeneID:1848,Genbank:NM_022652.3,HGNC:HGNC:3072,MIM:602748	dual specificity phosphatase 6			path:hsa04010,path:hsa05202,path:hsa05221	MAPK signaling pathway|Transcriptional misregulation in cancer|Acute myeloid leukemia
CSPG4	2556.31	65.132	5047.49	77.4963	6.27606	7.7e-20	1.4e-17	Up	0.4091	0.354399	0.615659	28.7559	26.4317	30.4165	GeneID:1464,Genbank:NM_001897.4,HGNC:HGNC:2466,MIM:601172	chondroitin sulfate proteoglycan 4	GO:0000187,GO:0001525,GO:0004871,GO:0005576,GO:0005796,GO:0005887,GO:0005925,GO:0007169,GO:0008283,GO:0008347,GO:0009986,GO:0016324,GO:0019901,GO:0030203,GO:0030206,GO:0030207,GO:0030208,GO:0031012,GO:0031258,GO:0035556,GO:0043202,GO:0048771,GO:0050731,GO:0070062	activation of MAPK activity|angiogenesis|signal transducer activity|extracellular region|Golgi lumen|integral component of plasma membrane|focal adhesion|transmembrane receptor protein tyrosine kinase signaling pathway|cell proliferation|glial cell migration|cell surface|apical plasma membrane|protein kinase binding|glycosaminoglycan metabolic process|chondroitin sulfate biosynthetic process|chon…
FMNL2	1022.85	26.4899	2019.2	76.2254	6.2522	1.1e-20	2.23e-18	Up	0.0412161	0.056089	0.144703	7.27927	7.58668	7.70364	GeneID:114793,Genbank:XM_011510532.3,HGNC:HGNC:18267,MIM:616285	formin like 2	GO:0003779,GO:0005829,GO:0007010,GO:0017048,GO:0022604,GO:0030866,GO:0045296	actin binding|cytosol|cytoskeleton organization|Rho GTPase binding|regulation of cell morphogenesis|cortical actin cytoskeleton organization|cadherin binding
KCNE1	12.4664	0.325191	24.6076	75.6711	6.24167	8.5e-06	0.000124132	Up	0	0	0	0.0694671	0.120559	0.0668218	GeneID:3753,Genbank:NM_000219.5,HGNC:HGNC:6240,MIM:176261	potassium voltage-gated channel subfamily E regulatory subunit 1	GO:0005249,GO:0016021	voltage-gated potassium channel activity|integral component of membrane	path:hsa04261	Adrenergic signaling in cardiomyocytes
PCDH1	12.7079	0.337183	25.0787	74.377	6.21679	7.62e-06	0.000112701	Up	0	0.00525701	0	0.116069	0.100671	0.0984112	GeneID:5097,Genbank:XM_005268452.3,HGNC:HGNC:8655,MIM:603626	protocadherin 1	GO:0005509,GO:0005634,GO:0005730,GO:0005886,GO:0005887,GO:0005911,GO:0007156,GO:0007267,GO:0007399,GO:0030054,GO:0043231	calcium ion binding|nucleus|nucleolus|plasma membrane|integral component of plasma membrane|cell-cell junction|homophilic cell adhesion via plasma membrane adhesion molecules|cell-cell signaling|nervous system development|cell junction|intracellular membrane-bounded organelle
LDHAL6B	12.0332	0.322325	23.7441	73.6653	6.20291	1.14e-05	0.000160372	Up	0.019953	0	0	0.330176	0.150908	0.325564	GeneID:92483,Genbank:NM_033195.2,HGNC:HGNC:21481	lactate dehydrogenase A like 6B	GO:0004459,GO:0005634,GO:0005759,GO:0005975,GO:0006090	L-lactate dehydrogenase activity|nucleus|mitochondrial matrix|carbohydrate metabolic process|pyruvate metabolic process	path:hsa00010,path:hsa00270,path:hsa00620,path:hsa00640,path:hsa04922	Glycolysis / Gluconeogenesis|Cysteine and methionine metabolism|Pyruvate metabolism|Propanoate metabolism|Glucagon signaling pathway
KIAA0513	93.173	2.60492	183.741	70.5361	6.14029	2.39e-12	1.42e-10	Up	0.0118738	0.00384448	0.0130729	0.648478	0.542105	0.603092	GeneID:9764,Genbank:XM_005256265.3,HGNC:HGNC:29058,MIM:611675	KIAA0513	GO:0005737	cytoplasm
ADTRP	11.5713	0.325191	22.8175	70.1663	6.13271	1.42e-05	0.000194678	Up	0	0	0	0.0771966	0.0475952	0.0359813	GeneID:84830,Genbank:XM_005249454.3,HGNC:HGNC:21214,MIM:614348	androgen dependent TFPI regulating protein	GO:0005901,GO:0009986,GO:0010628,GO:0012505,GO:0016020,GO:0016021,GO:0016787,GO:0030195,GO:0042758,GO:0071383	caveola|cell surface|positive regulation of gene expression|endomembrane system|membrane|integral component of membrane|hydrolase activity|negative regulation of blood coagulation|long-chain fatty acid catabolic process|cellular response to steroid hormone stimulus
VWF	22.5878	0.647516	44.5282	68.7677	6.10366	2.57e-07	5.28e-06	Up	0.00544259	0	0.00580908	0.158071	0.213596	0.19928	GeneID:7450,Genbank:NM_000552.4,HGNC:HGNC:12726,MIM:613160	von Willebrand factor			path:hsa04151,path:hsa04510,path:hsa04512,path:hsa04610,path:hsa04611,path:hsa05165	PI3K-Akt signaling pathway|Focal adhesion|ECM-receptor interaction|Complement and coagulation cascades|Platelet activation|Human papillomavirus infection
DUSP4	401.905	11.5986	792.212	68.3024	6.09386	2.72e-18	4.14e-16	Up	0.0342776	0.0612213	0.0300063	3.34347	3.28644	3.06736	GeneID:1846,Genbank:NM_001394.6,HGNC:HGNC:3070,MIM:602747	dual specificity phosphatase 4	GO:0000188,GO:0001706,GO:0004725,GO:0005634,GO:0005654,GO:0008330,GO:0016311,GO:0016791,GO:0017017,GO:0035335,GO:0035970,GO:0070373,GO:1990439	inactivation of MAPK activity|endoderm formation|protein tyrosine phosphatase activity|nucleus|nucleoplasm|protein tyrosine/threonine phosphatase activity|dephosphorylation|phosphatase activity|MAP kinase tyrosine/serine/threonine phosphatase activity|peptidyl-tyrosine dephosphorylation|peptidyl-threonine dephosphorylation|negative regulation of ERK1 and ERK2 cascade|MAP kinase serine/threonine p…	path:hsa04010	MAPK signaling pathway
TXLNB	101.272	2.94784	199.596	67.7094	6.08128	1.39e-12	8.54e-11	Up	0	0.00878417	0.0115814	0.932646	0.971637	0.814268	GeneID:167838,Genbank:XM_024446341.1,HGNC:HGNC:21617,MIM:611438	taxilin beta	GO:0005737,GO:0019905	cytoplasm|syntaxin binding
CUX2	245.213	7.21522	483.211	66.9711	6.06547	3.68e-16	3.87e-14	Up	0.0211979	0.0075479	0.0179339	1.05549	1.10355	1.18275	GeneID:23316,Genbank:NM_015267.3,HGNC:HGNC:19347,MIM:610648	cut like homeobox 2	GO:0000122,GO:0000139,GO:0000977,GO:0000978,GO:0001078,GO:0005634,GO:0006351,GO:0007275,GO:0007614,GO:0010628,GO:0043565,GO:0048193,GO:0050775,GO:0050890,GO:0051965,GO:0061003,GO:0070062,GO:0071310,GO:2000463	negative regulation of transcription from RNA polymerase II promoter|Golgi membrane|RNA polymerase II regulatory region sequence-specific DNA binding|RNA polymerase II proximal promoter sequence-specific DNA binding|transcriptional repressor activity, RNA polymerase II proximal promoter sequence-specific DNA binding|nucleus|transcription, DNA-templated|multicellular organism development|short-ter…
KDM7A	110.051	3.24045	216.861	66.9232	6.06443	8.09e-13	5.11e-11	Up	0.0123345	0	0.0233967	0.738347	0.721883	0.780186	GeneID:80853,Genbank:NM_030647.1,HGNC:HGNC:22224	lysine demethylase 7A	GO:0005506,GO:0005634,GO:0005654,GO:0005730,GO:0006351,GO:0008270,GO:0016706,GO:0030901,GO:0032452,GO:0032454,GO:0033169,GO:0035064,GO:0035574,GO:0035575,GO:0045893,GO:0051864,GO:0070544,GO:0071557,GO:0071558	iron ion binding|nucleus|nucleoplasm|nucleolus|transcription, DNA-templated|zinc ion binding|oxidoreductase activity, acting on paired donors, with incorporation or reduction of molecular oxygen, 2-oxoglutarate as one donor, and incorporation of one atom each of oxygen into both donors|midbrain development|histone demethylase activity|histone demethylase activity (H3-K9 specific)|histone H3-K9 de…
SLC41A2	54.3652	1.63508	107.095	65.4985	6.03339	3.62e-10	1.45e-08	Up	0.00337416	0	0.0127676	0.286117	0.193453	0.241637	GeneID:84102,Genbank:XM_017020013.1,HGNC:HGNC:31045,MIM:610802	solute carrier family 41 member 2	GO:0005886,GO:0015095,GO:0016021,GO:0055085,GO:0072509	plasma membrane|magnesium ion transmembrane transporter activity|integral component of membrane|transmembrane transport|divalent inorganic cation transmembrane transporter activity
CCL3L3	452.261	13.7949	890.727	64.5692	6.01278	2.26e-18	3.54e-16	Up	0.996879	1.49803	1.03973	70.5386	93.6219	66.6368	GeneID:414062,Genbank:NM_001001437.3,HGNC:HGNC:30554,MIM:609468	C-C motif chemokine ligand 3 like 3	GO:0002548,GO:0005576,GO:0005615,GO:0006954,GO:0007186,GO:0008009,GO:0008285,GO:0019221,GO:0030593,GO:0043547,GO:0048020,GO:0048247,GO:0070098,GO:0070374,GO:0071346,GO:0071347,GO:0071356	monocyte chemotaxis|extracellular region|extracellular space|inflammatory response|G-protein coupled receptor signaling pathway|chemokine activity|negative regulation of cell proliferation|cytokine-mediated signaling pathway|neutrophil chemotaxis|positive regulation of GTPase activity|CCR chemokine receptor binding|lymphocyte chemotaxis|chemokine-mediated signaling pathway|positive regulation of …	path:hsa04060,path:hsa04062,path:hsa04620,path:hsa05132,path:hsa05142,path:hsa05163,path:hsa05323	Cytokine-cytokine receptor interaction|Chemokine signaling pathway|Toll-like receptor signaling pathway|Salmonella infection|Chagas disease (American trypanosomiasis)|Human cytomegalovirus infection|Rheumatoid arthritis
TM6SF1	42.4766	1.30076	83.6524	64.3102	6.00698	3.02e-09	9.55e-08	Up	0	0	0	0.203565	0.187903	0.248973	GeneID:53346,Genbank:NM_001353882.1,HGNC:HGNC:11860,MIM:606562	transmembrane 6 superfamily member 1	GO:0005765,GO:0016021	lysosomal membrane|integral component of membrane
MERTK	276.014	8.46228	543.566	64.234	6.00527	1.91e-16	2.07e-14	Up	0.0451937	0.0132938	0.0977629	2.95453	3.0142	3.26529	GeneID:10461,Genbank:XM_005263565.4,HGNC:HGNC:7027,MIM:604705	MER proto-oncogene, tyrosine kinase
CDCP1	62.9424	1.94541	123.939	63.7085	5.99341	1.45e-10	6.16e-09	Up	0.0123774	0	0.0283104	0.412647	0.374584	0.529251	GeneID:64866,Genbank:NM_022842.4,HGNC:HGNC:24357,MIM:611735	CUB domain containing protein 1	GO:0005576,GO:0005886,GO:0016021	extracellular region|plasma membrane|integral component of membrane
SLC9A7	1247.1	38.8709	2455.33	63.1662	5.98108	1.49e-19	2.61e-17	Up	0.126886	0.0638442	0.195764	7.81522	8.47313	8.18156	GeneID:84679,Genbank:NM_032591.2,HGNC:HGNC:17123,MIM:300368	solute carrier family 9 member A7	GO:0000139,GO:0005802,GO:0005886,GO:0006811,GO:0006885,GO:0015385,GO:0015386,GO:0016021,GO:0042803,GO:0043231,GO:0051453,GO:0055038,GO:0098719	Golgi membrane|trans-Golgi network|plasma membrane|ion transport|regulation of pH|sodium:proton antiporter activity|potassium:proton antiporter activity|integral component of membrane|protein homodimerization activity|intracellular membrane-bounded organelle|regulation of intracellular pH|recycling endosome membrane|sodium ion import across plasma membrane
NEK10	31.8862	1.01155	62.7609	62.0443	5.95523	2.57e-08	6.57e-07	Up	0	0.0033094	0	0.0584113	0.0445744	0.0605998	GeneID:152110,Genbank:XM_017005772.2,HGNC:HGNC:18592	NIMA related kinase 10	GO:0004672,GO:0004674,GO:0005524,GO:0006468,GO:0031954,GO:0043406,GO:0046872,GO:0070372,GO:1902749,GO:1902911	protein kinase activity|protein serine/threonine kinase activity|ATP binding|protein phosphorylation|positive regulation of protein autophosphorylation|positive regulation of MAP kinase activity|metal ion binding|regulation of ERK1 and ERK2 cascade|regulation of cell cycle G2/M phase transition|protein kinase complex
DHRS3	362.89	11.5272	714.253	61.9625	5.95332	2.14e-17	2.76e-15	Up	0.267349	0.422772	0.224023	11.3087	11.0536	12.1353	GeneID:9249,Genbank:NM_004753.6,HGNC:HGNC:17693,MIM:612830	dehydrogenase/reductase 3	GO:0000166,GO:0001523,GO:0003151,GO:0004745,GO:0005789,GO:0007601,GO:0009055,GO:0016021,GO:0030278,GO:0042572,GO:0042622,GO:0048387,GO:0052650,GO:0060021,GO:0060349,GO:0060411	nucleotide binding|retinoid metabolic process|outflow tract morphogenesis|retinol dehydrogenase activity|endoplasmic reticulum membrane|visual perception|electron transfer activity|integral component of membrane|regulation of ossification|retinol metabolic process|photoreceptor outer segment membrane|negative regulation of retinoic acid receptor signaling pathway|NADP-retinol dehydrogenase activi…	path:hsa00830	Retinol metabolism
LOC100129940	20.2048	0.647516	39.7621	61.4072	5.94034	7.86e-07	1.46e-05	Up	0.00517433	0	0.00653369	0.111232	0.103058	0.193243	GeneID:100129940,Genbank:NM_001292024.1	uncharacterized LOC100129940	GO:0016021	integral component of membrane
UST	419.731	13.7926	825.67	59.8634	5.9036	1e-17	1.36e-15	Up	0.0967221	0.0765974	0.0316259	4.52321	4.98982	4.48666	GeneID:10090,Genbank:XM_017010152.1,HGNC:HGNC:17223,MIM:610752	uronyl 2-sulfotransferase	GO:0000139,GO:0006477,GO:0008146,GO:0016021,GO:0030010,GO:0030208,GO:0050770	Golgi membrane|protein sulfation|sulfotransferase activity|integral component of membrane|establishment of cell polarity|dermatan sulfate biosynthetic process|regulation of axonogenesis	path:hsa00532	Glycosaminoglycan biosynthesis - chondroitin sulfate / dermatan sulfate
CDKN1A	10686.3	357.173	21015.5	58.8384	5.87869	5.58e-14	4.15e-12	Up	6.777	7.52771	5.2858	346.891	345.261	336.074	GeneID:1026,Genbank:NM_001220777.1,HGNC:HGNC:1784,MIM:116899	cyclin dependent kinase inhibitor 1A			path:hsa01522,path:hsa01524,path:hsa04012,path:hsa04066,path:hsa04068,path:hsa04110,path:hsa04115,path:hsa04151,path:hsa04218,path:hsa04630,path:hsa04921,path:hsa04928,path:hsa04934,path:hsa05160,path:hsa05161,path:hsa05163,path:hsa05165,path:hsa05166,path:hsa05167,path:hsa05169,path:hsa05200,path:hsa05202,path:hsa05203,path:hsa05205,path:hsa05206,path:hsa05210,path:hsa05211,path:hsa05212,path:hs…	Endocrine resistance|Platinum drug resistance|ErbB signaling pathway|HIF-1 signaling pathway|FoxO signaling pathway|Cell cycle|p53 signaling pathway|PI3K-Akt signaling pathway|Cellular senescence|Jak-STAT signaling pathway|Oxytocin signaling pathway|Parathyroid hormone synthesis, secretion and action|Cushing syndrome|Hepatitis C|Hepatitis B|Human cytomegalovirus infection|Human papillomavirus inf…
DOCK4	228.468	7.84109	449.094	57.2745	5.83982	3.46e-15	3.08e-13	Up	0.0134646	0.011636	0.0601851	1.33703	1.6223	1.51611	GeneID:9732,Genbank:NM_014705.3,HGNC:HGNC:19192,MIM:607679	dedicator of cytokinesis 4	GO:0005085,GO:0005096,GO:0005730,GO:0005794,GO:0005829,GO:0005886,GO:0007264,GO:0016020,GO:0017124,GO:0030165,GO:0030971,GO:0032420,GO:0032421,GO:0048365,GO:0060326,GO:1904694,GO:1904754	guanyl-nucleotide exchange factor activity|GTPase activator activity|nucleolus|Golgi apparatus|cytosol|plasma membrane|small GTPase mediated signal transduction|membrane|SH3 domain binding|PDZ domain binding|receptor tyrosine kinase binding|stereocilium|stereocilium bundle|Rac GTPase binding|cell chemotaxis|negative regulation of vascular smooth muscle contraction|positive regulation of vascular …	path:hsa04015	Rap1 signaling pathway
ITGB7	1511.16	52.309	2970.02	56.7784	5.82727	7.44e-19	1.23e-16	Up	0.607096	0.880355	0.590503	37.0721	36.4578	37.6859	GeneID:3695,Genbank:XM_006719376.4,HGNC:HGNC:6162,MIM:147559	integrin subunit beta 7	GO:0001618,GO:0003366,GO:0004872,GO:0005886,GO:0007155,GO:0007160,GO:0007229,GO:0008305,GO:0009986,GO:0016020,GO:0030198,GO:0034113,GO:0034446,GO:0034669,GO:0043113,GO:0043235,GO:0046872,GO:0050776,GO:0050839,GO:0050901,GO:0070062,GO:0072678	virus receptor activity|cell-matrix adhesion involved in ameboidal cell migration|receptor activity|plasma membrane|cell adhesion|cell-matrix adhesion|integrin-mediated signaling pathway|integrin complex|cell surface|membrane|extracellular matrix organization|heterotypic cell-cell adhesion|substrate adhesion-dependent cell spreading|integrin alpha4-beta7 complex|receptor clustering|receptor compl…	path:hsa04151,path:hsa04510,path:hsa04512,path:hsa04514,path:hsa04672,path:hsa04810,path:hsa05165,path:hsa05202,path:hsa05410,path:hsa05412,path:hsa05414	PI3K-Akt signaling pathway|Focal adhesion|ECM-receptor interaction|Cell adhesion molecules (CAMs)|Intestinal immune network for IgA production|Regulation of actin cytoskeleton|Human papillomavirus infection|Transcriptional misregulation in cancer|Hypertrophic cardiomyopathy (HCM)|Arrhythmogenic right ventricular cardiomyopathy (ARVC)|Dilated cardiomyopathy (DCM)
IRAK2	533.962	18.5899	1049.33	56.4465	5.81881	4.44e-18	6.57e-16	Up	0.270018	0.0932334	0.325767	11.4106	12.845	11.1099	GeneID:3656,Genbank:NM_001570.3,HGNC:HGNC:6113,MIM:603304	interleukin 1 receptor associated kinase 2	GO:0000187,GO:0001959,GO:0002224,GO:0002755,GO:0004674,GO:0005524,GO:0005634,GO:0005737,GO:0005829,GO:0005886,GO:0006468,GO:0006954,GO:0007249,GO:0007254,GO:0010008,GO:0031663,GO:0032088,GO:0034162,GO:0035556,GO:0042803,GO:0046982,GO:0051092,GO:0070423,GO:0070498,GO:0070555	activation of MAPK activity|regulation of cytokine-mediated signaling pathway|toll-like receptor signaling pathway|MyD88-dependent toll-like receptor signaling pathway|protein serine/threonine kinase activity|ATP binding|nucleus|cytoplasm|cytosol|plasma membrane|protein phosphorylation|inflammatory response|I-kappaB kinase/NF-kappaB signaling|JNK cascade|endosome membrane|lipopolysaccharide-media…	path:hsa04722,path:hsa05152	Neurotrophin signaling pathway|Tuberculosis
CSF1	245.128	8.54909	481.708	56.3461	5.81624	1.78e-15	1.69e-13	Up	0.0585845	0.0959376	0.0755593	4.53945	4.04875	3.56948	GeneID:1435,Genbank:XM_017000369.1,HGNC:HGNC:2432,MIM:120420	colony stimulating factor 1	GO:0001954,GO:0002158,GO:0003006,GO:0005125,GO:0005157,GO:0005576,GO:0005615,GO:0005788,GO:0005886,GO:0006954,GO:0007169,GO:0008083,GO:0008283,GO:0008284,GO:0010628,GO:0010743,GO:0010744,GO:0010759,GO:0016020,GO:0016021,GO:0019221,GO:0030097,GO:0030154,GO:0030225,GO:0030278,GO:0030316,GO:0030335,GO:0032270,GO:0032946,GO:0038145,GO:0040018,GO:0042117,GO:0042488,GO:0042802,GO:0042803,GO:0043687,GO:…	positive regulation of cell-matrix adhesion|osteoclast proliferation|developmental process involved in reproduction|cytokine activity|macrophage colony-stimulating factor receptor binding|extracellular region|extracellular space|endoplasmic reticulum lumen|plasma membrane|inflammatory response|transmembrane receptor protein tyrosine kinase signaling pathway|growth factor activity|cell proliferati…	path:hsa04010,path:hsa04014,path:hsa04015,path:hsa04060,path:hsa04151,path:hsa04380,path:hsa04640,path:hsa04668,path:hsa05323	MAPK signaling pathway|Ras signaling pathway|Rap1 signaling pathway|Cytokine-cytokine receptor interaction|PI3K-Akt signaling pathway|Osteoclast differentiation|Hematopoietic cell lineage|TNF signaling pathway|Rheumatoid arthritis
SLFN5	355.929	12.4177	699.439	56.3258	5.81572	8.32e-17	9.7e-15	Up	0.00909797	0.0109414	0.0762426	1.90472	1.90852	1.902	GeneID:162394,Genbank:NM_001330183.1,HGNC:HGNC:28286,MIM:614952	schlafen family member 5	GO:0005524,GO:0005634,GO:0030154	ATP binding|nucleus|cell differentiation
CORO2B	233.151	8.21138	458.09	55.7872	5.80186	3.41e-15	3.04e-13	Up	0.0674722	0.0224876	0.0968518	4.469	4.19882	4.66658	GeneID:10391,Genbank:NM_001324014.1,HGNC:HGNC:2256,MIM:605002	coronin 2B	GO:0003779,GO:0005737,GO:0015629,GO:0016020,GO:0030036,GO:0051015	actin binding|cytoplasm|actin cytoskeleton|membrane|actin cytoskeleton organization|actin filament binding
EGR3	46.0073	1.62309	90.3914	55.691	5.79937	3.1e-09	9.74e-08	Up	0.00946043	0	0.0439397	0.956113	0.554031	0.860869	GeneID:1960,Genbank:NM_004430.2,HGNC:HGNC:3240,MIM:602419	early growth response 3	GO:0001938,GO:0002042,GO:0003677,GO:0003700,GO:0005634,GO:0006351,GO:0007517,GO:0007623,GO:0035767,GO:0035924,GO:0043066,GO:0044344,GO:0046872	positive regulation of endothelial cell proliferation|cell migration involved in sprouting angiogenesis|DNA binding|DNA binding transcription factor activity|nucleus|transcription, DNA-templated|muscle organ development|circadian rhythm|endothelial cell chemotaxis|cellular response to vascular endothelial growth factor stimulus|negative regulation of apoptotic process|cellular response to fibrobl…	path:hsa04625,path:hsa05161,path:hsa05203	C-type lectin receptor signaling pathway|Hepatitis B|Viral carcinogenesis
KIAA0040	18.406	0.650382	36.1616	55.6005	5.79703	1.53e-06	2.65e-05	Up	0	0	0.0165866	0.277036	0.234232	0.225233	GeneID:9674,Genbank:XM_024451079.1,HGNC:HGNC:28950,MIM:616696	KIAA0040
TM4SF19	354.939	12.78	697.098	54.5461	5.76941	1.17e-16	1.3e-14	Up	0	0	0	29.2027	28.8115	31.4778	GeneID:116211,Genbank:NM_001204898.1,HGNC:HGNC:25167	transmembrane 4 L six family member 19	GO:0016021	integral component of membrane
LOC102724646	18.2863	0.662374	35.9102	54.2143	5.7606	1.55e-06	2.68e-05	Up	0	0.0075561	0	0.292381	0.150715	0.18412	GeneID:102724646,Genbank:XM_024446614.1	translation initiation factor IF-2-like
BAALC	79.3988	2.93637	155.861	53.0795	5.73008	5.8e-11	2.73e-09	Up	0.0622725	0.0216199	0.0297863	1.64178	2.1389	2.0935	GeneID:79870,Genbank:NM_024812.2,HGNC:HGNC:14333,MIM:606602	BAALC, MAP3K1 and KLF4 binding
RGS16	1678.51	63.115	3293.9	52.1889	5.70567	3.23e-18	4.87e-16	Up	1.4405	0.756363	1.08591	55.2182	54.8649	50.2832	GeneID:6004,Genbank:NM_002928.3,HGNC:HGNC:9997,MIM:602514	regulator of G protein signaling 16	GO:0005096,GO:0005516,GO:0005737,GO:0005886,GO:0007186,GO:0007601,GO:0008277,GO:0009968,GO:0031224,GO:0043547	GTPase activator activity|calmodulin binding|cytoplasm|plasma membrane|G-protein coupled receptor signaling pathway|visual perception|regulation of G-protein coupled receptor protein signaling pathway|negative regulation of signal transduction|intrinsic component of membrane|positive regulation of GTPase activity
XKRX	43.0002	1.61736	84.383	52.1734	5.70524	6.95e-09	2.03e-07	Up	0.0176602	0	0.00684347	0.416452	0.492951	0.35173	GeneID:402415,Genbank:XM_011530954.3,HGNC:HGNC:29845,MIM:300684	XK related, X-linked	GO:0005886,GO:0016021	plasma membrane|integral component of membrane
LOC107986752	42.8615	1.62022	84.1028	51.9082	5.69789	6.81e-09	1.99e-07	Up	0.0272232	0	0.0410097	0.761165	0.80804	0.66174	GeneID:107986752,Genbank:XM_017012904.1	enolase-phosphatase E1
ADGRE2	2213.98	84.4071	4343.54	51.4594	5.68536	9.59e-18	1.32e-15	Up	0.229302	0.326711	0.475895	17.9157	17.4552	17.9961	GeneID:30817,Genbank:NM_013447.3,HGNC:HGNC:3337,MIM:606100	adhesion G protein-coupled receptor E2	GO:0004930,GO:0005509,GO:0005886,GO:0006954,GO:0007155,GO:0007166,GO:0007186,GO:0016021,GO:0016477,GO:0031256,GO:0032587,GO:0035374,GO:0043304,GO:0071621	G-protein coupled receptor activity|calcium ion binding|plasma membrane|inflammatory response|cell adhesion|cell surface receptor signaling pathway|G-protein coupled receptor signaling pathway|integral component of membrane|cell migration|leading edge membrane|ruffle membrane|chondroitin sulfate binding|regulation of mast cell degranulation|granulocyte chemotaxis
VPS37D	53.0252	2.0231	104.027	51.4198	5.68425	1.33e-09	4.54e-08	Up	0	0.1797	0	2.66348	2.99987	3.2688	GeneID:155382,Genbank:XM_017011779.1,HGNC:HGNC:18287,MIM:610039	VPS37D, ESCRT-I subunit	GO:0000813,GO:0010008,GO:0015031,GO:0016197,GO:0016236,GO:0019058,GO:0031902,GO:0036258,GO:0039702,GO:0043657,GO:0070062,GO:0075733	ESCRT I complex|endosome membrane|protein transport|endosomal transport|macroautophagy|viral life cycle|late endosome membrane|multivesicular body assembly|viral budding via host ESCRT complex|host cell|extracellular exosome|intracellular transport of virus	path:hsa04144	Endocytosis
CCND1	1869.72	71.5286	3667.92	51.279	5.6803	5.62e-18	8.02e-16	Up	0.717313	0.572504	0.720643	34.5391	36.6179	34.9812	GeneID:595,Genbank:NM_053056.2,HGNC:HGNC:1582,MIM:168461	cyclin D1			path:hsa01522,path:hsa04068,path:hsa04110,path:hsa04115,path:hsa04151,path:hsa04152,path:hsa04218,path:hsa04310,path:hsa04340,path:hsa04371,path:hsa04390,path:hsa04510,path:hsa04530,path:hsa04630,path:hsa04917,path:hsa04919,path:hsa04921,path:hsa04933,path:hsa04934,path:hsa05161,path:hsa05162,path:hsa05163,path:hsa05165,path:hsa05166,path:hsa05167,path:hsa05169,path:hsa05200,path:hsa05203,path:hs…	Endocrine resistance|FoxO signaling pathway|Cell cycle|p53 signaling pathway|PI3K-Akt signaling pathway|AMPK signaling pathway|Cellular senescence|Wnt signaling pathway|Hedgehog signaling pathway|Apelin signaling pathway|Hippo signaling pathway|Focal adhesion|Tight junction|Jak-STAT signaling pathway|Prolactin signaling pathway|Thyroid hormone signaling pathway|Oxytocin signaling pathway|AGE-RAGE…
HTR7	288.927	11.1157	566.738	50.9854	5.67201	1.4e-15	1.37e-13	Up	0.104599	0.0466703	0.060008	3.12103	3.08607	3.33164	GeneID:3363,Genbank:XM_024447973.1,HGNC:HGNC:5302,MIM:182137	5-hydroxytryptamine receptor 7	GO:0004993,GO:0005886,GO:0005887,GO:0006939,GO:0007186,GO:0007187,GO:0007198,GO:0007268,GO:0007623,GO:0008015,GO:0030594,GO:0042310,GO:0051378	G-protein coupled serotonin receptor activity|plasma membrane|integral component of plasma membrane|smooth muscle contraction|G-protein coupled receptor signaling pathway|G-protein coupled receptor signaling pathway, coupled to cyclic nucleotide second messenger|adenylate cyclase-inhibiting serotonin receptor signaling pathway|chemical synaptic transmission|circadian rhythm|blood circulation|neur…	path:hsa04014,path:hsa04020,path:hsa04080,path:hsa04726	Ras signaling pathway|Calcium signaling pathway|Neuroactive ligand-receptor interaction|Serotonergic synapse
HIST1H3D	8.21269	0.322325	16.1031	49.9591	5.64268	0.000151365	0.0015675	Up	0.191678	0.210839	0	1.63254	2.10561	2.07564	GeneID:8351,Genbank:NM_003530.4,HGNC:HGNC:4767,MIM:602811	histone cluster 1 H3 family member d	GO:0000183,GO:0000228,GO:0000786,GO:0000788,GO:0005576,GO:0005634,GO:0005654,GO:0006325,GO:0006334,GO:0006335,GO:0007596,GO:0016020,GO:0031492,GO:0032200,GO:0038111,GO:0043234,GO:0044267,GO:0045296,GO:0045652,GO:0045814,GO:0045815,GO:0046982,GO:0051290,GO:0060964,GO:0060968,GO:0070062,GO:1902036	chromatin silencing at rDNA|nuclear chromosome|nucleosome|nuclear nucleosome|extracellular region|nucleus|nucleoplasm|chromatin organization|nucleosome assembly|DNA replication-dependent nucleosome assembly|blood coagulation|membrane|nucleosomal DNA binding|telomere organization|interleukin-7-mediated signaling pathway|protein complex|cellular protein metabolic process|cadherin binding|regulation…	path:hsa05034,path:hsa05202,path:hsa05322	Alcoholism|Transcriptional misregulation in cancer|Systemic lupus erythematosus
PDGFA	2327.6	91.4465	4563.75	49.9062	5.64115	1.73e-17	2.26e-15	Up	0.980835	1.08471	0.782362	44.2091	46.3124	43.1019	GeneID:5154,Genbank:XM_017012289.1,HGNC:HGNC:8799,MIM:173430	platelet derived growth factor subunit A	GO:0000139,GO:0000165,GO:0001525,GO:0001775,GO:0001942,GO:0002053,GO:0002576,GO:0005088,GO:0005161,GO:0005518,GO:0005576,GO:0005615,GO:0005788,GO:0005796,GO:0005902,GO:0007267,GO:0008083,GO:0008284,GO:0009611,GO:0009887,GO:0009986,GO:0010512,GO:0010544,GO:0014068,GO:0014910,GO:0030031,GO:0030036,GO:0030198,GO:0030335,GO:0031093,GO:0031954,GO:0032956,GO:0035793,GO:0042060,GO:0042802,GO:0042803,GO:…	Golgi membrane|MAPK cascade|angiogenesis|cell activation|hair follicle development|positive regulation of mesenchymal cell proliferation|platelet degranulation|Ras guanyl-nucleotide exchange factor activity|platelet-derived growth factor receptor binding|collagen binding|extracellular region|extracellular space|endoplasmic reticulum lumen|Golgi lumen|microvillus|cell-cell signaling|growth factor …	path:hsa01521,path:hsa04010,path:hsa04014,path:hsa04015,path:hsa04072,path:hsa04151,path:hsa04510,path:hsa04540,path:hsa04630,path:hsa04810,path:hsa05166,path:hsa05200,path:hsa05202,path:hsa05206,path:hsa05214,path:hsa05215,path:hsa05218,path:hsa05231,path:hsa05418	EGFR tyrosine kinase inhibitor resistance|MAPK signaling pathway|Ras signaling pathway|Rap1 signaling pathway|Phospholipase D signaling pathway|PI3K-Akt signaling pathway|Focal adhesion|Gap junction|Jak-STAT signaling pathway|Regulation of actin cytoskeleton|Human T-cell leukemia virus 1 infection|Pathways in cancer|Transcriptional misregulation in cancer|MicroRNAs in cancer|Glioma|Prostate cance…
TNFAIP8L3	142.139	5.59213	278.686	49.8355	5.6391	6.94e-13	4.44e-11	Up	0.058758	0.0723669	0	3.14757	3.2168	2.72989	GeneID:388121,Genbank:XM_017022169.1,HGNC:HGNC:20620,MIM:616438	TNF alpha induced protein 8 like 3	GO:0005654,GO:0005737,GO:0005829,GO:0005886,GO:0006644,GO:0008526,GO:0015914,GO:0019216,GO:0035091,GO:0042981,GO:0043552,GO:0048017,GO:0051897,GO:0070374	nucleoplasm|cytoplasm|cytosol|plasma membrane|phospholipid metabolic process|phosphatidylinositol transporter activity|phospholipid transport|regulation of lipid metabolic process|phosphatidylinositol binding|regulation of apoptotic process|positive regulation of phosphatidylinositol 3-kinase activity|inositol lipid-mediated signaling|positive regulation of protein kinase B signaling|positive reg…
PLCL1	49.1124	1.96366	96.2611	49.0212	5.61533	3.42e-09	1.06e-07	Up	0.0119569	0.00664795	0	0.353802	0.479916	0.397953	GeneID:5334,Genbank:NM_006226.3,HGNC:HGNC:9063,MIM:600597	phospholipase C like 1 (inactive)	GO:0004435,GO:0004629,GO:0004871,GO:0005737,GO:0005886,GO:0006629,GO:0007214,GO:0032228,GO:0033135,GO:0035556,GO:0050811,GO:0070679,GO:1900122	phosphatidylinositol phospholipase C activity|phospholipase C activity|signal transducer activity|cytoplasm|plasma membrane|lipid metabolic process|gamma-aminobutyric acid signaling pathway|regulation of synaptic transmission, GABAergic|regulation of peptidyl-serine phosphorylation|intracellular signal transduction|GABA receptor binding|inositol 1,4,5 trisphosphate binding|positive regulation of …	path:hsa04727	GABAergic synapse
ZC3H12C	1114.74	45.4701	2184.01	48.0318	5.58592	5.92e-18	8.37e-16	Up	0.0745946	0.0503074	0.18385	5.22633	5.91802	4.68939	GeneID:85463,Genbank:XM_011543055.2,HGNC:HGNC:29362,MIM:615001	zinc finger CCCH-type containing 12C	GO:0004519,GO:0046872	endonuclease activity|metal ion binding
EGR1	1603.99	65.6967	3142.29	47.8302	5.57985	1.02e-17	1.37e-15	Up	1.10725	0.67217	1.47774	46.8395	44.9306	47.5716	GeneID:1958,Genbank:NM_001964.2,HGNC:HGNC:3238,MIM:128990	early growth response 1			path:hsa04371,path:hsa04912,path:hsa04928,path:hsa04933,path:hsa05020,path:hsa05166	Apelin signaling pathway|GnRH signaling pathway|Parathyroid hormone synthesis, secretion and action|AGE-RAGE signaling pathway in diabetic complications|Prion diseases|Human T-cell leukemia virus 1 infection
TIE1	46.8884	1.93968	91.8372	47.3466	5.56519	5.96e-09	1.77e-07	Up	0.0286547	0	0	0.674947	0.58246	0.634125	GeneID:7075,Genbank:NM_005424.4,HGNC:HGNC:11809,MIM:600222	tyrosine kinase with immunoglobulin like and EGF like domains 1
SLC37A2	2239.9	93.7174	4386.08	46.8011	5.54847	3.81e-17	4.76e-15	Up	1.44693	0.723587	1.31929	48.3062	46.455	45.6443	GeneID:219855,Genbank:NM_198277.2,HGNC:HGNC:20644	solute carrier family 37 member 2	GO:0005789,GO:0008643,GO:0015760,GO:0030176,GO:0035435,GO:0061513,GO:0070062	endoplasmic reticulum membrane|carbohydrate transport|glucose-6-phosphate transport|integral component of endoplasmic reticulum membrane|phosphate ion transmembrane transport|glucose 6-phosphate:inorganic phosphate antiporter activity|extracellular exosome
N4BP3	30.521	1.2893	59.7527	46.3451	5.53435	1.12e-07	2.44e-06	Up	0	0	0	0.467213	0.393072	0.291541	GeneID:23138,Genbank:XM_011534473.1,HGNC:HGNC:29852	NEDD4 binding protein 3	GO:0007399,GO:0030424,GO:0030425,GO:0031410	nervous system development|axon|dendrite|cytoplasmic vesicle
STUM	169.326	7.17585	331.476	46.1933	5.52961	3.39e-13	2.28e-11	Up	0.0281611	0.0160812	0.0828588	1.66409	1.51069	1.57655	GeneID:375057,Genbank:XM_011544183.3,HGNC:HGNC:30491	stum, mechanosensory transduction mediator homolog	GO:0016021	integral component of membrane
GPR82	30.3301	1.29216	59.368	45.9446	5.52182	1.34e-07	2.89e-06	Up	0.0244153	0	0.0108928	0.540176	0.665341	0.607324	GeneID:27197,Genbank:NM_080817.4,HGNC:HGNC:4533,MIM:300748	G protein-coupled receptor 82	GO:0004930,GO:0005886,GO:0016021	G-protein coupled receptor activity|plasma membrane|integral component of membrane
RTN1	764.334	32.6367	1496.03	45.8388	5.5185	1.58e-17	2.09e-15	Up	0.281866	0.101808	0.160821	9.29607	9.26758	8.63688	GeneID:6252,Genbank:NM_021136.2,HGNC:HGNC:10467,MIM:600865	reticulon 1	GO:0005783,GO:0005789,GO:0030176,GO:0030182	endoplasmic reticulum|endoplasmic reticulum membrane|integral component of endoplasmic reticulum membrane|neuron differentiation
TCF7L2	173.147	7.53754	338.757	44.9426	5.49001	3.46e-13	2.31e-11	Up	0.0466271	0.0342246	0.0275417	1.86428	2.27896	2.14728	GeneID:6934,Genbank:XM_017016589.2,HGNC:HGNC:11641,MIM:602228	transcription factor 7 like 2	GO:0000122,GO:0000790,GO:0000978,GO:0001103,GO:0001568,GO:0003700,GO:0005634,GO:0005654,GO:0006351,GO:0006357,GO:0007050,GO:0007223,GO:0008013,GO:0008134,GO:0008283,GO:0009749,GO:0010909,GO:0016605,GO:0019901,GO:0031016,GO:0032024,GO:0032092,GO:0032350,GO:0032993,GO:0035257,GO:0042593,GO:0043433,GO:0043565,GO:0043570,GO:0044212,GO:0044334,GO:0045295,GO:0045444,GO:0045892,GO:0045944,GO:0046827,GO:…	negative regulation of transcription from RNA polymerase II promoter|nuclear chromatin|RNA polymerase II proximal promoter sequence-specific DNA binding|RNA polymerase II repressing transcription factor binding|blood vessel development|DNA binding transcription factor activity|nucleus|nucleoplasm|transcription, DNA-templated|regulation of transcription from RNA polymerase II promoter|cell cycle a…	path:hsa04310,path:hsa04390,path:hsa04520,path:hsa04916,path:hsa04934,path:hsa05165,path:hsa05200,path:hsa05210,path:hsa05213,path:hsa05215,path:hsa05216,path:hsa05217,path:hsa05221,path:hsa05224,path:hsa05225,path:hsa05226,path:hsa05412	Wnt signaling pathway|Hippo signaling pathway|Adherens junction|Melanogenesis|Cushing syndrome|Human papillomavirus infection|Pathways in cancer|Colorectal cancer|Endometrial cancer|Prostate cancer|Thyroid cancer|Basal cell carcinoma|Acute myeloid leukemia|Breast cancer|Hepatocellular carcinoma|Gastric cancer|Arrhythmogenic right ventricular cardiomyopathy (ARVC)
LIF	38.0357	1.67106	74.4004	44.523	5.47648	2.87e-08	7.2e-07	Up	0.0114927	0.0457522	0	0.72701	0.748415	0.720832	GeneID:3976,Genbank:NM_001257135.1,HGNC:HGNC:6596,MIM:159540	LIF, interleukin 6 family cytokine			path:hsa04060,path:hsa04550,path:hsa04630,path:hsa04668	Cytokine-cytokine receptor interaction|Signaling pathways regulating pluripotency of stem cells|Jak-STAT signaling pathway|TNF signaling pathway
PAPSS1	1365.69	60.1714	2671.2	44.3933	5.47227	1.94e-17	2.52e-15	Up	0.475531	0.814798	0.865455	34.7162	33.7132	33.6112	GeneID:9061,Genbank:NM_005443.4,HGNC:HGNC:8603,MIM:603262	3'-phosphoadenosine 5'-phosphosulfate synthase 1	GO:0000103,GO:0001501,GO:0004020,GO:0004781,GO:0005524,GO:0005829,GO:0016779,GO:0042803,GO:0050428	sulfate assimilation|skeletal system development|adenylylsulfate kinase activity|sulfate adenylyltransferase (ATP) activity|ATP binding|cytosol|nucleotidyltransferase activity|protein homodimerization activity|3'-phosphoadenosine 5'-phosphosulfate biosynthetic process	path:hsa00230,path:hsa00450,path:hsa00920	Purine metabolism|Selenocompound metabolism|Sulfur metabolism
BTG2	1616.8	71.6087	3161.98	44.1564	5.46455	2.99e-17	3.81e-15	Up	1.18163	1.1419	1.20626	47.5225	53.6135	50.5841	GeneID:7832,Genbank:NM_006763.2,HGNC:HGNC:1131,MIM:601597	BTG anti-proliferation factor 2	GO:0001078,GO:0005829,GO:0006281,GO:0006351,GO:0006479,GO:0006974,GO:0006977,GO:0008285,GO:0008306,GO:0009612,GO:0009952,GO:0014070,GO:0017148,GO:0021542,GO:0021954,GO:0031175,GO:0035914,GO:0043434,GO:0043524,GO:0051602,GO:0060213,GO:0070062,GO:2000178	transcriptional repressor activity, RNA polymerase II proximal promoter sequence-specific DNA binding|cytosol|DNA repair|transcription, DNA-templated|protein methylation|cellular response to DNA damage stimulus|DNA damage response, signal transduction by p53 class mediator resulting in cell cycle arrest|negative regulation of cell proliferation|associative learning|response to mechanical stimulus…	path:hsa03018	RNA degradation
NR4A3	22.761	1.01155	44.5105	44.0023	5.45951	7.91e-07	1.47e-05	Up	0	0.0124013	0	0.195298	0.24139	0.181796	GeneID:8013,Genbank:NM_173200.2,HGNC:HGNC:7982,MIM:600542	nuclear receptor subfamily 4 group A member 3			path:hsa05202	Transcriptional misregulation in cancer
GPR183	330.733	14.7014	646.764	43.9934	5.45921	2.51e-15	2.31e-13	Up	0.17682	0.106536	0.317873	9.7343	8.75115	9.68725	GeneID:1880,Genbank:XM_017020405.2,HGNC:HGNC:3128,MIM:605741	G protein-coupled receptor 183	GO:0002250,GO:0002312,GO:0002313,GO:0002407,GO:0004930,GO:0005886,GO:0005887,GO:0006955,GO:0006959,GO:0007186,GO:0008142,GO:0010818,GO:0030316,GO:0030595,GO:0030890,GO:0036145,GO:0061470,GO:0070374,GO:2000458	adaptive immune response|B cell activation involved in immune response|mature B cell differentiation involved in immune response|dendritic cell chemotaxis|G-protein coupled receptor activity|plasma membrane|integral component of plasma membrane|immune response|humoral immune response|G-protein coupled receptor signaling pathway|oxysterol binding|T cell chemotaxis|osteoclast differentiation|leukoc…
TNFRSF9	87.3743	3.89369	170.855	43.8799	5.45549	9.29e-11	4.17e-09	Up	0.014872	0	0.0490579	0.790555	0.932688	0.753371	GeneID:3604,Genbank:NM_001561.5,HGNC:HGNC:11924,MIM:602250	TNF receptor superfamily member 9			path:hsa04060	Cytokine-cytokine receptor interaction
C3AR1	176.105	7.86221	344.349	43.798	5.45279	4.18e-13	2.77e-11	Up	0.0427008	0.0538971	0.169244	2.89104	3.39649	3.72392	GeneID:719,Genbank:NM_001326475.1,HGNC:HGNC:1319,MIM:605246	complement C3a receptor 1			path:hsa04080,path:hsa04610,path:hsa05150	Neuroactive ligand-receptor interaction|Complement and coagulation cascades|Staphylococcus aureus infection
RCAN2	7.20199	0.322325	14.0817	43.6878	5.44916	0.000299091	0.00283799	Up	0.00788464	0	0	0.139724	0.136608	0.0554114	GeneID:10231,Genbank:NM_001251973.1,HGNC:HGNC:3041,MIM:604876	regulator of calcineurin 2	GO:0003676,GO:0005622,GO:0019722	nucleic acid binding|intracellular|calcium-mediated signaling	path:hsa04919	Thyroid hormone signaling pathway
RAB11FIP4	196.048	8.80911	383.287	43.5103	5.44328	1.71e-13	1.19e-11	Up	0.0684195	0.0276312	0.0329615	1.81581	1.58299	1.68069	GeneID:84440,Genbank:NM_032932.5,HGNC:HGNC:30267,MIM:611999	RAB11 family interacting protein 4	GO:0000910,GO:0003407,GO:0005509,GO:0005615,GO:0005768,GO:0005815,GO:0005819,GO:0016032,GO:0017137,GO:0030139,GO:0030306,GO:0030496,GO:0032154,GO:0042803,GO:0048471,GO:0055038,GO:1903452	cytokinesis|neural retina development|calcium ion binding|extracellular space|endosome|microtubule organizing center|spindle|viral process|Rab GTPase binding|endocytic vesicle|ADP-ribosylation factor binding|midbody|cleavage furrow|protein homodimerization activity|perinuclear region of cytoplasm|recycling endosome membrane|positive regulation of G1 to G0 transition	path:hsa04144	Endocytosis
ADARB1	683.747	31.0475	1336.45	43.0452	5.42778	5.04e-17	6.1e-15	Up	0.0657081	0.0412386	0.0892477	2.73205	2.69071	2.68507	GeneID:104,Genbank:NM_015833.3,HGNC:HGNC:226,MIM:601218	adenosine deaminase, RNA specific B1	GO:0003723,GO:0003725,GO:0003726,GO:0003729,GO:0005634,GO:0005654,GO:0005730,GO:0005829,GO:0006382,GO:0006396,GO:0006397,GO:0007274,GO:0008285,GO:0016553,GO:0021610,GO:0021618,GO:0021965,GO:0030336,GO:0035264,GO:0044387,GO:0045070,GO:0045087,GO:0046872,GO:0050884,GO:0051607,GO:0051726,GO:0060384,GO:0060415,GO:0061744,GO:0097049	RNA binding|double-stranded RNA binding|double-stranded RNA adenosine deaminase activity|mRNA binding|nucleus|nucleoplasm|nucleolus|cytosol|adenosine to inosine editing|RNA processing|mRNA processing|neuromuscular synaptic transmission|negative regulation of cell proliferation|base conversion or substitution editing|facial nerve morphogenesis|hypoglossal nerve morphogenesis|spinal cord ventral co…
IL1R1	143.818	6.57057	281.065	42.7763	5.41874	2.36e-12	1.4e-10	Up	0.0292617	0.0294689	0.0408748	1.34647	1.31169	1.36222	GeneID:3554,Genbank:XM_011511117.1,HGNC:HGNC:5993,MIM:147810	interleukin 1 receptor type 1			path:hsa04010,path:hsa04060,path:hsa04064,path:hsa04380,path:hsa04640,path:hsa04659,path:hsa04750,path:hsa05146,path:hsa05163,path:hsa05166,path:hsa05418	MAPK signaling pathway|Cytokine-cytokine receptor interaction|NF-kappa B signaling pathway|Osteoclast differentiation|Hematopoietic cell lineage|Th17 cell differentiation|Inflammatory mediator regulation of TRP channels|Amoebiasis|Human cytomegalovirus infection|Human T-cell leukemia virus 1 infection|Fluid shear stress and atherosclerosis
TUBB3	100.982	4.61655	197.347	42.7477	5.41777	3.44e-11	1.68e-09	Up	0.221434	0.245973	0	5.13564	4.78376	5.52856	GeneID:10381,Genbank:NM_001197181.1,HGNC:HGNC:20772,MIM:602661	tubulin beta 3 class III	GO:0000278,GO:0003924,GO:0005200,GO:0005525,GO:0005634,GO:0005737,GO:0005874,GO:0007017,GO:0007411,GO:0030424,GO:0030425,GO:0042277,GO:0043025,GO:0070062,GO:0071944	mitotic cell cycle|GTPase activity|structural constituent of cytoskeleton|GTP binding|nucleus|cytoplasm|microtubule|microtubule-based process|axon guidance|axon|dendrite|peptide binding|neuronal cell body|extracellular exosome|cell periphery	path:hsa04145,path:hsa04540,path:hsa05130	Phagosome|Gap junction|Pathogenic Escherichia coli infection
SEMA7A	1232.97	56.4027	2409.54	42.7203	5.41685	3.01e-17	3.81e-15	Up	0.864388	0.829943	0.830488	30.5015	29.9648	28.6489	GeneID:8482,Genbank:NM_001146029.2,HGNC:HGNC:10741,MIM:607961	semaphorin 7A (John Milton Hagen blood group)			path:hsa04360	Axon guidance
LOC112267874	71.0221	3.26156	138.783	42.5509	5.41112	5.15e-10	1.97e-08	Up	0	0	0	0.0429192	0.0230901	0	GeneID:112267874,Genbank:XM_024451970.1	translation initiation factor IF-2-like
HIPK2	790.532	36.5719	1544.49	42.2317	5.40026	4.92e-17	6e-15	Up	0.0520584	0.0309197	0.167743	3.17182	3.45018	3.59077	GeneID:28996,Genbank:NM_001113239.2,HGNC:HGNC:14402,MIM:606868	homeodomain interacting protein kinase 2			path:hsa04218	Cellular senescence
USP53	677.278	31.4196	1323.14	42.1118	5.39615	6.68e-17	7.85e-15	Up	0.0830441	0.0661178	0.171803	5.33613	5.35289	4.53777	GeneID:54532,Genbank:XM_017008312.2,HGNC:HGNC:29255,MIM:617431	ubiquitin specific peptidase 53	GO:0001508,GO:0005923,GO:0007605,GO:0010996,GO:0016579,GO:0051402	action potential|bicellular tight junction|sensory perception of sound|response to auditory stimulus|protein deubiquitination|neuron apoptotic process
CASS4	609.698	28.3946	1191	41.9446	5.39041	1.07e-16	1.2e-14	Up	0.20348	0.113277	0.348818	8.91391	9.44519	8.22563	GeneID:57091,Genbank:XM_006723831.3,HGNC:HGNC:15878	Cas scaffold protein family member 4	GO:0005737,GO:0005856,GO:0005925,GO:0007155	cytoplasm|cytoskeleton|focal adhesion|cell adhesion
PINLYP	1306.76	60.8936	2552.63	41.9194	5.38955	4.33e-17	5.33e-15	Up	0.0871355	0.128583	0.0796047	11.6494	10.2501	10.8285	GeneID:390940,Genbank:XM_011526970.2,HGNC:HGNC:44206	phospholipase A2 inhibitor and LY6/PLAUR domain containing	GO:0004859,GO:0005576	phospholipase inhibitor activity|extracellular region
DUSP5	589.479	27.4755	1151.48	41.9094	5.3892	1.03e-16	1.17e-14	Up	0.293518	0.834866	0.487781	20.0648	20.6375	19.3156	GeneID:1847,Genbank:NM_004419.3,HGNC:HGNC:3071,MIM:603069	dual specificity phosphatase 5	GO:0000165,GO:0000187,GO:0001706,GO:0004725,GO:0005654,GO:0006470,GO:0008138,GO:0016311,GO:0016791,GO:0017017,GO:0035335,GO:0035970	MAPK cascade|activation of MAPK activity|endoderm formation|protein tyrosine phosphatase activity|nucleoplasm|protein dephosphorylation|protein tyrosine/serine/threonine phosphatase activity|dephosphorylation|phosphatase activity|MAP kinase tyrosine/serine/threonine phosphatase activity|peptidyl-tyrosine dephosphorylation|peptidyl-threonine dephosphorylation	path:hsa04010	MAPK signaling pathway
CARD14	6.90907	0.322325	13.4958	41.8703	5.38785	0.000390008	0.00357746	Up	0	0	0	0.0329605	0.0264964	0.0205055	GeneID:79092,Genbank:XM_011525213.1,HGNC:HGNC:16446,MIM:607211	caspase recruitment domain family member 14			path:hsa04064	NF-kappa B signaling pathway
SETBP1	130.963	6.16822	255.758	41.4639	5.37378	7.04e-12	3.84e-10	Up	0.00899632	0.00154266	0.00326491	0.216535	0.231903	0.245288	GeneID:26040,Genbank:XM_024451149.1,HGNC:HGNC:15573,MIM:611060	SET binding protein 1
GSG1	20.2734	0.966974	39.5798	40.9316	5.35514	2.14e-06	3.61e-05	Up	0.0131909	0	0	0.187319	0.304917	0.29112	GeneID:83445,Genbank:NM_001206842.1,HGNC:HGNC:19716	germ cell associated 1	GO:0005789,GO:0016021,GO:0070063	endoplasmic reticulum membrane|integral component of membrane|RNA polymerase binding
LPAR6	1303.11	62.2218	2544	40.886	5.35353	6.2e-17	7.36e-15	Up	0.467007	0.270212	0.4501	19.0857	18.5786	17.7823	GeneID:10161,Genbank:XM_024449304.1,HGNC:HGNC:15520,MIM:609239	lysophosphatidic acid receptor 6			path:hsa04072,path:hsa04080,path:hsa04151,path:hsa05200	Phospholipase D signaling pathway|Neuroactive ligand-receptor interaction|PI3K-Akt signaling pathway|Pathways in cancer
ATF3	206.036	9.85611	402.215	40.8087	5.3508	2e-13	1.38e-11	Up	0.0857581	0.15237	0.0311522	3.97521	4.1928	3.454	GeneID:467,Genbank:NM_001030287.3,HGNC:HGNC:785,MIM:603148	activating transcription factor 3			path:hsa05166	Human T-cell leukemia virus 1 infection
MGAT3	33.6928	1.62596	65.7597	40.4437	5.33784	1.04e-07	2.28e-06	Up	0	0	0.0145296	0.160876	0.151899	0.144549	GeneID:4248,Genbank:XM_005261608.5,HGNC:HGNC:7046,MIM:604621	mannosyl (beta-1,4-)-glycoprotein beta-1,4-N-acetylglucosaminyltransferase			path:hsa00510	N-Glycan biosynthesis
CACNA1D	13.6575	0.662374	26.6526	40.238	5.33049	1.72e-05	0.000230259	Up	0	0.00326448	0.00414622	0.0661819	0.0403284	0.0684565	GeneID:776,Genbank:NM_001128840.2,HGNC:HGNC:1391,MIM:114206	calcium voltage-gated channel subunit alpha1 D	GO:0005245,GO:0005262,GO:0005886,GO:0005891,GO:0006816,GO:0007188,GO:0007605,GO:0008331,GO:0030018,GO:0030506,GO:0046872,GO:0050796,GO:0051393,GO:0051928,GO:0060372,GO:0061337,GO:0070509,GO:0070588,GO:0086002,GO:0086007,GO:0086012,GO:0086046,GO:0086059,GO:0086091,GO:1901016,GO:1901379,GO:1990454	voltage-gated calcium channel activity|calcium channel activity|plasma membrane|voltage-gated calcium channel complex|calcium ion transport|adenylate cyclase-modulating G-protein coupled receptor signaling pathway|sensory perception of sound|high voltage-gated calcium channel activity|Z disc|ankyrin binding|metal ion binding|regulation of insulin secretion|alpha-actinin binding|positive regulatio…	path:hsa04010,path:hsa04020,path:hsa04022,path:hsa04024,path:hsa04218,path:hsa04260,path:hsa04261,path:hsa04270,path:hsa04530,path:hsa04713,path:hsa04723,path:hsa04724,path:hsa04725,path:hsa04726,path:hsa04727,path:hsa04728,path:hsa04911,path:hsa04912,path:hsa04921,path:hsa04924,path:hsa04925,path:hsa04927,path:hsa04930,path:hsa04934,path:hsa04973,path:hsa05010,path:hsa05031,path:hsa05410,path:hs…	MAPK signaling pathway|Calcium signaling pathway|cGMP-PKG signaling pathway|cAMP signaling pathway|Cellular senescence|Cardiac muscle contraction|Adrenergic signaling in cardiomyocytes|Vascular smooth muscle contraction|Tight junction|Circadian entrainment|Retrograde endocannabinoid signaling|Glutamatergic synapse|Cholinergic synapse|Serotonergic synapse|GABAergic synapse|Dopaminergic synapse|Ins…
HS3ST3A1	19.9266	0.975573	38.8776	39.851	5.31654	2.61e-06	4.28e-05	Up	0	0	0.0119591	0.139829	0.0927924	0.119826	GeneID:9955,Genbank:NM_006042.2,HGNC:HGNC:5196,MIM:604057	heparan sulfate-glucosamine 3-sulfotransferase 3A1	GO:0000139,GO:0006024,GO:0008146,GO:0008467,GO:0016021,GO:0033872	Golgi membrane|glycosaminoglycan biosynthetic process|sulfotransferase activity|[heparan sulfate]-glucosamine 3-sulfotransferase 1 activity|integral component of membrane|[heparan sulfate]-glucosamine 3-sulfotransferase 3 activity	path:hsa00534	Glycosaminoglycan biosynthesis - heparan sulfate / heparin
SLC1A3	698.816	34.3829	1363.25	39.6491	5.30922	1.38e-16	1.51e-14	Up	0.166246	0.128468	0.311322	8.21585	7.90733	7.52162	GeneID:6507,Genbank:NM_004172.4,HGNC:HGNC:10941,MIM:600111	solute carrier family 1 member 3	GO:0001504,GO:0005313,GO:0005314,GO:0005886,GO:0005887,GO:0006537,GO:0006811,GO:0007268,GO:0007605,GO:0009416,GO:0009449,GO:0009611,GO:0009986,GO:0014047,GO:0015171,GO:0015501,GO:0016020,GO:0016595,GO:0021545,GO:0031223,GO:0043005,GO:0043025,GO:0046677,GO:0046872,GO:0048667,GO:0050806,GO:0050885,GO:0051938,GO:0070779,GO:0071805,GO:0089711,GO:0098712,GO:0140009,GO:0140016,GO:1902476	neurotransmitter uptake|L-glutamate transmembrane transporter activity|high-affinity glutamate transmembrane transporter activity|plasma membrane|integral component of plasma membrane|glutamate biosynthetic process|ion transport|chemical synaptic transmission|sensory perception of sound|response to light stimulus|gamma-aminobutyric acid biosynthetic process|response to wounding|cell surface|gluta…	path:hsa04724	Glutamatergic synapse
TMEM86A	200.648	9.89443	391.401	39.5577	5.30589	3.27e-13	2.2e-11	Up	0.0783669	0.136234	0.161936	4.73094	5.03756	4.33393	GeneID:144110,Genbank:NM_153347.2,HGNC:HGNC:26890	transmembrane protein 86A	GO:0016021	integral component of membrane
MYO1E	3205.9	158.15	6253.65	39.5424	5.30533	1.87e-15	1.76e-13	Up	0.958573	0.679591	1.22476	36.9722	36.9036	36.0016	GeneID:4643,Genbank:NM_004998.3,HGNC:HGNC:7599,MIM:601479	myosin IE	GO:0000146,GO:0001570,GO:0001701,GO:0003094,GO:0003774,GO:0005516,GO:0005524,GO:0005737,GO:0005856,GO:0005903,GO:0005911,GO:0005912,GO:0006807,GO:0006897,GO:0015629,GO:0016459,GO:0030048,GO:0030136,GO:0032836,GO:0035091,GO:0035166,GO:0042623,GO:0048008,GO:0051015,GO:0070062,GO:0072015	microfilament motor activity|vasculogenesis|in utero embryonic development|glomerular filtration|motor activity|calmodulin binding|ATP binding|cytoplasm|cytoskeleton|brush border|cell-cell junction|adherens junction|nitrogen compound metabolic process|endocytosis|actin cytoskeleton|myosin complex|actin filament-based movement|clathrin-coated vesicle|glomerular basement membrane development|phosph…
ATP9A	112.051	5.54989	218.553	39.3796	5.29938	2.96e-11	1.47e-09	Up	0.020976	0.0144259	0.0535933	1.12892	1.25994	0.869983	GeneID:10079,Genbank:NM_006045.2,HGNC:HGNC:13540,MIM:609126	ATPase phospholipid transporting 9A (putative)	GO:0000287,GO:0004012,GO:0005524,GO:0005769,GO:0005802,GO:0005886,GO:0006890,GO:0006897,GO:0016021,GO:0031901,GO:0045332,GO:0048471,GO:0055037	magnesium ion binding|phospholipid-translocating ATPase activity|ATP binding|early endosome|trans-Golgi network|plasma membrane|retrograde vesicle-mediated transport, Golgi to ER|endocytosis|integral component of membrane|early endosome membrane|phospholipid translocation|perinuclear region of cytoplasm|recycling endosome
ADAM28	78.1227	3.89943	152.346	39.0688	5.28795	4.88e-10	1.88e-08	Up	0.00355639	0	0.04048	0.293515	0.403726	0.399726	GeneID:10863,Genbank:NM_014265.5,HGNC:HGNC:206,MIM:606188	ADAM metallopeptidase domain 28	GO:0004222,GO:0005576,GO:0005739,GO:0005886,GO:0007283,GO:0008237,GO:0016021,GO:0046872	metalloendopeptidase activity|extracellular region|mitochondrion|plasma membrane|spermatogenesis|metallopeptidase activity|integral component of membrane|metal ion binding
TRAF1	380.327	19.0796	741.574	38.8674	5.28049	3.32e-15	3e-13	Up	0.121804	0.203871	0.12216	5.48054	6.29564	4.887	GeneID:7185,Genbank:NM_001190945.1,HGNC:HGNC:12031,MIM:601711	TNF receptor associated factor 1	GO:0005164,GO:0005737,GO:0005829,GO:0006461,GO:0006915,GO:0007165,GO:0008270,GO:0010803,GO:0031625,GO:0031996,GO:0042802,GO:0051092,GO:2001236	tumor necrosis factor receptor binding|cytoplasm|cytosol|protein complex assembly|apoptotic process|signal transduction|zinc ion binding|regulation of tumor necrosis factor-mediated signaling pathway|ubiquitin protein ligase binding|thioesterase binding|identical protein binding|positive regulation of NF-kappaB transcription factor activity|regulation of extrinsic apoptotic signaling pathway	path:hsa04064,path:hsa04210,path:hsa04668,path:hsa05168,path:hsa05200,path:hsa05202,path:hsa05203,path:hsa05222	NF-kappa B signaling pathway|Apoptosis|TNF signaling pathway|Herpes simplex infection|Pathways in cancer|Transcriptional misregulation in cancer|Viral carcinogenesis|Small cell lung cancer
SAMD4A	12.6853	0.650382	24.7202	38.0087	5.24826	2.79e-05	0.00035443	Up	0	0	0.0107766	0.127422	0.0861686	0.0683778	GeneID:23034,Genbank:XM_024449515.1,HGNC:HGNC:23023,MIM:610747	sterile alpha motif domain containing 4A	GO:0000289,GO:0000932,GO:0001650,GO:0003723,GO:0003729,GO:0005829,GO:0006355,GO:0030054,GO:0030371,GO:0030425,GO:0043488,GO:0045202,GO:0045727	nuclear-transcribed mRNA poly(A) tail shortening|P-body|fibrillar center|RNA binding|mRNA binding|cytosol|regulation of transcription, DNA-templated|cell junction|translation repressor activity|dendrite|regulation of mRNA stability|synapse|positive regulation of translation
NGEF	82.3853	4.25539	160.515	37.7205	5.23728	3.85e-10	1.53e-08	Up	0.0618371	0.0515783	0.013045	1.46067	1.31337	1.34879	GeneID:25791,Genbank:NM_019850.2,HGNC:HGNC:7807,MIM:605991	neuronal guanine nucleotide exchange factor	GO:0005085,GO:0005089,GO:0005829,GO:0007186,GO:0016020,GO:0030426,GO:0035023,GO:0043065,GO:0043087,GO:0048013,GO:0051056,GO:0061002	guanyl-nucleotide exchange factor activity|Rho guanyl-nucleotide exchange factor activity|cytosol|G-protein coupled receptor signaling pathway|membrane|growth cone|regulation of Rho protein signal transduction|positive regulation of apoptotic process|regulation of GTPase activity|ephrin receptor signaling pathway|regulation of small GTPase mediated signal transduction|negative regulation of dendr…	path:hsa04360	Axon guidance
JAG1	357.121	18.5179	695.724	37.5703	5.23152	9.04e-15	7.45e-13	Up	0.146416	0.0226395	0.222552	4.42243	4.67037	4.1189	GeneID:182,Genbank:NM_000214.2,HGNC:HGNC:6188,MIM:601920	jagged 1			path:hsa01522,path:hsa04330,path:hsa04371,path:hsa04658,path:hsa04668,path:hsa05165,path:hsa05200,path:hsa05224	Endocrine resistance|Notch signaling pathway|Apelin signaling pathway|Th1 and Th2 cell differentiation|TNF signaling pathway|Human papillomavirus infection|Pathways in cancer|Breast cancer
RARG	336.11	17.4617	654.758	37.4968	5.2287	1.22e-14	9.69e-13	Up	0.185553	0.35018	0.231657	8.17103	7.72987	8.63197	GeneID:5916,Genbank:NM_001243731.1,HGNC:HGNC:9866,MIM:180190	retinoic acid receptor gamma
LANCL3	187.788	9.79902	365.777	37.3279	5.22218	1.09e-12	6.77e-11	Up	0.0258521	0.0136129	0.0409325	1.06177	1.09447	1.09567	GeneID:347404,Genbank:NM_198511.2,HGNC:HGNC:24767	LanC like 3	GO:0005886,GO:0007165	plasma membrane|signal transduction
PALLD	99.7219	5.21897	194.225	37.2152	5.21782	1.13e-10	4.96e-09	Up	0	0.002764	0.00387165	0.578284	0.523986	0.576891	GeneID:23022,Genbank:XM_005262861.4,HGNC:HGNC:17068,MIM:608092	palladin, cytoskeletal associated protein	GO:0001726,GO:0002102,GO:0003334,GO:0003382,GO:0003779,GO:0005634,GO:0005829,GO:0005884,GO:0005886,GO:0005925,GO:0007010,GO:0015629,GO:0016477,GO:0030018,GO:0030027,GO:0030036,GO:0030424,GO:0030426,GO:0051371	ruffle|podosome|keratinocyte development|epithelial cell morphogenesis|actin binding|nucleus|cytosol|actin filament|plasma membrane|focal adhesion|cytoskeleton organization|actin cytoskeleton|cell migration|Z disc|lamellipodium|actin cytoskeleton organization|axon|growth cone|muscle alpha-actinin binding
CXorf57	979.836	51.7491	1907.92	36.8687	5.20432	2.31e-16	2.46e-14	Up	0.371277	0.27889	0.613846	16.3967	16.6176	14.9278	GeneID:55086,Genbank:NM_018015.5,HGNC:HGNC:25486	chromosome X open reading frame 57	GO:0003697,GO:0003723,GO:0005657,GO:2000042	single-stranded DNA binding|RNA binding|replication fork|negative regulation of double-strand break repair via homologous recombination
SHC4	24.9396	1.31902	48.5602	36.8155	5.20224	9.67e-07	1.76e-05	Up	0	0	0	0.217456	0.319471	0.32714	GeneID:399694,Genbank:NM_203349.3,HGNC:HGNC:16743,MIM:617372	SHC adaptor protein 4			path:hsa01521,path:hsa01522,path:hsa04012,path:hsa04014,path:hsa04062,path:hsa04072,path:hsa04510,path:hsa04650,path:hsa04722,path:hsa04910,path:hsa04915,path:hsa04917,path:hsa04926,path:hsa05034,path:hsa05100,path:hsa05206,path:hsa05214,path:hsa05220,path:hsa05224,path:hsa05225,path:hsa05226	EGFR tyrosine kinase inhibitor resistance|Endocrine resistance|ErbB signaling pathway|Ras signaling pathway|Chemokine signaling pathway|Phospholipase D signaling pathway|Focal adhesion|Natural killer cell mediated cytotoxicity|Neurotrophin signaling pathway|Insulin signaling pathway|Estrogen signaling pathway|Prolactin signaling pathway|Relaxin signaling pathway|Alcoholism|Bacterial invasion of e…
HDGFL3	6.13235	0.325191	11.9395	36.7154	5.19831	0.000788856	0.00645424	Up	0	0	0	0.0120761	0.0126479	0	GeneID:50810,Genbank:XM_006720554.4,HGNC:HGNC:24937,MIM:616643	HDGF like 3	GO:0005576,GO:0005634,GO:0005654,GO:0005829,GO:0007026,GO:0008017,GO:0008083,GO:0008283,GO:0015631,GO:0031175,GO:0046785	extracellular region|nucleus|nucleoplasm|cytosol|negative regulation of microtubule depolymerization|microtubule binding|growth factor activity|cell proliferation|tubulin binding|neuron projection development|microtubule polymerization
CALHM3	6.23118	0.337183	12.1252	35.9602	5.16833	0.000689538	0.00576563	Up	0	0.04624	0	0.374661	0.617661	0.211618	GeneID:119395,Genbank:NM_001129742.1,HGNC:HGNC:23458	calcium homeostasis modulator 3	GO:0005261,GO:0005887,GO:0034220	cation channel activity|integral component of plasma membrane|ion transmembrane transport
SPRY2	3424.57	185.526	6663.6	35.9173	5.16661	9.19e-15	7.53e-13	Up	1.83175	1.3887	2.40944	62.9017	62.8946	62.706	GeneID:10253,Genbank:NM_005842.3,HGNC:HGNC:11270,MIM:602466	sprouty RTK signaling antagonist 2	GO:0000132,GO:0005634,GO:0005829,GO:0005856,GO:0005874,GO:0005886,GO:0007605,GO:0008285,GO:0010628,GO:0010801,GO:0015630,GO:0016020,GO:0019901,GO:0030291,GO:0030335,GO:0031345,GO:0032587,GO:0033138,GO:0034260,GO:0040037,GO:0042059,GO:0042472,GO:0043066,GO:0043407,GO:0043539,GO:0045165,GO:0045595,GO:0046580,GO:0051387,GO:0051897,GO:0060437,GO:0060449,GO:0070373,GO:0070374,GO:1990830	establishment of mitotic spindle orientation|nucleus|cytosol|cytoskeleton|microtubule|plasma membrane|sensory perception of sound|negative regulation of cell proliferation|positive regulation of gene expression|negative regulation of peptidyl-threonine phosphorylation|microtubule cytoskeleton|membrane|protein kinase binding|protein serine/threonine kinase inhibitor activity|positive regulation of…	path:hsa05206	MicroRNAs in cancer
STX1A	384.229	20.9324	747.526	35.7113	5.15831	9.28e-15	7.56e-13	Up	0.341365	0.238086	0.298968	10.1393	8.34739	8.60246	GeneID:6804,Genbank:NM_001165903.1,HGNC:HGNC:11433,MIM:186590	syntaxin 1A	GO:0000149,GO:0001956,GO:0005484,GO:0005576,GO:0005829,GO:0005886,GO:0006886,GO:0007269,GO:0008021,GO:0008076,GO:0009629,GO:0010701,GO:0010807,GO:0014047,GO:0014069,GO:0016021,GO:0016081,GO:0017022,GO:0019221,GO:0019855,GO:0019869,GO:0019900,GO:0019904,GO:0030054,GO:0030141,GO:0030424,GO:0030672,GO:0030674,GO:0031201,GO:0031629,GO:0031965,GO:0032028,GO:0032940,GO:0033605,GO:0035493,GO:0042641,GO:…	SNARE binding|positive regulation of neurotransmitter secretion|SNAP receptor activity|extracellular region|cytosol|plasma membrane|intracellular protein transport|neurotransmitter secretion|synaptic vesicle|voltage-gated potassium channel complex|response to gravity|positive regulation of norepinephrine secretion|regulation of synaptic vesicle priming|glutamate secretion|postsynaptic density|int…	path:hsa04130,path:hsa04721,path:hsa04911,path:hsa05031	SNARE interactions in vesicular transport|Synaptic vesicle cycle|Insulin secretion|Amphetamine addiction
FAM129B	7538.78	416.634	14660.9	35.189	5.13705	1.18e-12	7.3e-11	Up	6.35466	6.43595	4.1148	160.175	158.112	164.222	GeneID:64855,Genbank:NM_001035534.2,HGNC:HGNC:25282,MIM:614045	family with sequence similarity 129 member B	GO:0003713,GO:0005634,GO:0005654,GO:0005737,GO:0005829,GO:0005886,GO:0005912,GO:0007411,GO:0008285,GO:0016525,GO:0030154,GO:0030948,GO:0032274,GO:0034337,GO:0040019,GO:0043066,GO:0044029,GO:0045296,GO:0045746,GO:0045892,GO:0045893,GO:0048743,GO:0070062,GO:2000279,GO:2000679	transcription coactivator activity|nucleus|nucleoplasm|cytoplasm|cytosol|plasma membrane|adherens junction|axon guidance|negative regulation of cell proliferation|negative regulation of angiogenesis|cell differentiation|negative regulation of vascular endothelial growth factor receptor signaling pathway|gonadotropin secretion|RNA folding|positive regulation of embryonic development|negative regul…
ADAM9	2971.39	164.791	5777.98	35.0624	5.13185	6.53e-15	5.46e-13	Up	1.05251	0.434889	1.84564	37.1389	39.8541	37.6985	GeneID:8754,Genbank:NM_003816.2,HGNC:HGNC:216,MIM:602713	ADAM metallopeptidase domain 9
FRMD4A	1048.99	58.1873	2039.8	35.0558	5.13158	4.78e-16	4.96e-14	Up	0.0473214	0.0434026	0.147384	2.99171	2.87517	2.85211	GeneID:55691,Genbank:XM_017016394.2,HGNC:HGNC:25491,MIM:616305	FERM domain containing 4A	GO:0005737,GO:0005856,GO:0005912,GO:0005923,GO:0030674,GO:0090162	cytoplasm|cytoskeleton|adherens junction|bicellular tight junction|protein binding, bridging|establishment of epithelial cell polarity
ADAMTS4	591.382	32.826	1149.94	35.0313	5.13057	1.26e-15	1.25e-13	Up	0.356333	0.380439	0.430417	12.8832	11.903	13.5982	GeneID:9507,Genbank:NM_001320336.1,HGNC:HGNC:220,MIM:603876	ADAM metallopeptidase with thrombospondin type 1 motif 4	GO:0001501,GO:0002020,GO:0004222,GO:0005576,GO:0005578,GO:0005615,GO:0006508,GO:0008233,GO:0008237,GO:0016607,GO:0022617,GO:0031012,GO:0046872	skeletal system development|protease binding|metalloendopeptidase activity|extracellular region|proteinaceous extracellular matrix|extracellular space|proteolysis|peptidase activity|metallopeptidase activity|nuclear speck|extracellular matrix disassembly|extracellular matrix|metal ion binding
ITGAX	3393.08	191.72	6594.43	34.3962	5.10418	1.49e-14	1.16e-12	Up	1.64756	1.33032	1.51492	47.1107	47.1593	48.1263	GeneID:3687,Genbank:NM_000887.4,HGNC:HGNC:6152,MIM:151510	integrin subunit alpha X	GO:0004872,GO:0005886,GO:0007155,GO:0007229,GO:0008305,GO:0009887,GO:0009986,GO:0016020,GO:0019221,GO:0030198,GO:0030667,GO:0034113,GO:0043312,GO:0046872,GO:0050900,GO:0070821,GO:0101003,GO:1903955	receptor activity|plasma membrane|cell adhesion|integrin-mediated signaling pathway|integrin complex|animal organ morphogenesis|cell surface|membrane|cytokine-mediated signaling pathway|extracellular matrix organization|secretory granule membrane|heterotypic cell-cell adhesion|neutrophil degranulation|metal ion binding|leukocyte migration|tertiary granule membrane|ficolin-1-rich granule membrane|…	path:hsa04610,path:hsa04810,path:hsa05152	Complement and coagulation cascades|Regulation of actin cytoskeleton|Tuberculosis
MYLK	84.7175	4.87266	164.562	33.7726	5.07778	7.14e-10	2.65e-08	Up	0.00406308	0	0.0134693	0.573793	0.483934	0.50229	GeneID:4638,Genbank:NM_001321309.1,HGNC:HGNC:7590,MIM:600922	myosin light chain kinase			path:hsa04020,path:hsa04022,path:hsa04270,path:hsa04371,path:hsa04510,path:hsa04611,path:hsa04810,path:hsa04921,path:hsa04971	Calcium signaling pathway|cGMP-PKG signaling pathway|Vascular smooth muscle contraction|Apelin signaling pathway|Focal adhesion|Platelet activation|Regulation of actin cytoskeleton|Oxytocin signaling pathway|Gastric acid secretion
LIMS4	44.8148	2.60153	87.0281	33.4527	5.06405	4.22e-08	1.01e-06	Up	0	0	0.123398	0.388411	0.475579	0.32591	GeneID:100288695,Genbank:XM_017003105.2,HGNC:HGNC:39941	LIM zinc finger domain containing 4	GO:0005829,GO:0005886,GO:0005911,GO:0005925,GO:0007569,GO:0008270,GO:0010628,GO:0010811,GO:0019901,GO:0033209,GO:0034329,GO:0043234,GO:0043547,GO:0045184,GO:0045892,GO:0048471,GO:0051291,GO:0051894,GO:0071560,GO:1900026,GO:1901224	cytosol|plasma membrane|cell-cell junction|focal adhesion|cell aging|zinc ion binding|positive regulation of gene expression|positive regulation of cell-substrate adhesion|protein kinase binding|tumor necrosis factor-mediated signaling pathway|cell junction assembly|protein complex|positive regulation of GTPase activity|establishment of protein localization|negative regulation of transcription, D…
IGDCC4	11.3581	0.659508	22.0567	33.4442	5.06368	7.13e-05	0.000816505	Up	0.00681134	0.00658149	0	0.0656973	0.114368	0.129817	GeneID:57722,Genbank:XM_011521846.3,HGNC:HGNC:13770,MIM:616810	immunoglobulin superfamily DCC subclass member 4	GO:0005886,GO:0016021	plasma membrane|integral component of membrane
LIMS2	5.72447	0.337183	11.1118	32.9546	5.04241	0.00122158	0.00929066	Up	0	0	0	0.041462	0.0333297	0.0772783	GeneID:55679,Genbank:NM_001161404.1,HGNC:HGNC:16084,MIM:607908	LIM zinc finger domain containing 2	GO:0005634,GO:0005829,GO:0005886,GO:0005925,GO:0034329,GO:0043066,GO:0045216,GO:0046872,GO:0098609,GO:2000178,GO:2000346,GO:2001046	nucleus|cytosol|plasma membrane|focal adhesion|cell junction assembly|negative regulation of apoptotic process|cell-cell junction organization|metal ion binding|cell-cell adhesion|negative regulation of neural precursor cell proliferation|negative regulation of hepatocyte proliferation|positive regulation of integrin-mediated signaling pathway
CNIH3	194.309	11.4518	377.167	32.9351	5.04155	2.74e-12	1.6e-10	Up	0.0177822	0.0345904	0.290782	5.28324	5.20506	5.20888	GeneID:149111,Genbank:NM_001322302.1,HGNC:HGNC:26802	cornichon family AMPA receptor auxiliary protein 3	GO:0000139,GO:0005789,GO:0006888,GO:0012507,GO:0016247,GO:0030054,GO:0032281,GO:0033116,GO:0035249,GO:0042391,GO:0043198,GO:0045211,GO:0048208,GO:2000311	Golgi membrane|endoplasmic reticulum membrane|ER to Golgi vesicle-mediated transport|ER to Golgi transport vesicle membrane|channel regulator activity|cell junction|AMPA glutamate receptor complex|endoplasmic reticulum-Golgi intermediate compartment membrane|synaptic transmission, glutamatergic|regulation of membrane potential|dendritic shaft|postsynaptic membrane|COPII vesicle coating|regulation…
DLX3	562.743	33.2557	1092.23	32.8434	5.03753	3.3e-15	3e-13	Up	0.506348	0.70144	0.652988	19.4914	20.0159	18.7146	GeneID:1747,Genbank:NM_005220.2,HGNC:HGNC:2916,MIM:600525	distal-less homeobox 3	GO:0001077,GO:0001568,GO:0001890,GO:0003682,GO:0003700,GO:0005634,GO:0042475,GO:0043565,GO:0071895	transcriptional activator activity, RNA polymerase II proximal promoter sequence-specific DNA binding|blood vessel development|placenta development|chromatin binding|DNA binding transcription factor activity|nucleus|odontogenesis of dentin-containing tooth|sequence-specific DNA binding|odontoblast differentiation
CD109	1450.42	85.7927	2815.04	32.8121	5.03616	1.53e-15	1.49e-13	Up	0.19884	0.151903	0.549873	10.4463	10.8321	10.0262	GeneID:135228,Genbank:NM_133493.4,HGNC:HGNC:21685,MIM:608859	CD109 molecule
SPRY4	214.172	12.7302	415.615	32.648	5.02892	1.59e-12	9.72e-11	Up	0.129159	0.0536389	0.0591065	2.41044	2.3095	2.62723	GeneID:81848,Genbank:NM_001127496.1,HGNC:HGNC:15533,MIM:607984	sprouty RTK signaling antagonist 4	GO:0005737,GO:0005925,GO:0007275,GO:0032587,GO:0070373	cytoplasm|focal adhesion|multicellular organism development|ruffle membrane|negative regulation of ERK1 and ERK2 cascade
KIRREL1	10.8346	0.647516	21.0217	32.4652	5.02082	8.99e-05	0.00100204	Up	0.00567371	0	0.00646922	0.119096	0.0934901	0.117075	GeneID:55243,Genbank:NM_018240.6,HGNC:HGNC:15734,MIM:607428	kirre like nephrin family adhesion molecule 1	GO:0001933,GO:0005886,GO:0005911,GO:0007411,GO:0007588,GO:0016021,GO:0017022,GO:0030838,GO:0031253,GO:0031295,GO:0043198,GO:0045121,GO:0048471,GO:0070062,GO:0098609	negative regulation of protein phosphorylation|plasma membrane|cell-cell junction|axon guidance|excretion|integral component of membrane|myosin binding|positive regulation of actin filament polymerization|cell projection membrane|T cell costimulation|dendritic shaft|membrane raft|perinuclear region of cytoplasm|extracellular exosome|cell-cell adhesion
FGR	1275.6	76.6578	2474.54	32.2804	5.01259	1.45e-15	1.42e-13	Up	0.894182	0.899022	0.668363	23.8751	24.1725	22.3	GeneID:2268,Genbank:XM_011541010.1,HGNC:HGNC:3697,MIM:164940	FGR proto-oncogene, Src family tyrosine kinase	GO:0001784,GO:0002768,GO:0004713,GO:0004715,GO:0005524,GO:0005576,GO:0005743,GO:0005758,GO:0005829,GO:0005886,GO:0006468,GO:0007169,GO:0007229,GO:0008360,GO:0009615,GO:0014068,GO:0015629,GO:0016235,GO:0016477,GO:0018108,GO:0019901,GO:0030154,GO:0030335,GO:0031234,GO:0032587,GO:0034774,GO:0034987,GO:0034988,GO:0038083,GO:0038096,GO:0042127,GO:0043306,GO:0043312,GO:0043552,GO:0045087,GO:0045088,GO:…	phosphotyrosine residue binding|immune response-regulating cell surface receptor signaling pathway|protein tyrosine kinase activity|non-membrane spanning protein tyrosine kinase activity|ATP binding|extracellular region|mitochondrial inner membrane|mitochondrial intermembrane space|cytosol|plasma membrane|protein phosphorylation|transmembrane receptor protein tyrosine kinase signaling pathway|int…	path:hsa04062	Chemokine signaling pathway
AANAT	16.503	0.996691	32.0092	32.1155	5.0052	1.21e-05	0.00017	Up	0.00911665	0.017693	0	0.204565	0.210926	0.19036	GeneID:15,Genbank:NM_001166579.1,HGNC:HGNC:19,MIM:600950	aralkylamine N-acetyltransferase			path:hsa00380	Tryptophan metabolism
TPST1	376.09	23.0298	729.15	31.6611	4.98464	4.53e-14	3.4e-12	Up	0.162013	0.215388	0.232723	5.1008	4.92774	5.08154	GeneID:8460,Genbank:NM_003596.3,HGNC:HGNC:12020,MIM:603125	tyrosylprotein sulfotransferase 1	GO:0000139,GO:0005794,GO:0006478,GO:0006954,GO:0008476,GO:0016020,GO:0030173,GO:0042803,GO:0050427	Golgi membrane|Golgi apparatus|peptidyl-tyrosine sulfation|inflammatory response|protein-tyrosine sulfotransferase activity|membrane|integral component of Golgi membrane|protein homodimerization activity|3'-phosphoadenosine 5'-phosphosulfate metabolic process
TSC22D1	3529.86	216.251	6843.47	31.646	4.98395	5.31e-14	3.96e-12	Up	0.707286	0.478792	0.963691	26.292	24.8276	24.9881	GeneID:8848,Genbank:NM_001243799.1,HGNC:HGNC:16826,MIM:607715	TSC22 domain family member 1	GO:0003700,GO:0005634,GO:0005737,GO:0006366,GO:0046983	DNA binding transcription factor activity|nucleus|cytoplasm|transcription from RNA polymerase II promoter|protein dimerization activity
SGSH	74.3421	4.62229	144.062	31.1668	4.96194	2.53e-09	8.16e-08	Up	0.0679378	0.0969145	0.0145394	1.55575	1.13518	1.33022	GeneID:6448,Genbank:XM_005257583.4,HGNC:HGNC:10818,MIM:605270	N-sulfoglucosamine sulfohydrolase	GO:0005764,GO:0006027,GO:0008484,GO:0016250,GO:0030200,GO:0043202,GO:0046872,GO:0070062	lysosome|glycosaminoglycan catabolic process|sulfuric ester hydrolase activity|N-sulfoglucosamine sulfohydrolase activity|heparan sulfate proteoglycan catabolic process|lysosomal lumen|metal ion binding|extracellular exosome	path:hsa00531,path:hsa04142	Glycosaminoglycan degradation|Lysosome
SH3TC1	973.243	60.8466	1885.64	30.9901	4.95373	2.31e-15	2.13e-13	Up	0.457692	0.479616	0.221885	10.2769	9.90641	9.12421	GeneID:54436,Genbank:XM_011513488.1,HGNC:HGNC:26009	SH3 domain and tetratricopeptide repeats 1
NCKAP1	62.378	3.92628	120.83	30.7746	4.94367	9.23e-09	2.62e-07	Up	0	0.0106366	0.0758657	0.764214	0.740241	0.785515	GeneID:10787,Genbank:NM_013436.4,HGNC:HGNC:7666,MIM:604891	NCK associated protein 1	GO:0001726,GO:0005829,GO:0005925,GO:0006915,GO:0007417,GO:0010592,GO:0016021,GO:0016032,GO:0016601,GO:0030027,GO:0030838,GO:0031209,GO:0031258,GO:0031941,GO:0032403,GO:0038096,GO:0048010,GO:0070062,GO:2000601	ruffle|cytosol|focal adhesion|apoptotic process|central nervous system development|positive regulation of lamellipodium assembly|integral component of membrane|viral process|Rac protein signal transduction|lamellipodium|positive regulation of actin filament polymerization|SCAR complex|lamellipodium membrane|filamentous actin|protein complex binding|Fc-gamma receptor signaling pathway involved in …	path:hsa04810	Regulation of actin cytoskeleton
RGCC	796.366	50.5876	1542.15	30.4846	4.93001	3.69e-15	3.24e-13	Up	2.67747	2.48091	1.93835	63.6364	63.2157	66.4296	GeneID:28984,Genbank:NM_014059.2,HGNC:HGNC:20369,MIM:610077	regulator of cell cycle	GO:0001100,GO:0001937,GO:0003331,GO:0005634,GO:0005730,GO:0005737,GO:0005813,GO:0005829,GO:0006956,GO:0006977,GO:0008285,GO:0010628,GO:0010718,GO:0016525,GO:0019901,GO:0030295,GO:0031659,GO:0032967,GO:0043537,GO:0045840,GO:0045944,GO:0050710,GO:0050715,GO:0051091,GO:0051496,GO:0070412,GO:0071158,GO:0071456,GO:0071850,GO:0072537,GO:0090272,GO:1901203,GO:1901991,GO:2000048,GO:2000353,GO:2000573	negative regulation of exit from mitosis|negative regulation of endothelial cell proliferation|positive regulation of extracellular matrix constituent secretion|nucleus|nucleolus|cytoplasm|centrosome|cytosol|complement activation|DNA damage response, signal transduction by p53 class mediator resulting in cell cycle arrest|negative regulation of cell proliferation|positive regulation of gene expre…
ADAMDEC1	20.7351	1.32475	40.1455	30.3042	4.92145	4.62e-06	7.18e-05	Up	0	0.0203285	0.0280938	0.585728	0.235864	0.488643	GeneID:27299,Genbank:NM_001145271.1,HGNC:HGNC:16299,MIM:606393	ADAM like decysin 1	GO:0004222,GO:0005576,GO:0006955,GO:0007162,GO:0008270	metalloendopeptidase activity|extracellular region|immune response|negative regulation of cell adhesion|zinc ion binding
TRIB1	1192.65	77.1911	2308.11	29.9012	4.90213	4.27e-15	3.66e-13	Up	0.788632	0.822769	0.89341	23.5761	23.8722	24.2141	GeneID:10221,Genbank:NM_025195.3,HGNC:HGNC:16891,MIM:609461	tribbles pseudokinase 1	GO:0004860,GO:0005634,GO:0005737,GO:0006469,GO:0007254,GO:0008134,GO:0014912,GO:0031434,GO:0031625,GO:0031665,GO:0032436,GO:0032496,GO:0043405,GO:0043433,GO:0045645,GO:0045651,GO:0045659,GO:0048662,GO:0055106	protein kinase inhibitor activity|nucleus|cytoplasm|negative regulation of protein kinase activity|JNK cascade|transcription factor binding|negative regulation of smooth muscle cell migration|mitogen-activated protein kinase kinase binding|ubiquitin protein ligase binding|negative regulation of lipopolysaccharide-mediated signaling pathway|positive regulation of proteasomal ubiquitin-dependent pr…
IFIT1	19.9272	1.2979	38.5564	29.7068	4.89272	6.55e-06	9.84e-05	Up	0.00594484	0	0.00733873	0.182041	0.269381	0.208723	GeneID:3434,Genbank:NM_001270930.1,HGNC:HGNC:5407,MIM:147690	interferon induced protein with tetratricopeptide repeats 1	GO:0003723,GO:0005737,GO:0005829,GO:0009615,GO:0016032,GO:0019060,GO:0032091,GO:0043657,GO:0045070,GO:0045071,GO:0050689,GO:0051097,GO:0051607,GO:0060337,GO:0071357,GO:0071360	RNA binding|cytoplasm|cytosol|response to virus|viral process|intracellular transport of viral protein in host cell|negative regulation of protein binding|host cell|positive regulation of viral genome replication|negative regulation of viral genome replication|negative regulation of defense response to virus by host|negative regulation of helicase activity|defense response to virus|type I interfe…	path:hsa05160,path:hsa05168	Hepatitis C|Herpes simplex infection
TPRG1	150.982	9.87097	292.093	29.5911	4.88709	3.91e-11	1.89e-09	Up	0.00774224	0.00789973	0.0168802	0.358181	0.356857	0.286201	GeneID:285386,Genbank:XM_017006261.2,HGNC:HGNC:24759	tumor protein p63 regulated 1	GO:0005737	cytoplasm
SLC7A8	46.0054	3.01979	88.991	29.4693	4.88114	6.39e-08	1.47e-06	Up	0.0095958	0.0741292	0	0.695835	0.878301	0.77559	GeneID:23428,Genbank:NM_012244.3,HGNC:HGNC:11066,MIM:604235	solute carrier family 7 member 8	GO:0005737,GO:0005886,GO:0005887,GO:0006520,GO:0006810,GO:0006865,GO:0009636,GO:0015101,GO:0015171,GO:0015175,GO:0015179,GO:0015297,GO:0015804,GO:0016323,GO:0019534,GO:0042605,GO:0050900,GO:0055065,GO:0070062	cytoplasm|plasma membrane|integral component of plasma membrane|cellular amino acid metabolic process|transport|amino acid transport|response to toxic substance|organic cation transmembrane transporter activity|amino acid transmembrane transporter activity|neutral amino acid transmembrane transporter activity|L-amino acid transmembrane transporter activity|antiporter activity|neutral amino acid t…	path:hsa04974	Protein digestion and absorption
KCNJ2	73.9153	4.90524	142.925	29.1373	4.86479	4.49e-09	1.35e-07	Up	0.0176362	0.0144171	0.0661553	1.04861	0.970967	0.83703	GeneID:3759,Genbank:NM_000891.2,HGNC:HGNC:6263,MIM:600681	potassium voltage-gated channel subfamily J member 2	GO:0005242,GO:0005546,GO:0005790,GO:0005791,GO:0005794,GO:0005886,GO:0005887,GO:0006813,GO:0008076,GO:0010107,GO:0014704,GO:0014861,GO:0015467,GO:0015693,GO:0030007,GO:0030315,GO:0031224,GO:0042802,GO:0043025,GO:0043197,GO:0051289,GO:0055119,GO:0060075,GO:0060306,GO:0061337,GO:0071260,GO:0071805,GO:0086002,GO:0086004,GO:0086008,GO:0086011,GO:0086012,GO:0086013,GO:0086091,GO:0090076,GO:1901381	inward rectifier potassium channel activity|phosphatidylinositol-4,5-bisphosphate binding|smooth endoplasmic reticulum|rough endoplasmic reticulum|Golgi apparatus|plasma membrane|integral component of plasma membrane|potassium ion transport|voltage-gated potassium channel complex|potassium ion import|intercalated disc|regulation of skeletal muscle contraction via regulation of action potential|G-…	path:hsa04725,path:hsa04921,path:hsa04924,path:hsa04971	Cholinergic synapse|Oxytocin signaling pathway|Renin secretion|Gastric acid secretion
MAN1A1	1069.5	71.017	2067.98	29.1196	4.86392	5.99e-15	5.04e-13	Up	0.319573	0.254809	0.846177	13.3443	13.2896	12.122	GeneID:4121,Genbank:NM_005907.3,HGNC:HGNC:6821,MIM:604344	mannosidase alpha class 1A member 1	GO:0000139,GO:0004571,GO:0005509,GO:0005783,GO:0005793,GO:0005794,GO:0005829,GO:0006486,GO:0006491,GO:0015923,GO:0016020,GO:0016021,GO:0070062,GO:1904381	Golgi membrane|mannosyl-oligosaccharide 1,2-alpha-mannosidase activity|calcium ion binding|endoplasmic reticulum|endoplasmic reticulum-Golgi intermediate compartment|Golgi apparatus|cytosol|protein glycosylation|N-glycan processing|mannosidase activity|membrane|integral component of membrane|extracellular exosome|Golgi apparatus mannose trimming	path:hsa00510,path:hsa04141	N-Glycan biosynthesis|Protein processing in endoplasmic reticulum
DAB2	658.014	43.9166	1272.11	28.9665	4.85631	1.11e-14	8.83e-13	Up	0.30409	0.251728	0.481287	9.35449	10.1282	9.01669	GeneID:1601,Genbank:NM_001244871.1,HGNC:HGNC:2662,MIM:601236	DAB2, clathrin adaptor protein			path:hsa04144	Endocytosis
EPSTI1	19.5564	1.30989	37.803	28.8597	4.85098	8e-06	0.000117526	Up	0.00426369	0.00361221	0.0103203	0.0361462	0.0846633	0.0504256	GeneID:94240,Genbank:NM_001331228.1,HGNC:HGNC:16465,MIM:607441	epithelial stromal interaction 1
DPYS	4.76566	0.322325	9.209	28.5706	4.83646	0.00322434	0.0210036	Up	0	0	0	0.0124562	0.0129869	0.0278464	GeneID:1807,Genbank:NM_001385.2,HGNC:HGNC:3013,MIM:613326	dihydropyrimidinase	GO:0002058,GO:0002059,GO:0004157,GO:0005829,GO:0006208,GO:0006210,GO:0006212,GO:0008270,GO:0016597,GO:0019482,GO:0046135,GO:0051219,GO:0051289,GO:0070062	uracil binding|thymine binding|dihydropyrimidinase activity|cytosol|pyrimidine nucleobase catabolic process|thymine catabolic process|uracil catabolic process|zinc ion binding|amino acid binding|beta-alanine metabolic process|pyrimidine nucleoside catabolic process|phosphoprotein binding|protein homotetramerization|extracellular exosome	path:hsa00240,path:hsa00410,path:hsa00770,path:hsa00983	Pyrimidine metabolism|beta-Alanine metabolism|Pantothenate and CoA biosynthesis|Drug metabolism - other enzymes
MITF	144.218	9.77504	278.66	28.5073	4.83326	8.54e-11	3.9e-09	Up	0.0489623	0.0162837	0.0840873	1.29427	1.205	1.28835	GeneID:4286,Genbank:NM_001354607.1,HGNC:HGNC:7105,MIM:156845	melanogenesis associated transcription factor	GO:0000122,GO:0000978,GO:0001077,GO:0001227,GO:0003682,GO:0003705,GO:0005634,GO:0005654,GO:0006355,GO:0006461,GO:0010628,GO:0016925,GO:0030316,GO:0030318,GO:0042127,GO:0043010,GO:0043234,GO:0044336,GO:0045165,GO:0045670,GO:0045893,GO:0045944,GO:0046849,GO:0046983,GO:0070888,GO:2000144,GO:2001141	negative regulation of transcription from RNA polymerase II promoter|RNA polymerase II proximal promoter sequence-specific DNA binding|transcriptional activator activity, RNA polymerase II proximal promoter sequence-specific DNA binding|transcriptional repressor activity, RNA polymerase II transcription regulatory region sequence-specific DNA binding|chromatin binding|transcription factor activit…	path:hsa04137,path:hsa04380,path:hsa04916,path:hsa05200,path:hsa05202,path:hsa05218	Mitophagy - animal|Osteoclast differentiation|Melanogenesis|Pathways in cancer|Transcriptional misregulation in cancer|Melanoma
SCG2	154.681	10.4911	298.871	28.488	4.83228	5.09e-11	2.42e-09	Up	0.0931194	0.0961552	0.198893	3.70376	3.71354	3.49129	GeneID:7857,Genbank:NM_003469.4,HGNC:HGNC:10575,MIM:118930	secretogranin II	GO:0000165,GO:0001525,GO:0001937,GO:0001938,GO:0005125,GO:0005615,GO:0005788,GO:0006954,GO:0009306,GO:0035556,GO:0042056,GO:0043542,GO:0043687,GO:0044267,GO:0048245,GO:0050918,GO:0050930,GO:0098992,GO:2000352,GO:2001237	MAPK cascade|angiogenesis|negative regulation of endothelial cell proliferation|positive regulation of endothelial cell proliferation|cytokine activity|extracellular space|endoplasmic reticulum lumen|inflammatory response|protein secretion|intracellular signal transduction|chemoattractant activity|endothelial cell migration|post-translational protein modification|cellular protein metabolic proces…
ARHGAP6	77.5164	5.28753	149.745	28.3204	4.82377	4e-09	1.22e-07	Up	0.0188955	0.0233106	0.0286642	0.803414	0.774829	0.824038	GeneID:395,Genbank:NM_013427.2,HGNC:HGNC:676,MIM:300118	Rho GTPase activating protein 6	GO:0005070,GO:0005096,GO:0005737,GO:0005829,GO:0005884,GO:0007202,GO:0007266,GO:0010518,GO:0015629,GO:0016004,GO:0017124,GO:0030041,GO:0043274,GO:0048041,GO:0051056,GO:0051497,GO:0051895	SH3/SH2 adaptor activity|GTPase activator activity|cytoplasm|cytosol|actin filament|activation of phospholipase C activity|Rho protein signal transduction|positive regulation of phospholipase activity|actin cytoskeleton|phospholipase activator activity|SH3 domain binding|actin filament polymerization|phospholipase binding|focal adhesion assembly|regulation of small GTPase mediated signal transduc…
CDH22	9.81609	0.674366	18.9578	28.112	4.81312	0.000171175	0.00174551	Up	0	0.0296404	0	0.191276	0.194487	0.188237	GeneID:64405,Genbank:NM_021248.2,HGNC:HGNC:13251,MIM:609920	cadherin 22	GO:0005509,GO:0005886,GO:0007156,GO:0007420,GO:0016021,GO:0016339	calcium ion binding|plasma membrane|homophilic cell adhesion via plasma membrane adhesion molecules|brain development|integral component of membrane|calcium-dependent cell-cell adhesion via plasma membrane cell adhesion molecules
LRP1	136.957	9.42639	264.487	28.0582	4.81035	1.37e-10	5.86e-09	Up	0.046711	0.00707916	0.0417333	0.678808	0.758368	0.711336	GeneID:4035,Genbank:XM_017019303.1,HGNC:HGNC:6692,MIM:107770	LDL receptor related protein 1	GO:0001523,GO:0002020,GO:0002265,GO:0003723,GO:0004872,GO:0005041,GO:0005044,GO:0005509,GO:0005634,GO:0005765,GO:0005769,GO:0005886,GO:0005887,GO:0005905,GO:0005925,GO:0006629,GO:0006898,GO:0006909,GO:0007205,GO:0007568,GO:0008283,GO:0010715,GO:0010875,GO:0010942,GO:0010977,GO:0014912,GO:0016020,GO:0016323,GO:0016964,GO:0021987,GO:0030136,GO:0030178,GO:0030226,GO:0030425,GO:0030666,GO:0031623,GO:…	retinoid metabolic process|protease binding|astrocyte activation involved in immune response|RNA binding|receptor activity|low-density lipoprotein receptor activity|scavenger receptor activity|calcium ion binding|nucleus|lysosomal membrane|early endosome|plasma membrane|integral component of plasma membrane|clathrin-coated pit|focal adhesion|lipid metabolic process|receptor-mediated endocytosis|p…	path:hsa04979,path:hsa05010,path:hsa05144	Cholesterol metabolism|Alzheimer disease|Malaria
PLEKHO1	826.659	57.1928	1596.13	27.9078	4.8026	1.1e-14	8.8e-13	Up	0.85137	0.638465	0.275413	13.2719	13.0804	11.6182	GeneID:51177,Genbank:NM_001304722.1,HGNC:HGNC:24310,MIM:608335	pleckstrin homology domain containing O1	GO:0005634,GO:0005737,GO:0007520,GO:0008360,GO:0032587,GO:0036195,GO:0051451,GO:0072673	nucleus|cytoplasm|myoblast fusion|regulation of cell shape|ruffle membrane|muscle cell projection membrane|myoblast migration|lamellipodium morphogenesis
EPB41L1	33.6063	2.33056	64.8821	27.8396	4.79907	5.57e-07	1.07e-05	Up	0	0.00372547	0	0.153636	0.127958	0.233594	GeneID:2036,Genbank:XM_011528667.1,HGNC:HGNC:3378,MIM:602879	erythrocyte membrane protein band 4.1 like 1	GO:0003779,GO:0005200,GO:0005829,GO:0005856,GO:0005886,GO:0030866,GO:0031032,GO:0045296	actin binding|structural constituent of cytoskeleton|cytosol|cytoskeleton|plasma membrane|cortical actin cytoskeleton organization|actomyosin structure organization|cadherin binding
CALHM2	483.329	33.6471	933.011	27.7293	4.79334	5.88e-14	4.35e-12	Up	0.312134	0.742648	0.400774	12.2629	12.9533	13.4148	GeneID:51063,Genbank:XM_017016308.2,HGNC:HGNC:23493,MIM:612235	calcium homeostasis modulator family member 2	GO:0005261,GO:0005887,GO:0034220	cation channel activity|integral component of plasma membrane|ion transmembrane transport
CD53	3020.74	213.861	5827.63	27.2495	4.76816	1.67e-13	1.18e-11	Up	2.67397	2.21538	2.7012	67.8427	62.1097	62.2467	GeneID:963,Genbank:XM_024451057.1,HGNC:HGNC:1686,MIM:151525	CD53 molecule
PSD3	520.717	36.9192	1004.51	27.2084	4.76598	6.01e-14	4.43e-12	Up	0.0475814	0.025631	0.0811875	1.54644	1.54402	1.45971	GeneID:23362,Genbank:NM_015310.3,HGNC:HGNC:19093,MIM:614440	pleckstrin and Sec7 domain containing 3	GO:0005086,GO:0014069,GO:0030054,GO:0032012,GO:0032587,GO:0045211	ARF guanyl-nucleotide exchange factor activity|postsynaptic density|cell junction|regulation of ARF protein signal transduction|ruffle membrane|postsynaptic membrane	path:hsa04144	Endocytosis
MYOF	1116.07	79.1724	2152.98	27.1935	4.76519	1.61e-14	1.26e-12	Up	0.199954	0.145592	0.471123	6.83485	7.23297	6.71297	GeneID:26509,Genbank:XM_005269694.5,HGNC:HGNC:3656,MIM:604603	myoferlin	GO:0001778,GO:0005543,GO:0005635,GO:0005886,GO:0005901,GO:0006936,GO:0007520,GO:0008015,GO:0016021,GO:0030659,GO:0030947,GO:0031410,GO:0031965,GO:0034605,GO:0043231,GO:0070062	plasma membrane repair|phospholipid binding|nuclear envelope|plasma membrane|caveola|muscle contraction|myoblast fusion|blood circulation|integral component of membrane|cytoplasmic vesicle membrane|regulation of vascular endothelial growth factor receptor signaling pathway|cytoplasmic vesicle|nuclear membrane|cellular response to heat|intracellular membrane-bounded organelle|extracellular exosome
SAMD5	4.57065	0.325191	8.81611	27.1106	4.76078	0.00335776	0.021652	Up	0	0	0.0051662	0.0377498	0.0820388	0.0101504	GeneID:389432,Genbank:NM_001030060.2,HGNC:HGNC:21180	sterile alpha motif domain containing 5
MAMLD1	46.2451	3.30327	89.187	26.9996	4.75487	1.11e-07	2.43e-06	Up	0.0252604	0.0407611	0	0.618077	0.703721	0.722765	GeneID:10046,Genbank:XM_017029189.2,HGNC:HGNC:2568,MIM:300120	mastermind like domain containing 1	GO:0005654,GO:0005794,GO:0005813,GO:0006351,GO:0006355,GO:0008584,GO:0016604	nucleoplasm|Golgi apparatus|centrosome|transcription, DNA-templated|regulation of transcription, DNA-templated|male gonad development|nuclear body
FEZ1	458.865	32.8654	884.864	26.9239	4.75082	1.12e-13	8.06e-12	Up	0.22054	0.265355	0.261755	6.44027	6.04332	5.9815	GeneID:9638,Genbank:NM_005103.4,HGNC:HGNC:3659,MIM:604825	fasciculation and elongation protein zeta 1	GO:0005080,GO:0005739,GO:0005794,GO:0005813,GO:0005874,GO:0005886,GO:0007155,GO:0007399,GO:0007411,GO:0010976,GO:0021766,GO:0030010,GO:0030424,GO:0030425,GO:0030426,GO:0043015,GO:0043025,GO:0047485,GO:0051654,GO:0061881,GO:0070584,GO:0071363,GO:1902902	protein kinase C binding|mitochondrion|Golgi apparatus|centrosome|microtubule|plasma membrane|cell adhesion|nervous system development|axon guidance|positive regulation of neuron projection development|hippocampus development|establishment of cell polarity|axon|dendrite|growth cone|gamma-tubulin binding|neuronal cell body|protein N-terminus binding|establishment of mitochondrion localization|posi…
AFDN	109.929	7.88906	211.969	26.8687	4.74786	7.32e-10	2.69e-08	Up	0.0123771	0.0217429	0.043582	0.470518	0.577108	0.562663	GeneID:4301,Genbank:XM_017010879.1,HGNC:HGNC:7137,MIM:159559	afadin, adherens junction formation factor			path:hsa04014,path:hsa04015,path:hsa04024,path:hsa04520,path:hsa04530,path:hsa04670	Ras signaling pathway|Rap1 signaling pathway|cAMP signaling pathway|Adherens junction|Tight junction|Leukocyte transendothelial migration
MGLL	55.4169	3.97764	106.856	26.8642	4.74761	3.92e-08	9.5e-07	Up	0.0134733	0.044231	0	0.467872	0.685558	0.415873	GeneID:11343,Genbank:NM_001003794.2,HGNC:HGNC:17038,MIM:609699	monoglyceride lipase	GO:0004622,GO:0005654,GO:0005789,GO:0005829,GO:0005886,GO:0006629,GO:0006633,GO:0006954,GO:0009966,GO:0016020,GO:0019369,GO:0019433,GO:0019898,GO:0036155,GO:0042803,GO:0046464,GO:0047372,GO:0050727,GO:0051930,GO:2000124	lysophospholipase activity|nucleoplasm|endoplasmic reticulum membrane|cytosol|plasma membrane|lipid metabolic process|fatty acid biosynthetic process|inflammatory response|regulation of signal transduction|membrane|arachidonic acid metabolic process|triglyceride catabolic process|extrinsic component of membrane|acylglycerol acyl-chain remodeling|protein homodimerization activity|acylglycerol cata…	path:hsa00561,path:hsa04714,path:hsa04723,path:hsa04923	Glycerolipid metabolism|Thermogenesis|Retrograde endocannabinoid signaling|Regulation of lipolysis in adipocytes
SYT7	18.3861	1.32188	35.4503	26.818	4.74513	1.26e-05	0.000175557	Up	0.00396602	0.00779566	0.00437794	0.120198	0.109651	0.0832657	GeneID:9066,Genbank:NM_004200.3,HGNC:HGNC:11514,MIM:604146	synaptotagmin 7	GO:0001778,GO:0001786,GO:0005509,GO:0005516,GO:0005544,GO:0005546,GO:0005764,GO:0005765,GO:0005777,GO:0005778,GO:0005829,GO:0005886,GO:0006906,GO:0006909,GO:0008021,GO:0014059,GO:0016021,GO:0017158,GO:0019905,GO:0030054,GO:0030276,GO:0030425,GO:0030670,GO:0030672,GO:0031045,GO:0032009,GO:0036465,GO:0042734,GO:0043025,GO:0043195,GO:0045956,GO:0046850,GO:0048791,GO:0050764,GO:0050796,GO:0070062,GO:…	plasma membrane repair|phosphatidylserine binding|calcium ion binding|calmodulin binding|calcium-dependent phospholipid binding|phosphatidylinositol-4,5-bisphosphate binding|lysosome|lysosomal membrane|peroxisome|peroxisomal membrane|cytosol|plasma membrane|vesicle fusion|phagocytosis|synaptic vesicle|regulation of dopamine secretion|integral component of membrane|regulation of calcium ion-depend…
PPFIBP1	1837.11	132.586	3541.63	26.7118	4.73941	4.34e-14	3.27e-12	Up	0.465423	0.261011	0.825906	13.2279	13.4561	12.8266	GeneID:8496,Genbank:NM_177444.2,HGNC:HGNC:9249,MIM:603141	PPFIA binding protein 1	GO:0005829,GO:0005886,GO:0005925,GO:0007155,GO:0045296	cytosol|plasma membrane|focal adhesion|cell adhesion|cadherin binding
MN1	4.4577	0.322325	8.59309	26.6597	4.73659	0.00394847	0.0246727	Up	0.00727273	0	0	0.0678357	0.0457381	0.0526619	GeneID:4330,Genbank:NM_002430.2,HGNC:HGNC:7180,MIM:156100	MN1 proto-oncogene, transcriptional regulator
ACE	108.231	7.82728	208.636	26.6549	4.73633	8.87e-10	3.17e-08	Up	0.11261	0.00981869	0.0496187	1.47418	1.48919	1.5968	GeneID:1636,Genbank:NM_000789.3,HGNC:HGNC:2707,MIM:106180	angiotensin I converting enzyme			path:hsa04614,path:hsa04924,path:hsa05142,path:hsa05410	Renin-angiotensin system|Renin secretion|Chagas disease (American trypanosomiasis)|Hypertrophic cardiomyopathy (HCM)
PCLO	249.123	18.0299	480.216	26.6344	4.73522	4.66e-12	2.61e-10	Up	0.00338032	0.0115478	0.0392751	0.52199	0.581242	0.549647	GeneID:27445,Genbank:NM_033026.5,HGNC:HGNC:13406,MIM:604918	piccolo presynaptic cytomatrix protein	GO:0005509,GO:0005522,GO:0005544,GO:0005856,GO:0007010,GO:0007416,GO:0014069,GO:0016020,GO:0016079,GO:0017157,GO:0019933,GO:0030054,GO:0030073,GO:0035418,GO:0045202,GO:0048788,GO:0070062,GO:0099526	calcium ion binding|profilin binding|calcium-dependent phospholipid binding|cytoskeleton|cytoskeleton organization|synapse assembly|postsynaptic density|membrane|synaptic vesicle exocytosis|regulation of exocytosis|cAMP-mediated signaling|cell junction|insulin secretion|protein localization to synapse|synapse|cytoskeleton of presynaptic active zone|extracellular exosome|presynapse to nucleus sign…	path:hsa04911	Insulin secretion
FAM49A	83.941	6.24538	161.637	25.881	4.69382	4.79e-09	1.43e-07	Up	0.0355182	0.0354099	0.0356502	0.936927	0.894555	0.917197	GeneID:81553,Genbank:NM_030797.3,HGNC:HGNC:25373	family with sequence similarity 49 member A	GO:0005622	intracellular
FAM198B	13.2465	0.987565	25.5054	25.8266	4.69078	6.18e-05	0.000719753	Up	0	0.00509436	0.0162657	0.144582	0.208763	0.133799	GeneID:51313,Genbank:XM_024454079.1,HGNC:HGNC:25312	family with sequence similarity 198 member B	GO:0000139,GO:0005794,GO:0016021	Golgi membrane|Golgi apparatus|integral component of membrane
GSDME	52.5695	3.92054	101.218	25.8174	4.69027	6.95e-08	1.59e-06	Up	0.0148208	0.0284658	0.114279	1.42807	1.42095	0.920382	GeneID:1687,Genbank:XM_024446670.1,HGNC:HGNC:2810,MIM:608798	gasdermin E	GO:0005546,GO:0005829,GO:0005886,GO:0007605,GO:0008219,GO:0008285,GO:0016020,GO:0043410,GO:0060113,GO:0070265,GO:0070269,GO:0071356,GO:0098586,GO:1901612,GO:2001244	phosphatidylinositol-4,5-bisphosphate binding|cytosol|plasma membrane|sensory perception of sound|cell death|negative regulation of cell proliferation|membrane|positive regulation of MAPK cascade|inner ear receptor cell differentiation|necrotic cell death|pyroptosis|cellular response to tumor necrosis factor|cellular response to virus|cardiolipin binding|positive regulation of intrinsic apoptotic…
SMOX	378.146	28.3064	727.986	25.7181	4.68471	5.12e-13	3.35e-11	Up	0.395522	0.768188	0.338509	9.28057	9.10208	9.50795	GeneID:54498,Genbank:NM_001270691.1,HGNC:HGNC:15862,MIM:615854	spermine oxidase	GO:0005634,GO:0005654,GO:0005737,GO:0005829,GO:0006596,GO:0006598,GO:0031965,GO:0043231,GO:0046208,GO:0046592,GO:0052894,GO:0052895,GO:0052901	nucleus|nucleoplasm|cytoplasm|cytosol|polyamine biosynthetic process|polyamine catabolic process|nuclear membrane|intracellular membrane-bounded organelle|spermine catabolic process|polyamine oxidase activity|norspermine:oxygen oxidoreductase activity|N1-acetylspermine:oxygen oxidoreductase (N1-acetylspermidine-forming) activity|spermine:oxygen oxidoreductase (spermidine-forming) activity	path:hsa00330,path:hsa00410	Arginine and proline metabolism|beta-Alanine metabolism
S100A3	38.8723	2.91525	74.8294	25.6682	4.68191	4.32e-07	8.47e-06	Up	0.106167	0	0	3.42984	4.14683	5.53161	GeneID:6274,Genbank:NM_002960.1,HGNC:HGNC:10493,MIM:176992	S100 calcium binding protein A3	GO:0005509,GO:0005730,GO:0005829,GO:0008270	calcium ion binding|nucleolus|cytosol|zinc ion binding
CHST7	82.4321	6.19454	158.67	25.6144	4.67888	6.24e-09	1.85e-07	Up	0.16893	0.0848798	0.120642	3.6126	4.4257	4.09408	GeneID:56548,Genbank:NM_019886.3,HGNC:HGNC:13817,MIM:300375	carbohydrate sulfotransferase 7	GO:0000139,GO:0001517,GO:0005976,GO:0006044,GO:0006790,GO:0008459,GO:0016021,GO:0030206	Golgi membrane|N-acetylglucosamine 6-O-sulfotransferase activity|polysaccharide metabolic process|N-acetylglucosamine metabolic process|sulfur compound metabolic process|chondroitin 6-sulfotransferase activity|integral component of membrane|chondroitin sulfate biosynthetic process	path:hsa00532	Glycosaminoglycan biosynthesis - chondroitin sulfate / dermatan sulfate
ACTG2	4.31278	0.325191	8.30037	25.5246	4.67382	0.00468741	0.0283928	Up	0	0	0.0446218	0.287461	0.425267	0.259045	GeneID:72,Genbank:NM_001615.3,HGNC:HGNC:145,MIM:102545	actin, gamma 2, smooth muscle, enteric	GO:0005524,GO:0005615,GO:0005737,GO:0010628,GO:0030027,GO:0030175,GO:0032982,GO:0044297,GO:0070062,GO:0071944,GO:0072562,GO:0090131	ATP binding|extracellular space|cytoplasm|positive regulation of gene expression|lamellipodium|filopodium|myosin filament|cell body|extracellular exosome|cell periphery|blood microparticle|mesenchyme migration	path:hsa04270	Vascular smooth muscle contraction
STON2	34.3116	2.5872	66.036	25.5241	4.67379	7.91e-07	1.47e-05	Up	0.00646788	0	0.0079128	0.154263	0.153502	0.131014	GeneID:85439,Genbank:NM_001256430.1,HGNC:HGNC:30652,MIM:608467	stonin 2	GO:0002244,GO:0005730,GO:0005829,GO:0008021,GO:0016020,GO:0030054,GO:0030100,GO:0030136,GO:0043005,GO:0048488,GO:0061024	hematopoietic progenitor cell differentiation|nucleolus|cytosol|synaptic vesicle|membrane|cell junction|regulation of endocytosis|clathrin-coated vesicle|neuron projection|synaptic vesicle endocytosis|membrane organization
NOS2	4.46555	0.337183	8.59392	25.4874	4.67171	0.00394198	0.0246628	Up	0	0.0105991	0	0.0614312	0.0848443	0.0535016	GeneID:4843,Genbank:NM_000625.4,HGNC:HGNC:7873,MIM:163730	nitric oxide synthase 2			path:hsa00220,path:hsa00330,path:hsa04020,path:hsa04066,path:hsa04146,path:hsa04371,path:hsa04926,path:hsa05132,path:hsa05133,path:hsa05140,path:hsa05142,path:hsa05145,path:hsa05146,path:hsa05152,path:hsa05200,path:hsa05222	Arginine biosynthesis|Arginine and proline metabolism|Calcium signaling pathway|HIF-1 signaling pathway|Peroxisome|Apelin signaling pathway|Relaxin signaling pathway|Salmonella infection|Pertussis|Leishmaniasis|Chagas disease (American trypanosomiasis)|Toxoplasmosis|Amoebiasis|Tuberculosis|Pathways in cancer|Small cell lung cancer
WWTR1	26.1812	1.99625	50.3662	25.2304	4.65709	3.26e-06	5.25e-05	Up	0.0054352	0.017481	0.00689972	0.243519	0.320553	0.397213	GeneID:25937,Genbank:NM_001348362.1,HGNC:HGNC:24042,MIM:607392	WW domain containing transcription regulator 1	GO:0000122,GO:0001649,GO:0001933,GO:0003713,GO:0003714,GO:0005634,GO:0005654,GO:0005667,GO:0005737,GO:0005829,GO:0006355,GO:0006367,GO:0006469,GO:0008284,GO:0010718,GO:0016567,GO:0016604,GO:0017145,GO:0031146,GO:0032835,GO:0035264,GO:0035329,GO:0035414,GO:0042803,GO:0045599,GO:0045944,GO:0048762,GO:0060271,GO:0060390,GO:0060993,GO:0072307,GO:0090090	negative regulation of transcription from RNA polymerase II promoter|osteoblast differentiation|negative regulation of protein phosphorylation|transcription coactivator activity|transcription corepressor activity|nucleus|nucleoplasm|transcription factor complex|cytoplasm|cytosol|regulation of transcription, DNA-templated|transcription initiation from RNA polymerase II promoter|negative regulation…	path:hsa04390,path:hsa04392	Hippo signaling pathway|Hippo signaling pathway - multiple species
BIRC3	76.4359	5.85683	147.015	25.1014	4.6497	1.11e-08	3.1e-07	Up	0.0109565	0.00287443	0.051919	0.589725	0.783924	0.570677	GeneID:330,Genbank:XM_024448467.1,HGNC:HGNC:591,MIM:601721	baculoviral IAP repeat containing 3			path:hsa01524,path:hsa04064,path:hsa04120,path:hsa04210,path:hsa04215,path:hsa04217,path:hsa04510,path:hsa04621,path:hsa04668,path:hsa05145,path:hsa05200,path:hsa05202,path:hsa05222	Platinum drug resistance|NF-kappa B signaling pathway|Ubiquitin mediated proteolysis|Apoptosis|Apoptosis - multiple species|Necroptosis|Focal adhesion|NOD-like receptor signaling pathway|TNF signaling pathway|Toxoplasmosis|Pathways in cancer|Transcriptional misregulation in cancer|Small cell lung cancer
HFE	4.18262	0.322325	8.04292	24.9529	4.64113	0.00556366	0.0326965	Up	0.0114584	0	0	0.022943	0.0845671	0.0264825	GeneID:3077,Genbank:NM_000410.3,HGNC:HGNC:4886,MIM:613609	homeostatic iron regulator
SGCG	4.21071	0.325191	8.09623	24.8968	4.63789	0.0055316	0.032556	Up	0	0	0.0203685	0.0339991	0.0538698	0.0199016	GeneID:6445,Genbank:XM_006719861.3,HGNC:HGNC:10809,MIM:608896	sarcoglycan gamma			path:hsa05410,path:hsa05412,path:hsa05414,path:hsa05416	Hypertrophic cardiomyopathy (HCM)|Arrhythmogenic right ventricular cardiomyopathy (ARVC)|Dilated cardiomyopathy (DCM)|Viral myocarditis
NPY	4.35425	0.337183	8.37131	24.8272	4.63385	0.00464725	0.0282142	Up	0	0.173513	0	1.26066	0.910804	1.19734	GeneID:4852,Genbank:NM_000905.3,HGNC:HGNC:7955,MIM:162640	neuropeptide Y			path:hsa04024,path:hsa04920,path:hsa04923,path:hsa05034	cAMP signaling pathway|Adipocytokine signaling pathway|Regulation of lipolysis in adipocytes|Alcoholism
IFI6	332.932	25.9404	639.923	24.669	4.62462	1.75e-12	1.06e-10	Up	0.89567	0.573	0.641337	13.3757	14.2966	13.7281	GeneID:2537,Genbank:XM_024446207.1,HGNC:HGNC:4054,MIM:147572	interferon alpha inducible protein 6	GO:0001836,GO:0005739,GO:0005886,GO:0006955,GO:0016021,GO:0043154,GO:0051902,GO:0060337,GO:2001240	release of cytochrome c from mitochondria|mitochondrion|plasma membrane|immune response|integral component of membrane|negative regulation of cysteine-type endopeptidase activity involved in apoptotic process|negative regulation of mitochondrial depolarization|type I interferon signaling pathway|negative regulation of extrinsic apoptotic signaling pathway in absence of ligand
IRGQ	2665.69	208.05	5123.33	24.6255	4.62208	3.95e-13	2.63e-11	Up	1.07546	0.734507	0.934766	20.0917	20.5947	21.182	GeneID:126298,Genbank:NM_001007561.2,HGNC:HGNC:24868	immunity related GTPase Q	GO:0005525	GTP binding
FYN	227.352	17.76	436.943	24.6026	4.62074	1.79e-11	9.14e-10	Up	0.0698111	0.0987907	0.165308	2.44212	2.61125	2.32458	GeneID:2534,Genbank:NM_002037.5,HGNC:HGNC:4037,MIM:137025	FYN proto-oncogene, Src family tyrosine kinase	GO:0000165,GO:0001764,GO:0002223,GO:0002250,GO:0004713,GO:0004715,GO:0004871,GO:0005088,GO:0005524,GO:0005634,GO:0005739,GO:0005768,GO:0005829,GO:0005884,GO:0005886,GO:0006468,GO:0006816,GO:0007169,GO:0007411,GO:0007417,GO:0007596,GO:0007612,GO:0007631,GO:0008360,GO:0010629,GO:0010976,GO:0014068,GO:0014069,GO:0015631,GO:0016477,GO:0018108,GO:0019221,GO:0030154,GO:0030168,GO:0030425,GO:0030900,GO:…	MAPK cascade|neuron migration|stimulatory C-type lectin receptor signaling pathway|adaptive immune response|protein tyrosine kinase activity|non-membrane spanning protein tyrosine kinase activity|signal transducer activity|Ras guanyl-nucleotide exchange factor activity|ATP binding|nucleus|mitochondrion|endosome|cytosol|actin filament|plasma membrane|protein phosphorylation|calcium ion transport|t…	path:hsa04071,path:hsa04072,path:hsa04360,path:hsa04380,path:hsa04510,path:hsa04520,path:hsa04611,path:hsa04650,path:hsa04660,path:hsa04664,path:hsa04725,path:hsa05020,path:hsa05130,path:hsa05162,path:hsa05416	Sphingolipid signaling pathway|Phospholipase D signaling pathway|Axon guidance|Osteoclast differentiation|Focal adhesion|Adherens junction|Platelet activation|Natural killer cell mediated cytotoxicity|T cell receptor signaling pathway|Fc epsilon RI signaling pathway|Cholinergic synapse|Prion diseases|Pathogenic Escherichia coli infection|Measles|Viral myocarditis
LMOD1	4.30954	0.337183	8.28191	24.562	4.61836	0.00469058	0.0284012	Up	0	0.00945886	0	0.0414149	0.0444425	0.0402696	GeneID:25802,Genbank:NM_012134.2,HGNC:HGNC:6647,MIM:602715	leiomodin 1	GO:0003779,GO:0005523,GO:0005829,GO:0005865,GO:0005884,GO:0006936,GO:0016020,GO:0030016,GO:0030017,GO:0030239,GO:0030838,GO:0045010,GO:0051694	actin binding|tropomyosin binding|cytosol|striated muscle thin filament|actin filament|muscle contraction|membrane|myofibril|sarcomere|myofibril assembly|positive regulation of actin filament polymerization|actin nucleation|pointed-end actin filament capping
GPIHBP1	4.30094	0.337183	8.26469	24.511	4.61536	0.00469902	0.0284154	Up	0	0.0259958	0	0.0606843	0.131085	0.050699	GeneID:338328,Genbank:NM_178172.5,HGNC:HGNC:24945,MIM:612757	glycosylphosphatidylinositol anchored high density lipoprotein binding protein 1	GO:0001523,GO:0005576,GO:0005622,GO:0005886,GO:0006501,GO:0006886,GO:0008289,GO:0008320,GO:0009897,GO:0016323,GO:0016324,GO:0017038,GO:0031362,GO:0034364,GO:0034371,GO:0034394,GO:0035473,GO:0035478,GO:0042632,GO:0045056,GO:0050821,GO:0051004,GO:0051006,GO:0070328,GO:0071503,GO:0071813,GO:0090321	retinoid metabolic process|extracellular region|intracellular|plasma membrane|C-terminal protein lipidation|intracellular protein transport|lipid binding|protein transmembrane transporter activity|external side of plasma membrane|basolateral plasma membrane|apical plasma membrane|protein import|anchored component of external side of plasma membrane|high-density lipoprotein particle|chylomicron re…
SDC2	8605.61	677.647	16533.6	24.3985	4.60872	1.27e-10	5.5e-09	Up	4.73032	3.86443	6.65244	138.723	135.471	135.009	GeneID:6383,Genbank:XM_024447228.1,HGNC:HGNC:10659,MIM:142460	syndecan 2	GO:0001523,GO:0005788,GO:0005796,GO:0005886,GO:0006024,GO:0006027,GO:0008218,GO:0009986,GO:0016021,GO:0016477,GO:0030165,GO:0030203,GO:0031012,GO:0042802,GO:0043202,GO:0043687,GO:0044267,GO:0048013,GO:0048813,GO:0048814,GO:0050900	retinoid metabolic process|endoplasmic reticulum lumen|Golgi lumen|plasma membrane|glycosaminoglycan biosynthetic process|glycosaminoglycan catabolic process|bioluminescence|cell surface|integral component of membrane|cell migration|PDZ domain binding|glycosaminoglycan metabolic process|extracellular matrix|identical protein binding|lysosomal lumen|post-translational protein modification|cellular…	path:hsa04514,path:hsa05144,path:hsa05205,path:hsa05418	Cell adhesion molecules (CAMs)|Malaria|Proteoglycans in cancer|Fluid shear stress and atherosclerosis
ISG20	40.8164	3.2467	78.386	24.1433	4.59355	4.38e-07	8.57e-06	Up	0.0268617	0.00625888	0	0.250436	0.23939	0.243333	GeneID:3669,Genbank:XM_017022148.1,HGNC:HGNC:6130,MIM:604533	interferon stimulated exonuclease gene 20	GO:0000175,GO:0000738,GO:0004527,GO:0005634,GO:0005654,GO:0005730,GO:0005737,GO:0006364,GO:0006401,GO:0008283,GO:0008310,GO:0008859,GO:0009615,GO:0015030,GO:0016605,GO:0030619,GO:0030620,GO:0034511,GO:0045071,GO:0046872,GO:0051607,GO:0060337	3'-5'-exoribonuclease activity|DNA catabolic process, exonucleolytic|exonuclease activity|nucleus|nucleoplasm|nucleolus|cytoplasm|rRNA processing|RNA catabolic process|cell proliferation|single-stranded DNA 3'-5' exodeoxyribonuclease activity|exoribonuclease II activity|response to virus|Cajal body|PML body|U1 snRNA binding|U2 snRNA binding|U3 snoRNA binding|negative regulation of viral genome re…
ACKR3	8.26644	0.662374	15.8705	23.96	4.58256	0.000484252	0.00428928	Up	0	0.0185936	0.0222682	0.322737	0.34311	0.191286	GeneID:57007,Genbank:XM_005246098.3,HGNC:HGNC:23692,MIM:610376	atypical chemokine receptor 3			path:hsa04060	Cytokine-cytokine receptor interaction
PLXDC2	655.629	53.1041	1258.15	23.6922	4.56634	1.7e-13	1.19e-11	Up	0.0825704	0.0658139	0.141545	2.76445	2.81643	2.70225	GeneID:84898,Genbank:XM_011519750.2,HGNC:HGNC:21013,MIM:606827	plexin domain containing 2	GO:0016021,GO:0070062	integral component of membrane|extracellular exosome
NECTIN3	40.4659	3.30614	77.6257	23.4793	4.55332	4.64e-07	9e-06	Up	0.00401295	0.00789855	0.00777622	0.212436	0.158189	0.147902	GeneID:25945,Genbank:NM_015480.2,HGNC:HGNC:17664,MIM:607147	nectin cell adhesion molecule 3	GO:0002089,GO:0004872,GO:0005102,GO:0005886,GO:0005887,GO:0005913,GO:0007156,GO:0007157,GO:0007286,GO:0008037,GO:0009566,GO:0034332,GO:0042802,GO:0042803,GO:0043296,GO:0044291,GO:0045211,GO:0046982,GO:0050839,GO:0060042,GO:1902414	lens morphogenesis in camera-type eye|receptor activity|receptor binding|plasma membrane|integral component of plasma membrane|cell-cell adherens junction|homophilic cell adhesion via plasma membrane adhesion molecules|heterophilic cell-cell adhesion via plasma membrane cell adhesion molecules|spermatid development|cell recognition|fertilization|adherens junction organization|identical protein bi…	path:hsa04514,path:hsa04520	Cell adhesion molecules (CAMs)|Adherens junction
AXL	8.24215	0.674366	15.8099	23.4441	4.55115	0.000535407	0.00466481	Up	0	0.00867582	0	0.0898554	0.130981	0.127243	GeneID:558,Genbank:NM_021913.4,HGNC:HGNC:905,MIM:109135	AXL receptor tyrosine kinase			path:hsa01521	EGFR tyrosine kinase inhibitor resistance
GLDN	3.937	0.322325	7.55168	23.4288	4.55021	0.00678413	0.0384683	Up	0	0	0	0.0287597	0.00857816	0.0139548	GeneID:342035,Genbank:NM_181789.3,HGNC:HGNC:29514,MIM:608603	gliomedin	GO:0005578,GO:0005581,GO:0005615,GO:0005886,GO:0016021,GO:0030424,GO:0032528,GO:0045162,GO:0086080	proteinaceous extracellular matrix|collagen trimer|extracellular space|plasma membrane|integral component of membrane|axon|microvillus organization|clustering of voltage-gated sodium channels|protein binding involved in heterotypic cell-cell adhesion
NPR1	16.0295	1.31902	30.74	23.3053	4.54259	4.18e-05	0.000507046	Up	0.0125607	0.025934	0	0.205871	0.309414	0.318183	GeneID:4881,Genbank:XM_005245218.2,HGNC:HGNC:7943,MIM:108960	natriuretic peptide receptor 1	GO:0004383,GO:0004672,GO:0005524,GO:0005525,GO:0005886,GO:0006182,GO:0007166,GO:0007168,GO:0007589,GO:0008074,GO:0008217,GO:0008528,GO:0016021,GO:0016525,GO:0016941,GO:0017046,GO:0019901,GO:0030308,GO:0030828,GO:0035556,GO:0035810,GO:0035815,GO:0042417,GO:0042562,GO:0043114,GO:0043235,GO:0048662,GO:0097746,GO:1903779	guanylate cyclase activity|protein kinase activity|ATP binding|GTP binding|plasma membrane|cGMP biosynthetic process|cell surface receptor signaling pathway|receptor guanylyl cyclase signaling pathway|body fluid secretion|guanylate cyclase complex, soluble|regulation of blood pressure|G-protein coupled peptide receptor activity|integral component of membrane|negative regulation of angiogenesis|na…	path:hsa00230,path:hsa04022,path:hsa04024,path:hsa04270,path:hsa04714,path:hsa04921,path:hsa04923,path:hsa04924,path:hsa04925	Purine metabolism|cGMP-PKG signaling pathway|cAMP signaling pathway|Vascular smooth muscle contraction|Thermogenesis|Oxytocin signaling pathway|Regulation of lipolysis in adipocytes|Renin secretion|Aldosterone synthesis and secretion
CD83	960.649	79.0805	1842.22	23.2955	4.54198	1.26e-13	9.01e-12	Up	1.34606	1.11078	1.42019	28.8991	33.0712	28.2709	GeneID:9308,Genbank:NM_001251901.1,HGNC:HGNC:1703,MIM:604534	CD83 molecule
RASGRP3	330.143	27.2881	632.998	23.1969	4.53586	3.81e-12	2.18e-10	Up	0.102344	0.117528	0.121712	2.79365	2.75099	2.48793	GeneID:25780,Genbank:NM_001349975.1,HGNC:HGNC:14545,MIM:609531	RAS guanyl releasing protein 3	GO:0000165,GO:0004871,GO:0005085,GO:0005088,GO:0005096,GO:0005509,GO:0005886,GO:0005887,GO:0007264,GO:0007265,GO:0019900,GO:0019992,GO:0032045,GO:0048471	MAPK cascade|signal transducer activity|guanyl-nucleotide exchange factor activity|Ras guanyl-nucleotide exchange factor activity|GTPase activator activity|calcium ion binding|plasma membrane|integral component of plasma membrane|small GTPase mediated signal transduction|Ras protein signal transduction|kinase binding|diacylglycerol binding|guanyl-nucleotide exchange factor complex|perinuclear reg…	path:hsa04010,path:hsa04014,path:hsa04015,path:hsa04662,path:hsa05200	MAPK signaling pathway|Ras signaling pathway|Rap1 signaling pathway|B cell receptor signaling pathway|Pathways in cancer
ITGA3	91.8749	7.59411	176.156	23.1964	4.53583	6.25e-09	1.85e-07	Up	0.0519387	0.119859	0.0547534	1.51234	1.68782	1.49799	GeneID:3675,Genbank:NM_002204.3,HGNC:HGNC:6139,MIM:605025	integrin subunit alpha 3	GO:0001764,GO:0001968,GO:0002020,GO:0005178,GO:0005518,GO:0005886,GO:0005925,GO:0007160,GO:0007229,GO:0007507,GO:0007613,GO:0008305,GO:0009897,GO:0009986,GO:0010628,GO:0010634,GO:0010811,GO:0010976,GO:0016323,GO:0017015,GO:0019904,GO:0030111,GO:0030198,GO:0030324,GO:0030426,GO:0030510,GO:0031345,GO:0031527,GO:0034667,GO:0034698,GO:0035024,GO:0035640,GO:0042493,GO:0043235,GO:0043236,GO:0043588,GO:…	neuron migration|fibronectin binding|protease binding|integrin binding|collagen binding|plasma membrane|focal adhesion|cell-matrix adhesion|integrin-mediated signaling pathway|heart development|memory|integrin complex|external side of plasma membrane|cell surface|positive regulation of gene expression|positive regulation of epithelial cell migration|positive regulation of cell-substrate adhesion|…	path:hsa04151,path:hsa04510,path:hsa04512,path:hsa04640,path:hsa04810,path:hsa05165,path:hsa05200,path:hsa05222,path:hsa05410,path:hsa05412,path:hsa05414	PI3K-Akt signaling pathway|Focal adhesion|ECM-receptor interaction|Hematopoietic cell lineage|Regulation of actin cytoskeleton|Human papillomavirus infection|Pathways in cancer|Small cell lung cancer|Hypertrophic cardiomyopathy (HCM)|Arrhythmogenic right ventricular cardiomyopathy (ARVC)|Dilated cardiomyopathy (DCM)
TG	19.6279	1.62648	37.6294	23.1354	4.53203	1.64e-05	0.000222408	Up	0.00320729	0.00296678	0	0.104803	0.110634	0.0736302	GeneID:7038,Genbank:XM_017013794.1,HGNC:HGNC:11764,MIM:188450	thyroglobulin			path:hsa04918,path:hsa05320	Thyroid hormone synthesis|Autoimmune thyroid disease
ARHGAP20	15.6507	1.30076	30.0007	23.0639	4.52757	4.63e-05	0.000558166	Up	0	0	0.00546661	0.094364	0.201562	0.0854548	GeneID:57569,Genbank:NM_001258418.1,HGNC:HGNC:18357,MIM:609568	Rho GTPase activating protein 20
EPHX4	114.761	9.54292	219.979	23.0515	4.52679	2.06e-09	6.72e-08	Up	0.343738	0.300972	0.147262	6.08273	6.61792	6.53191	GeneID:253152,Genbank:NM_173567.4,HGNC:HGNC:23758,MIM:617401	epoxide hydrolase 4	GO:0016021,GO:0016787	integral component of membrane|hydrolase activity
LOC107987042	77.8974	6.49236	149.302	22.9967	4.52335	1.98e-08	5.22e-07	Up	0.0252481	0	0	0.0121283	0.050982	0.113134	GeneID:107987042,Genbank:XM_017015393.2	phosphatidylinositol 4,5-bisphosphate 5-phosphatase A-like
TFAP2C	137.924	11.4969	264.351	22.9932	4.52314	7.07e-10	2.63e-08	Up	0.147005	0.159241	0.168596	3.89615	3.47276	3.61392	GeneID:7022,Genbank:NM_003222.3,HGNC:HGNC:11744,MIM:601602	transcription factor AP-2 gamma
VEGFA	2360.72	197.176	4524.26	22.9453	4.52013	6.56e-13	4.21e-11	Up	1.69833	1.0458	2.6712	38.9187	39.3097	39.361	GeneID:7422,Genbank:NM_001025366.2,HGNC:HGNC:12680,MIM:192240	vascular endothelial growth factor A			path:hsa01521,path:hsa04010,path:hsa04014,path:hsa04015,path:hsa04066,path:hsa04151,path:hsa04370,path:hsa04510,path:hsa04926,path:hsa04933,path:hsa05163,path:hsa05165,path:hsa05167,path:hsa05200,path:hsa05205,path:hsa05206,path:hsa05211,path:hsa05212,path:hsa05219,path:hsa05323,path:hsa05418	EGFR tyrosine kinase inhibitor resistance|MAPK signaling pathway|Ras signaling pathway|Rap1 signaling pathway|HIF-1 signaling pathway|PI3K-Akt signaling pathway|VEGF signaling pathway|Focal adhesion|Relaxin signaling pathway|AGE-RAGE signaling pathway in diabetic complications|Human cytomegalovirus infection|Human papillomavirus infection|Kaposi sarcoma-associated herpesvirus infection|Pathways i…
MLPH	85.6051	7.19802	164.012	22.7857	4.51006	1.15e-08	3.19e-07	Up	0	0	0	0.103318	0.121015	0.11824	GeneID:79083,Genbank:NM_001281474.1,HGNC:HGNC:29643,MIM:606526	melanophilin
GRASP	3.99857	0.337183	7.65997	22.7175	4.50573	0.00669777	0.0380461	Up	0	0.0113034	0	0.0475296	0.101524	0.0586403	GeneID:160622,Genbank:NM_181711.3,HGNC:HGNC:18707,MIM:612027	general receptor for phosphoinositides 1 associated scaffold protein	GO:0005886,GO:0007165,GO:0008104,GO:0030054,GO:0030165,GO:0030306,GO:0042802,GO:0045211,GO:0048471	plasma membrane|signal transduction|protein localization|cell junction|PDZ domain binding|ADP-ribosylation factor binding|identical protein binding|postsynaptic membrane|perinuclear region of cytoplasm
LRRC25	295.202	24.9432	565.461	22.67	4.50271	9.58e-12	5.1e-10	Up	0.651503	0.496622	0.510371	10.7166	11.031	11.2064	GeneID:126364,Genbank:XM_005259739.4,HGNC:HGNC:29806,MIM:607518	leucine rich repeat containing 25	GO:0016021	integral component of membrane
TNIK	267.514	22.887	512.14	22.3769	4.48394	2.02e-11	1.02e-09	Up	0.062341	0.0378133	0.0647182	1.50831	1.41181	1.43789	GeneID:23043,Genbank:NM_001161566.2,HGNC:HGNC:30765,MIM:610005	TRAF2 and NCK interacting kinase	GO:0001934,GO:0004672,GO:0004674,GO:0005524,GO:0005634,GO:0005654,GO:0005737,GO:0005829,GO:0005856,GO:0006468,GO:0007010,GO:0007256,GO:0007346,GO:0008349,GO:0016055,GO:0016324,GO:0030033,GO:0031098,GO:0031532,GO:0035556,GO:0042981,GO:0046777,GO:0048471,GO:0048812,GO:0048814,GO:0055037,GO:0072659	positive regulation of protein phosphorylation|protein kinase activity|protein serine/threonine kinase activity|ATP binding|nucleus|nucleoplasm|cytoplasm|cytosol|cytoskeleton|protein phosphorylation|cytoskeleton organization|activation of JNKK activity|regulation of mitotic cell cycle|MAP kinase kinase kinase kinase activity|Wnt signaling pathway|apical plasma membrane|microvillus assembly|stress…
SEMA3C	30.2352	2.59293	57.8775	22.3213	4.48035	2.84e-06	4.63e-05	Up	0.016474	0	0.0347547	0.400296	0.316306	0.328119	GeneID:10512,Genbank:NM_001350120.1,HGNC:HGNC:10725,MIM:602645	semaphorin 3C	GO:0001755,GO:0001756,GO:0001974,GO:0003148,GO:0003215,GO:0003350,GO:0005615,GO:0006955,GO:0007411,GO:0009791,GO:0021915,GO:0030215,GO:0038191,GO:0042493,GO:0050919,GO:0060174,GO:0060666,GO:0070062,GO:0071526,GO:0140074,GO:1905312	neural crest cell migration|somitogenesis|blood vessel remodeling|outflow tract septum morphogenesis|cardiac right ventricle morphogenesis|pulmonary myocardium development|extracellular space|immune response|axon guidance|post-embryonic development|neural tube development|semaphorin receptor binding|neuropilin binding|response to drug|negative chemotaxis|limb bud formation|dichotomous subdivision…	path:hsa04360	Axon guidance
EOMES	227.096	19.5837	434.608	22.1923	4.47199	5.95e-11	2.8e-09	Up	0.281153	0.126502	0.300327	5.48883	4.39986	5.33438	GeneID:8320,Genbank:NM_001278183.1,HGNC:HGNC:3372,MIM:604615	eomesodermin	GO:0000122,GO:0000977,GO:0001102,GO:0001191,GO:0001227,GO:0001706,GO:0001707,GO:0001714,GO:0001824,GO:0001829,GO:0002250,GO:0002302,GO:0003677,GO:0003682,GO:0005622,GO:0005634,GO:0006351,GO:0006357,GO:0007420,GO:0010002,GO:0010468,GO:0019827,GO:0021772,GO:0021796,GO:0021895,GO:0030154,GO:0032609,GO:0035914,GO:0043565,GO:0045597,GO:0045664,GO:0045893,GO:0045944,GO:0050767,GO:0060706,GO:0060809	negative regulation of transcription from RNA polymerase II promoter|RNA polymerase II regulatory region sequence-specific DNA binding|RNA polymerase II activating transcription factor binding|transcriptional repressor activity, RNA polymerase II transcription factor binding|transcriptional repressor activity, RNA polymerase II transcription regulatory region sequence-specific DNA binding|endoder…
MAPK10	3.75619	0.325191	7.18719	22.1014	4.46607	0.00818697	0.0447553	Up	0	0	0	0.00771266	0.00595364	0.00208627	GeneID:5602,Genbank:NM_002753.4,HGNC:HGNC:6872,MIM:602897	mitogen-activated protein kinase 10			path:hsa01522,path:hsa04010,path:hsa04012,path:hsa04014,path:hsa04024,path:hsa04068,path:hsa04071,path:hsa04137,path:hsa04140,path:hsa04141,path:hsa04210,path:hsa04215,path:hsa04217,path:hsa04310,path:hsa04380,path:hsa04510,path:hsa04530,path:hsa04620,path:hsa04621,path:hsa04622,path:hsa04625,path:hsa04657,path:hsa04658,path:hsa04659,path:hsa04664,path:hsa04668,path:hsa04722,path:hsa04723,path:hs…	Endocrine resistance|MAPK signaling pathway|ErbB signaling pathway|Ras signaling pathway|cAMP signaling pathway|FoxO signaling pathway|Sphingolipid signaling pathway|Mitophagy - animal|Autophagy - animal|Protein processing in endoplasmic reticulum|Apoptosis|Apoptosis - multiple species|Necroptosis|Wnt signaling pathway|Osteoclast differentiation|Focal adhesion|Tight junction|Toll-like receptor si…
RBM47	879.397	76.2668	1682.53	22.0611	4.46343	2.93e-13	1.98e-11	Up	0.222373	0.142036	0.44039	5.70151	5.96435	5.75271	GeneID:54502,Genbank:NM_001098634.1,HGNC:HGNC:30358	RNA binding motif protein 47	GO:0002244,GO:0003723,GO:0005634,GO:0016554	hematopoietic progenitor cell differentiation|RNA binding|nucleus|cytidine to uridine editing
DOCK10	4084.43	354.613	7814.24	22.036	4.46179	9.5e-12	5.08e-10	Up	0.753589	0.577659	1.4936	22.1312	21.9807	20.9997	GeneID:55619,Genbank:NM_014689.2,HGNC:HGNC:23479,MIM:611518	dedicator of cytokinesis 10	GO:0001782,GO:0002315,GO:0005085,GO:0005634,GO:0005654,GO:0005737,GO:0005829,GO:0007264,GO:0016020,GO:0030334,GO:0043197,GO:0043547,GO:0060997,GO:0070062	B cell homeostasis|marginal zone B cell differentiation|guanyl-nucleotide exchange factor activity|nucleus|nucleoplasm|cytoplasm|cytosol|small GTPase mediated signal transduction|membrane|regulation of cell migration|dendritic spine|positive regulation of GTPase activity|dendritic spine morphogenesis|extracellular exosome
SLC2A3	223.463	19.4254	427.501	22.0074	4.45991	6.56e-11	3.05e-09	Up	0.170743	0.220028	0.231529	4.76198	4.81363	5.01534	GeneID:6515,Genbank:NM_006931.2,HGNC:HGNC:11007,MIM:138170	solute carrier family 2 member 3	GO:0005355,GO:0005536,GO:0005886,GO:0005887,GO:0005975,GO:0015758,GO:0016021,GO:0019852,GO:0030667,GO:0033300,GO:0035579,GO:0043312,GO:0055056,GO:0070062,GO:0070821,GO:0101003,GO:1904659	glucose transmembrane transporter activity|glucose binding|plasma membrane|integral component of plasma membrane|carbohydrate metabolic process|glucose transport|integral component of membrane|L-ascorbic acid metabolic process|secretory granule membrane|dehydroascorbic acid transmembrane transporter activity|specific granule membrane|neutrophil degranulation|D-glucose transmembrane transporter ac…
PLVAP	3.87866	0.337183	7.42015	22.0063	4.45984	0.00798248	0.0438323	Up	0	0	0	0.0862583	0.149275	0.172401	GeneID:83483,Genbank:NM_031310.2,HGNC:HGNC:13635,MIM:607647	plasmalemma vesicle associated protein	GO:0000165,GO:0002693,GO:0005901,GO:0009986,GO:0016021,GO:0033209,GO:0042803,GO:0048471,GO:0070062	MAPK cascade|positive regulation of cellular extravasation|caveola|cell surface|integral component of membrane|tumor necrosis factor-mediated signaling pathway|protein homodimerization activity|perinuclear region of cytoplasm|extracellular exosome
LRRC73	3.69802	0.322325	7.07371	21.9459	4.45588	0.00966442	0.0507652	Up	0.0377078	0	0	0.0592301	0.379379	0.222459	GeneID:221424,Genbank:NM_001271882.1,HGNC:HGNC:21375	leucine rich repeat containing 73
PMEPA1	22.3067	1.94541	42.6679	21.9326	4.455	1.24e-05	0.000173048	Up	0.0074983	0	0.0349787	0.277927	0.358944	0.254949	GeneID:56937,Genbank:NM_199171.2,HGNC:HGNC:14107,MIM:606564	prostate transmembrane protein, androgen induced 1	GO:0000139,GO:0005886,GO:0010008,GO:0010991,GO:0016021,GO:0030512,GO:0030521,GO:0031901,GO:0043231,GO:0050699,GO:0060394,GO:0070412	Golgi membrane|plasma membrane|endosome membrane|negative regulation of SMAD protein complex assembly|integral component of membrane|negative regulation of transforming growth factor beta receptor signaling pathway|androgen receptor signaling pathway|early endosome membrane|intracellular membrane-bounded organelle|WW domain binding|negative regulation of pathway-restricted SMAD protein phosphoryl…
IFI16	581.065	51.2849	1110.85	21.6603	4.43698	7.58e-13	4.81e-11	Up	0.240801	0.227027	0.272565	5.78538	5.6378	6.01716	GeneID:3428,Genbank:XM_005245127.4,HGNC:HGNC:5395,MIM:147586	interferon gamma inducible protein 16	GO:0000122,GO:0000978,GO:0001047,GO:0001078,GO:0001819,GO:0002218,GO:0003690,GO:0003723,GO:0005634,GO:0005654,GO:0005730,GO:0005829,GO:0006351,GO:0006914,GO:0006954,GO:0008134,GO:0008283,GO:0010506,GO:0016020,GO:0016607,GO:0030097,GO:0030099,GO:0030224,GO:0032481,GO:0032731,GO:0040029,GO:0042149,GO:0042771,GO:0042802,GO:0043392,GO:0045071,GO:0045087,GO:0045824,GO:0045892,GO:0045944,GO:0051607,GO:…	negative regulation of transcription from RNA polymerase II promoter|RNA polymerase II proximal promoter sequence-specific DNA binding|core promoter binding|transcriptional repressor activity, RNA polymerase II proximal promoter sequence-specific DNA binding|positive regulation of cytokine production|activation of innate immune response|double-stranded DNA binding|RNA binding|nucleus|nucleoplasm|…	path:hsa04621	NOD-like receptor signaling pathway
LRP12	567.353	50.4113	1084.29	21.5089	4.42686	8.69e-13	5.47e-11	Up	0.3074	0.241788	0.728376	9.94817	9.76503	8.45347	GeneID:29967,Genbank:NM_001135703.2,HGNC:HGNC:31708	LDL receptor related protein 12	GO:0001764,GO:0005041,GO:0005887,GO:0005905,GO:0006897,GO:0007165,GO:0016021,GO:0031175,GO:0040008	neuron migration|low-density lipoprotein receptor activity|integral component of plasma membrane|clathrin-coated pit|endocytosis|signal transduction|integral component of membrane|neuron projection development|regulation of growth
IL7R	310.353	27.701	593.005	21.4074	4.42004	1.61e-11	8.34e-10	Up	0.12827	0.0542032	0.382042	3.71406	4.19069	4.27732	GeneID:3575,Genbank:NM_002185.4,HGNC:HGNC:6024,MIM:146661	interleukin 7 receptor			path:hsa04060,path:hsa04068,path:hsa04151,path:hsa04630,path:hsa04640,path:hsa05200,path:hsa05340	Cytokine-cytokine receptor interaction|FoxO signaling pathway|PI3K-Akt signaling pathway|Jak-STAT signaling pathway|Hematopoietic cell lineage|Pathways in cancer|Primary immunodeficiency
DUSP1	185.327	16.5456	354.108	21.402	4.41968	2.34e-10	9.63e-09	Up	0.268321	0.779319	0.409567	8.76722	9.71005	8.7827	GeneID:1843,Genbank:NM_004417.3,HGNC:HGNC:3064,MIM:600714	dual specificity phosphatase 1			path:hsa04010,path:hsa04726,path:hsa05418	MAPK signaling pathway|Serotonergic synapse|Fluid shear stress and atherosclerosis
ACVR2A	252.236	22.579	481.893	21.3426	4.41566	4.79e-11	2.28e-09	Up	0.0988481	0.0617094	0.180502	2.78972	2.96213	2.65535	GeneID:92,Genbank:NM_001278579.1,HGNC:HGNC:173,MIM:102581	activin A receptor type 2A			path:hsa04060,path:hsa04350,path:hsa04550,path:hsa05418	Cytokine-cytokine receptor interaction|TGF-beta signaling pathway|Signaling pathways regulating pluripotency of stem cells|Fluid shear stress and atherosclerosis
SHANK3	161.162	14.4847	307.84	21.2528	4.40958	5.76e-10	2.18e-08	Up	0.1072	0.181517	0.0649587	2.05073	1.89974	2.11626	GeneID:85358,Genbank:NM_033517.1,HGNC:HGNC:14294,MIM:606230	SH3 and multiple ankyrin repeat domains 3	GO:0000165,GO:0003779,GO:0005829,GO:0005886,GO:0007411,GO:0007416,GO:0007612,GO:0007613,GO:0008022,GO:0008270,GO:0014069,GO:0017124,GO:0021773,GO:0030054,GO:0030160,GO:0030534,GO:0032232,GO:0035176,GO:0035255,GO:0042297,GO:0043005,GO:0043197,GO:0043621,GO:0044309,GO:0045211,GO:0045794,GO:0048170,GO:0048854,GO:0051835,GO:0051968,GO:0060170,GO:0060997,GO:0060999,GO:0061001,GO:0071625,GO:0097107,GO:…	MAPK cascade|actin binding|cytosol|plasma membrane|axon guidance|synapse assembly|learning|memory|protein C-terminus binding|zinc ion binding|postsynaptic density|SH3 domain binding|striatal medium spiny neuron differentiation|cell junction|GKAP/Homer scaffold activity|adult behavior|negative regulation of actin filament bundle assembly|social behavior|ionotropic glutamate receptor binding|vocal …	path:hsa04724	Glutamatergic synapse
EGLN3	3.56006	0.322325	6.79779	21.0899	4.39848	0.0116399	0.0590458	Up	0.0142147	0	0	0.0587589	0.122241	0.132357	GeneID:112399,Genbank:NM_022073.3,HGNC:HGNC:14661,MIM:606426	egl-9 family hypoxia inducible factor 3	GO:0001666,GO:0005506,GO:0005634,GO:0005654,GO:0005737,GO:0005829,GO:0006915,GO:0006919,GO:0006974,GO:0016706,GO:0018126,GO:0018401,GO:0031418,GO:0031545,GO:0042127,GO:0043523,GO:0061418	response to hypoxia|iron ion binding|nucleus|nucleoplasm|cytoplasm|cytosol|apoptotic process|activation of cysteine-type endopeptidase activity involved in apoptotic process|cellular response to DNA damage stimulus|oxidoreductase activity, acting on paired donors, with incorporation or reduction of molecular oxygen, 2-oxoglutarate as one donor, and incorporation of one atom each of oxygen into bo…	path:hsa04066,path:hsa05200,path:hsa05211	HIF-1 signaling pathway|Pathways in cancer|Renal cell carcinoma
ADAM19	10.669	0.966974	20.371	21.0667	4.3969	0.000260342	0.00252581	Up	0.0136424	0	0	0.07989	0.0935527	0.0544376	GeneID:8728,Genbank:NM_033274.4,HGNC:HGNC:197,MIM:603640	ADAM metallopeptidase domain 19	GO:0004222,GO:0005794,GO:0005886,GO:0006509,GO:0007507,GO:0016021,GO:0017124,GO:0030198,GO:0046872	metalloendopeptidase activity|Golgi apparatus|plasma membrane|membrane protein ectodomain proteolysis|heart development|integral component of membrane|SH3 domain binding|extracellular matrix organization|metal ion binding
ENOX1	7.11574	0.647516	13.584	20.9786	4.39085	0.00115982	0.00888434	Up	0.00206783	0	0.00257662	0.0321777	0.0261758	0.0278774	GeneID:55068,Genbank:NM_001347965.1,HGNC:HGNC:25474,MIM:610914	ecto-NOX disulfide-thiol exchanger 1	GO:0003676,GO:0005615,GO:0005886,GO:0016491,GO:0048511	nucleic acid binding|extracellular space|plasma membrane|oxidoreductase activity|rhythmic process
PRR32	14.1448	1.2893	27.0003	20.9419	4.38832	9.77e-05	0.00107685	Up	0.194071	0	0	1.24122	1.2734	1.04604	GeneID:100130613,Genbank:NM_001122716.1,HGNC:HGNC:34498	proline rich 32
PTK2	239.662	21.9641	457.359	20.8231	4.38011	8.51e-11	3.9e-09	Up	0.0585683	0.0695192	0.114126	1.46329	1.39263	1.66167	GeneID:5747,Genbank:NM_001352699.1,HGNC:HGNC:9611,MIM:600758	protein tyrosine kinase 2	GO:0000226,GO:0001525,GO:0001568,GO:0001570,GO:0001725,GO:0001764,GO:0001932,GO:0001934,GO:0003779,GO:0004672,GO:0004713,GO:0004715,GO:0004871,GO:0005102,GO:0005524,GO:0005634,GO:0005737,GO:0005815,GO:0005829,GO:0005886,GO:0005925,GO:0007097,GO:0007155,GO:0007172,GO:0007173,GO:0007179,GO:0007229,GO:0008284,GO:0008360,GO:0008432,GO:0010507,GO:0010613,GO:0010632,GO:0014068,GO:0016324,GO:0018108,GO:…	microtubule cytoskeleton organization|angiogenesis|blood vessel development|vasculogenesis|stress fiber|neuron migration|regulation of protein phosphorylation|positive regulation of protein phosphorylation|actin binding|protein kinase activity|protein tyrosine kinase activity|non-membrane spanning protein tyrosine kinase activity|signal transducer activity|receptor binding|ATP binding|nucleus|cyt…	path:hsa01522,path:hsa04012,path:hsa04062,path:hsa04151,path:hsa04360,path:hsa04370,path:hsa04510,path:hsa04670,path:hsa04810,path:hsa05100,path:hsa05146,path:hsa05163,path:hsa05165,path:hsa05170,path:hsa05200,path:hsa05202,path:hsa05205,path:hsa05222,path:hsa05418	Endocrine resistance|ErbB signaling pathway|Chemokine signaling pathway|PI3K-Akt signaling pathway|Axon guidance|VEGF signaling pathway|Focal adhesion|Leukocyte transendothelial migration|Regulation of actin cytoskeleton|Bacterial invasion of epithelial cells|Amoebiasis|Human cytomegalovirus infection|Human papillomavirus infection|Human immunodeficiency virus 1 infection|Pathways in cancer|Trans…
PHLDA3	65.0482	6.00074	124.096	20.6801	4.37017	8.52e-08	1.89e-06	Up	0.0575973	0.24848	0.0418797	1.91203	2.43789	1.86705	GeneID:23612,Genbank:NM_012396.4,HGNC:HGNC:8934,MIM:607054	pleckstrin homology like domain family A member 3	GO:0005546,GO:0005547,GO:0005737,GO:0005886,GO:0009653,GO:0010314,GO:0032266,GO:0042771,GO:0043065,GO:0043325,GO:0051898,GO:0070062,GO:0080025	phosphatidylinositol-4,5-bisphosphate binding|phosphatidylinositol-3,4,5-trisphosphate binding|cytoplasm|plasma membrane|anatomical structure morphogenesis|phosphatidylinositol-5-phosphate binding|phosphatidylinositol-3-phosphate binding|intrinsic apoptotic signaling pathway in response to DNA damage by p53 class mediator|positive regulation of apoptotic process|phosphatidylinositol-3,4-bisphosph…
FAM46C	42.7551	3.94505	81.5652	20.6753	4.36984	7.8e-07	1.45e-05	Up	0.0375956	0.026939	0.00746457	0.456784	0.664295	0.507596	GeneID:54855,Genbank:NM_017709.3,HGNC:HGNC:24712,MIM:613952	family with sequence similarity 46 member C	GO:0016779	nucleotidyltransferase activity
BEAN1	21.2881	1.96653	40.6096	20.6504	4.3681	1.75e-05	0.000233849	Up	0.00501222	0	0.00565376	0.153156	0.12477	0.0916985	GeneID:146227,Genbank:NM_001197224.3,HGNC:HGNC:24160,MIM:612051	brain expressed associated with NEDD4 1	GO:0016021	integral component of membrane
KANK1	1239.91	114.91	2364.91	20.5805	4.36321	7.54e-13	4.8e-11	Up	0.315846	0.21374	0.46348	7.59393	7.5935	7.17651	GeneID:23189,Genbank:NM_001256876.2,HGNC:HGNC:19309,MIM:607704	KN motif and ankyrin repeat domains 1	GO:0005634,GO:0005737,GO:0005886,GO:0006351,GO:0006355,GO:0008013,GO:0010977,GO:0030177,GO:0030336,GO:0030837,GO:0032587,GO:0035024,GO:0035413,GO:0046627,GO:0090303,GO:1900025,GO:1900028,GO:2000114,GO:2000393	nucleus|cytoplasm|plasma membrane|transcription, DNA-templated|regulation of transcription, DNA-templated|beta-catenin binding|negative regulation of neuron projection development|positive regulation of Wnt signaling pathway|negative regulation of cell migration|negative regulation of actin filament polymerization|ruffle membrane|negative regulation of Rho protein signal transduction|positive reg…
SLC15A3	166.426	15.5082	317.343	20.4629	4.35494	6.88e-10	2.57e-08	Up	0.340163	0.271128	0.145554	5.41966	6.1858	5.56521	GeneID:51296,Genbank:NM_016582.2,HGNC:HGNC:18068,MIM:610408	solute carrier family 15 member 3	GO:0005765,GO:0006811,GO:0015031,GO:0015333,GO:0016021,GO:0043231	lysosomal membrane|ion transport|protein transport|peptide:proton symporter activity|integral component of membrane|intracellular membrane-bounded organelle
TMTC1	1209.16	113.332	2304.99	20.3383	4.34613	8.93e-13	5.59e-11	Up	0.150707	0.120687	0.338106	4.30108	4.45908	4.23795	GeneID:83857,Genbank:NM_175861.3,HGNC:HGNC:24099,MIM:615855	transmembrane and tetratricopeptide repeat containing 1	GO:0005739,GO:0006396,GO:0016021	mitochondrion|RNA processing|integral component of membrane
RASGEF1C	13.7522	1.2893	26.2151	20.3328	4.34574	0.000116646	0.00125599	Up	0.0701177	0	0	0.509112	0.282519	0.50988	GeneID:255426,Genbank:NM_175062.3,HGNC:HGNC:27400	RasGEF domain family member 1C	GO:0005085,GO:0005622,GO:0007264	guanyl-nucleotide exchange factor activity|intracellular|small GTPase mediated signal transduction
ZFYVE28	6.83164	0.647516	13.0158	20.1011	4.3292	0.0014992	0.0110242	Up	0.00373458	0	0.00407959	0.0157296	0.0269354	0.0193692	GeneID:57732,Genbank:XM_006713902.3,HGNC:HGNC:29334,MIM:614176	zinc finger FYVE-type containing 28	GO:0005829,GO:0007175,GO:0031901,GO:0032266,GO:0042059,GO:0046872	cytosol|negative regulation of epidermal growth factor-activated receptor activity|early endosome membrane|phosphatidylinositol-3-phosphate binding|negative regulation of epidermal growth factor receptor signaling pathway|metal ion binding
CLIP4	6.98563	0.662374	13.3089	20.0927	4.3286	0.00131518	0.00988492	Up	0	0.00366548	0.00569748	0.0712443	0.078732	0.0557544	GeneID:79745,Genbank:NM_001287528.1,HGNC:HGNC:26108	CAP-Gly domain containing linker protein family member 4	GO:0043231	intracellular membrane-bounded organelle
CTSL	5183.98	491.598	9876.37	20.0903	4.32843	8.19e-11	3.77e-09	Up	7.79941	8.41253	6.76591	135.599	133.309	131.606	GeneID:1514,Genbank:XM_017014293.2,HGNC:HGNC:2537,MIM:116880	cathepsin L			path:hsa04140,path:hsa04142,path:hsa04145,path:hsa04210,path:hsa04612,path:hsa05205,path:hsa05323,path:hsa05418	Autophagy - animal|Lysosome|Phagosome|Apoptosis|Antigen processing and presentation|Proteoglycans in cancer|Rheumatoid arthritis|Fluid shear stress and atherosclerosis
TNFRSF21	852.345	81.0666	1623.62	20.0283	4.32397	1.06e-12	6.61e-11	Up	0.799516	0.674904	0.988258	15.4844	16.3204	16.2572	GeneID:27242,Genbank:NM_014452.4,HGNC:HGNC:13469,MIM:605732	TNF receptor superfamily member 21	GO:0001783,GO:0002250,GO:0005031,GO:0005886,GO:0005887,GO:0006915,GO:0006954,GO:0006955,GO:0006959,GO:0019216,GO:0030424,GO:0030889,GO:0031226,GO:0031642,GO:0032496,GO:0042127,GO:0042130,GO:0042552,GO:0042981,GO:0048713,GO:0050852,GO:0051402,GO:0071356,GO:0097190,GO:0097252,GO:2000663,GO:2000666,GO:2001180	B cell apoptotic process|adaptive immune response|tumor necrosis factor-activated receptor activity|plasma membrane|integral component of plasma membrane|apoptotic process|inflammatory response|immune response|humoral immune response|regulation of lipid metabolic process|axon|negative regulation of B cell proliferation|intrinsic component of plasma membrane|negative regulation of myelination|resp…	path:hsa04060	Cytokine-cytokine receptor interaction
DAPK1	477.196	45.4683	908.924	19.9903	4.32123	4.2e-12	2.37e-10	Up	0.1872	0.152484	0.308698	4.09524	4.21438	3.76636	GeneID:1612,Genbank:NM_001288731.1,HGNC:HGNC:2674,MIM:600831	death associated protein kinase 1			path:hsa04140,path:hsa05200,path:hsa05219	Autophagy - animal|Pathways in cancer|Bladder cancer
CD36	700.27	67.4626	1333.08	19.7603	4.30453	1.67e-12	1.01e-10	Up	0.283304	0.206813	0.449642	6.36364	6.45167	5.85395	GeneID:948,Genbank:NM_001001547.2,HGNC:HGNC:1663,MIM:173510	CD36 molecule			path:hsa03320,path:hsa04145,path:hsa04152,path:hsa04512,path:hsa04640,path:hsa04920,path:hsa04931,path:hsa04975,path:hsa04979,path:hsa05144	PPAR signaling pathway|Phagosome|AMPK signaling pathway|ECM-receptor interaction|Hematopoietic cell lineage|Adipocytokine signaling pathway|Insulin resistance|Fat digestion and absorption|Cholesterol metabolism|Malaria
SWT1	88.1579	8.53997	167.776	19.646	4.29616	2.97e-08	7.41e-07	Up	0.0241295	0.0193375	0.0131534	0.54827	0.466289	0.468071	GeneID:54823,Genbank:NM_001105518.1,HGNC:HGNC:16785	SWT1, RNA endoribonuclease homolog	GO:0005634,GO:0006351	nucleus|transcription, DNA-templated
NPTXR	77.8218	7.54327	148.1	19.6334	4.29524	5.78e-08	1.35e-06	Up	0.0586822	0.0583543	0.0823242	1.00288	1.09801	1.16904	GeneID:23467,Genbank:NM_014293.3,HGNC:HGNC:7954,MIM:609474	neuronal pentraxin receptor	GO:0016021,GO:0046872	integral component of membrane|metal ion binding
FMNL3	858.576	83.3502	1633.8	19.6016	4.2929	1.4e-12	8.54e-11	Up	0.17641	0.156264	0.202761	3.75234	3.71808	3.77137	GeneID:91010,Genbank:XM_005269218.2,HGNC:HGNC:23698,MIM:616288	formin like 3	GO:0001525,GO:0003779,GO:0005737,GO:0005794,GO:0005829,GO:0005886,GO:0007010,GO:0008360,GO:0016477,GO:0017048,GO:0030036,GO:0032794,GO:0043231	angiogenesis|actin binding|cytoplasm|Golgi apparatus|cytosol|plasma membrane|cytoskeleton organization|regulation of cell shape|cell migration|Rho GTPase binding|actin cytoskeleton organization|GTPase activating protein binding|intracellular membrane-bounded organelle
CD6	3.34315	0.325191	6.3611	19.5611	4.28992	0.0142925	0.069374	Up	0	0	0.0189101	0.0579854	0.0934908	0.108084	GeneID:923,Genbank:NM_006725.4,HGNC:HGNC:1691,MIM:186720	CD6 molecule	GO:0001530,GO:0001771,GO:0001772,GO:0002250,GO:0002438,GO:0005044,GO:0005576,GO:0005887,GO:0007157,GO:0031226,GO:0031663,GO:0032496,GO:0042102,GO:0042802,GO:0045087,GO:0070891,GO:1900017	lipopolysaccharide binding|immunological synapse formation|immunological synapse|adaptive immune response|acute inflammatory response to antigenic stimulus|scavenger receptor activity|extracellular region|integral component of plasma membrane|heterophilic cell-cell adhesion via plasma membrane cell adhesion molecules|intrinsic component of plasma membrane|lipopolysaccharide-mediated signaling pat…	path:hsa04514	Cell adhesion molecules (CAMs)
SLC16A6	47.4891	4.61942	90.3587	19.5606	4.28988	6.26e-07	1.19e-05	Up	0.0211228	0.0343146	0.00888663	0.72536	0.644107	0.624949	GeneID:9120,Genbank:XM_024451021.1,HGNC:HGNC:10927,MIM:603880	solute carrier family 16 member 6	GO:0005887,GO:0008028,GO:0015293,GO:0015718,GO:0016020	integral component of plasma membrane|monocarboxylic acid transmembrane transporter activity|symporter activity|monocarboxylic acid transport|membrane
NOTCH3	3.46003	0.337183	6.58288	19.5232	4.28711	0.0118776	0.0599847	Up	0	0.00843184	0	0.0508253	0.0408968	0.0317771	GeneID:4854,Genbank:NM_000435.2,HGNC:HGNC:7883,MIM:600276	notch 3			path:hsa01522,path:hsa04330,path:hsa04371,path:hsa04658,path:hsa04919,path:hsa05165,path:hsa05200,path:hsa05206,path:hsa05224	Endocrine resistance|Notch signaling pathway|Apelin signaling pathway|Th1 and Th2 cell differentiation|Thyroid hormone signaling pathway|Human papillomavirus infection|Pathways in cancer|MicroRNAs in cancer|Breast cancer
DOCK9	3.30562	0.322325	6.28891	19.5111	4.28622	0.0144004	0.0697497	Up	0	0	0	0.0258314	0.00777916	0.0213007	GeneID:23348,Genbank:NM_001318849.1,HGNC:HGNC:14132,MIM:607325	dedicator of cytokinesis 9	GO:0005085,GO:0005829,GO:0007264,GO:0007596,GO:0012505,GO:0016020,GO:0043547,GO:0045296	guanyl-nucleotide exchange factor activity|cytosol|small GTPase mediated signal transduction|blood coagulation|endomembrane system|membrane|positive regulation of GTPase activity|cadherin binding
ITGA1	6.64159	0.650382	12.6328	19.4237	4.27974	0.00172131	0.0123285	Up	0	0	0.00691827	0.0684626	0.077316	0.061372	GeneID:3672,Genbank:NM_181501.1,HGNC:HGNC:6134,MIM:192968	integrin subunit alpha 1	GO:0000187,GO:0001669,GO:0005102,GO:0005518,GO:0005886,GO:0005925,GO:0006936,GO:0007160,GO:0007229,GO:0008285,GO:0008305,GO:0009897,GO:0009986,GO:0016020,GO:0019903,GO:0030198,GO:0030593,GO:0032516,GO:0034665,GO:0042059,GO:0042311,GO:0043005,GO:0043204,GO:0043525,GO:0045121,GO:0045123,GO:0045178,GO:0046872,GO:0048812,GO:0070062,GO:0098639	activation of MAPK activity|acrosomal vesicle|receptor binding|collagen binding|plasma membrane|focal adhesion|muscle contraction|cell-matrix adhesion|integrin-mediated signaling pathway|negative regulation of cell proliferation|integrin complex|external side of plasma membrane|cell surface|membrane|protein phosphatase binding|extracellular matrix organization|neutrophil chemotaxis|positive regul…	path:hsa04151,path:hsa04510,path:hsa04512,path:hsa04640,path:hsa04810,path:hsa05165,path:hsa05410,path:hsa05412,path:hsa05414	PI3K-Akt signaling pathway|Focal adhesion|ECM-receptor interaction|Hematopoietic cell lineage|Regulation of actin cytoskeleton|Human papillomavirus infection|Hypertrophic cardiomyopathy (HCM)|Arrhythmogenic right ventricular cardiomyopathy (ARVC)|Dilated cardiomyopathy (DCM)
CTSH	1886.76	184.793	3588.72	19.4203	4.27949	2.92e-12	1.69e-10	Up	1.84744	2.76085	1.52345	31.9127	32.6177	29.9063	GeneID:1512,Genbank:NM_004390.4,HGNC:HGNC:2535,MIM:116820	cathepsin H			path:hsa04142,path:hsa04210	Lysosome|Apoptosis
BACH2	3.31608	0.325191	6.30696	19.3946	4.27758	0.0143702	0.0696876	Up	0	0	0.00218536	0.0113934	0.00790266	0.0127407	GeneID:60468,Genbank:NM_001170794.1,HGNC:HGNC:14078,MIM:605394	BTB domain and CNC homolog 2
MMP14	24268.3	2383.88	46152.6	19.3603	4.27503	1.85e-07	3.88e-06	Up	35.1465	36.5732	29.8105	581.241	577.07	562.421	GeneID:4323,Genbank:NM_004995.3,HGNC:HGNC:7160,MIM:600754	matrix metallopeptidase 14			path:hsa04668,path:hsa04912,path:hsa04928	TNF signaling pathway|GnRH signaling pathway|Parathyroid hormone synthesis, secretion and action
HEY2	10.2957	1.01155	19.5798	19.3562	4.27472	0.00034827	0.00324491	Up	0	0.0147927	0	0.126501	0.0654642	0.105079	GeneID:23493,Genbank:XM_017010629.2,HGNC:HGNC:4881,MIM:604674	hes related family bHLH transcription factor with YRPW motif 2	GO:0000122,GO:0000983,GO:0000988,GO:0001102,GO:0001570,GO:0003150,GO:0003151,GO:0003184,GO:0003186,GO:0003195,GO:0003199,GO:0003208,GO:0003214,GO:0003215,GO:0003222,GO:0003700,GO:0005634,GO:0005654,GO:0005737,GO:0006351,GO:0007219,GO:0008134,GO:0009948,GO:0010460,GO:0010621,GO:0010629,GO:0010667,GO:0014031,GO:0014898,GO:0017053,GO:0035910,GO:0035912,GO:0035939,GO:0036304,GO:0042803,GO:0042826,GO:…	negative regulation of transcription from RNA polymerase II promoter|transcription factor activity, RNA polymerase II core promoter sequence-specific DNA binding|transcription factor activity, protein binding|RNA polymerase II activating transcription factor binding|vasculogenesis|muscular septum morphogenesis|outflow tract morphogenesis|pulmonary valve morphogenesis|tricuspid valve morphogenesis…	path:hsa05165,path:hsa05200,path:hsa05224	Human papillomavirus infection|Pathways in cancer|Breast cancer
ASTL	6.53645	0.644649	12.4282	19.2791	4.26896	0.00195437	0.013721	Up	0.0265024	0	0	0.109697	0.0709319	0.135585	GeneID:431705,Genbank:XM_011511206.2,HGNC:HGNC:31704,MIM:608860	astacin like metalloendopeptidase
ADGRD1	20.2188	1.99625	38.4413	19.2568	4.26729	2.91e-05	0.000368803	Up	0.00477616	0.0187377	0.00527452	0.10375	0.146038	0.12017	GeneID:283383,Genbank:NM_001330497.1,HGNC:HGNC:19893,MIM:613639	adhesion G protein-coupled receptor D1	GO:0004930,GO:0005622,GO:0005886,GO:0007166,GO:0007186,GO:0007189,GO:0016021	G-protein coupled receptor activity|intracellular|plasma membrane|cell surface receptor signaling pathway|G-protein coupled receptor signaling pathway|adenylate cyclase-activating G-protein coupled receptor signaling pathway|integral component of membrane
HPCAL4	22.9197	2.2706	43.5689	19.1882	4.26215	2.09e-05	0.000273879	Up	0	0	0.0264662	0.19135	0.278681	0.357526	GeneID:51440,Genbank:NM_016257.3,HGNC:HGNC:18212	hippocalcin like 4	GO:0005246,GO:0005509,GO:0005622,GO:0007165,GO:0007417,GO:0008022,GO:0019904	calcium channel regulator activity|calcium ion binding|intracellular|signal transduction|central nervous system development|protein C-terminus binding|protein domain specific binding
LIMS1	5298.08	525.79	10070.4	19.1529	4.25949	1.68e-10	7.03e-09	Up	1.91349	1.44168	3.34227	41.2929	43.3167	42.6881	GeneID:3987,Genbank:XM_017004092.1,HGNC:HGNC:6616,MIM:602567	LIM zinc finger domain containing 1	GO:0005829,GO:0005886,GO:0005911,GO:0005925,GO:0007569,GO:0008270,GO:0010628,GO:0010811,GO:0019901,GO:0033209,GO:0034329,GO:0043234,GO:0043547,GO:0045184,GO:0045892,GO:0048471,GO:0051291,GO:0051894,GO:0071560,GO:1900026,GO:1901224	cytosol|plasma membrane|cell-cell junction|focal adhesion|cell aging|zinc ion binding|positive regulation of gene expression|positive regulation of cell-substrate adhesion|protein kinase binding|tumor necrosis factor-mediated signaling pathway|cell junction assembly|protein complex|positive regulation of GTPase activity|establishment of protein localization|negative regulation of transcription, D…
PLAC9	23.1459	2.30085	43.9909	19.1194	4.25697	1.69e-05	0.000227372	Up	0	0.253607	0	0	0	0	GeneID:219348,Genbank:NM_001331125.1,HGNC:HGNC:19255,MIM:612857	placenta specific 9	GO:0005576	extracellular region
NEDD9	997.262	100.04	1894.48	18.9373	4.24316	2.19e-12	1.32e-10	Up	0.556822	0.386738	0.989275	11.8111	12.0013	11.1745	GeneID:4739,Genbank:NM_001142393.1,HGNC:HGNC:7733,MIM:602265	neural precursor cell expressed, developmentally down-regulated 9	GO:0000922,GO:0005634,GO:0005654,GO:0005737,GO:0005794,GO:0005819,GO:0005829,GO:0005886,GO:0005925,GO:0005938,GO:0007010,GO:0007049,GO:0007155,GO:0007165,GO:0007229,GO:0030027,GO:0040008,GO:0051017,GO:0051301	spindle pole|nucleus|nucleoplasm|cytoplasm|Golgi apparatus|spindle|cytosol|plasma membrane|focal adhesion|cell cortex|cytoskeleton organization|cell cycle|cell adhesion|signal transduction|integrin-mediated signaling pathway|lamellipodium|regulation of growth|actin filament bundle assembly|cell division
LOC107985184	193.685	19.481	367.89	18.8845	4.23913	7.22e-10	2.67e-08	Up	0.0129628	0.0241397	0.0145785	2.75306	2.18772	2.03115	GeneID:107985184,Genbank:XM_017003082.1	protein enabled homolog	GO:0005634,GO:0010468,GO:0046872,GO:0051213,GO:0071558	nucleus|regulation of gene expression|metal ion binding|dioxygenase activity|histone demethylase activity (H3-K27 specific)
TAC4	70.7934	7.15473	134.432	18.7893	4.23184	1.32e-07	2.85e-06	Up	0	0	0	1.93931	2.35425	1.45399	GeneID:255061,Genbank:NM_001077505.1,HGNC:HGNC:16641,MIM:607833	tachykinin 4	GO:0003085,GO:0005102,GO:0005615,GO:0005623,GO:0006954,GO:0007204,GO:0007217,GO:0007267,GO:0008217,GO:0031835,GO:0031837,GO:0048018,GO:0050965,GO:0051930,GO:1902093,GO:1904057,GO:1904058	negative regulation of systemic arterial blood pressure|receptor binding|extracellular space|cell|inflammatory response|positive regulation of cytosolic calcium ion concentration|tachykinin receptor signaling pathway|cell-cell signaling|regulation of blood pressure|substance P receptor binding|substance K receptor binding|receptor ligand activity|detection of temperature stimulus involved in sens…	path:hsa04080	Neuroactive ligand-receptor interaction
TGFB2	19.204	1.94255	36.4655	18.772	4.23051	4.4e-05	0.000532478	Up	0.0156741	0	0.0130665	0.232972	0.162437	0.24298	GeneID:7042,Genbank:NM_001135599.3,HGNC:HGNC:11768,MIM:190220	transforming growth factor beta 2	GO:0000902,GO:0001501,GO:0001502,GO:0001540,GO:0001558,GO:0001568,GO:0001654,GO:0001666,GO:0001822,GO:0001837,GO:0001843,GO:0001942,GO:0001974,GO:0003007,GO:0003148,GO:0003149,GO:0003179,GO:0003181,GO:0003184,GO:0003203,GO:0003215,GO:0003222,GO:0003274,GO:0003289,GO:0003407,GO:0005102,GO:0005114,GO:0005125,GO:0005160,GO:0005576,GO:0005604,GO:0005615,GO:0005737,GO:0005768,GO:0005802,GO:0006468,GO:…	cell morphogenesis|skeletal system development|cartilage condensation|amyloid-beta binding|regulation of cell growth|blood vessel development|eye development|response to hypoxia|kidney development|epithelial to mesenchymal transition|neural tube closure|hair follicle development|blood vessel remodeling|heart morphogenesis|outflow tract septum morphogenesis|membranous septum morphogenesis|heart va…	path:hsa04010,path:hsa04060,path:hsa04068,path:hsa04110,path:hsa04218,path:hsa04350,path:hsa04380,path:hsa04390,path:hsa04933,path:hsa05140,path:hsa05142,path:hsa05144,path:hsa05145,path:hsa05146,path:hsa05152,path:hsa05161,path:hsa05166,path:hsa05200,path:hsa05205,path:hsa05206,path:hsa05210,path:hsa05211,path:hsa05212,path:hsa05220,path:hsa05225,path:hsa05226,path:hsa05321,path:hsa05323,path:hs…	MAPK signaling pathway|Cytokine-cytokine receptor interaction|FoxO signaling pathway|Cell cycle|Cellular senescence|TGF-beta signaling pathway|Osteoclast differentiation|Hippo signaling pathway|AGE-RAGE signaling pathway in diabetic complications|Leishmaniasis|Chagas disease (American trypanosomiasis)|Malaria|Toxoplasmosis|Amoebiasis|Tuberculosis|Hepatitis B|Human T-cell leukemia virus 1 infectio…
ZNF385D	57.6518	5.84823	109.455	18.716	4.2262	3.47e-07	6.97e-06	Up	0	0	0	0.172182	0.125209	0.117623	GeneID:79750,Genbank:XM_017007192.1,HGNC:HGNC:26191	zinc finger protein 385D	GO:0002039,GO:0003723,GO:0005634,GO:0008270,GO:0072332	p53 binding|RNA binding|nucleus|zinc ion binding|intrinsic apoptotic signaling pathway by p53 class mediator
FAM234B	420.416	42.6959	798.137	18.6935	4.22447	1.67e-11	8.59e-10	Up	0.27265	0.317227	0.505227	6.09976	6.79936	6.69926	GeneID:57613,Genbank:NM_020853.1,HGNC:HGNC:29288,MIM:617838	family with sequence similarity 234 member B	GO:0016021	integral component of membrane
TMEM158	817.81	83.2203	1552.4	18.6541	4.22142	2.68e-12	1.57e-10	Up	4.33699	5.3522	3.26191	63.4837	63.3464	64.6096	GeneID:25907,Genbank:NM_015444.2,HGNC:HGNC:30293	transmembrane protein 158 (gene/pseudogene)	GO:0016021,GO:0042277	integral component of membrane|peptide binding
PPM1M	236.277	24.1282	448.426	18.5852	4.21608	2.63e-10	1.08e-08	Up	0.252127	0.604252	0.22282	6.07986	5.04479	5.86257	GeneID:132160,Genbank:XM_005264879.2,HGNC:HGNC:26506,MIM:608979	protein phosphatase, Mg2+/Mn2+ dependent 1M	GO:0004721,GO:0005634,GO:0006470,GO:0008420,GO:0030145	phosphoprotein phosphatase activity|nucleus|protein dephosphorylation|CTD phosphatase activity|manganese ion binding
ELOVL7	22.4151	2.29459	42.5356	18.5373	4.21236	2.41e-05	0.000310185	Up	0.0104611	0.00844118	0.013252	0.177648	0.280654	0.2264	GeneID:79993,Genbank:NM_001104558.1,HGNC:HGNC:26292,MIM:614451	ELOVL fatty acid elongase 7	GO:0005783,GO:0005789,GO:0009922,GO:0019367,GO:0030148,GO:0030176,GO:0034625,GO:0034626,GO:0035338,GO:0042761,GO:0102336,GO:0102337,GO:0102338,GO:0102756	endoplasmic reticulum|endoplasmic reticulum membrane|fatty acid elongase activity|fatty acid elongation, saturated fatty acid|sphingolipid biosynthetic process|integral component of endoplasmic reticulum membrane|fatty acid elongation, monounsaturated fatty acid|fatty acid elongation, polyunsaturated fatty acid|long-chain fatty-acyl-CoA biosynthetic process|very long-chain fatty acid biosynthetic…	path:hsa00062,path:hsa01040	Fatty acid elongation|Biosynthesis of unsaturated fatty acids
FIGN	9.48988	0.972707	18.0071	18.5123	4.21041	0.00058899	0.0050763	Up	0.00137875	0	0.00363239	0.0198852	0.0373125	0.0247715	GeneID:55137,Genbank:XM_011511389.2,HGNC:HGNC:13285,MIM:605295	fidgetin, microtubule severing factor	GO:0005524,GO:0005634,GO:0005737,GO:0005815,GO:0005874,GO:0007049,GO:0008022,GO:0010569,GO:0016363,GO:0051301	ATP binding|nucleus|cytoplasm|microtubule organizing center|microtubule|cell cycle|protein C-terminus binding|regulation of double-strand break repair via homologous recombination|nuclear matrix|cell division
ODF3L1	22.5795	2.32431	42.8347	18.429	4.20391	2.15e-05	0.000281357	Up	0	0.0932319	0.0785665	0.530832	0.677577	0.64484	GeneID:161753,Genbank:XM_006720414.3,HGNC:HGNC:28735	outer dense fiber of sperm tails 3 like 1
CCL5	4289.56	447.791	8131.33	18.1588	4.18259	1.1e-10	4.84e-09	Up	12.1078	13.939	8.00959	193.848	193.142	179.061	GeneID:6352,Genbank:NM_002985.2,HGNC:HGNC:10632,MIM:187011	C-C motif chemokine ligand 5			path:hsa04060,path:hsa04062,path:hsa04620,path:hsa04621,path:hsa04623,path:hsa04668,path:hsa05020,path:hsa05120,path:hsa05142,path:hsa05163,path:hsa05164,path:hsa05168,path:hsa05323	Cytokine-cytokine receptor interaction|Chemokine signaling pathway|Toll-like receptor signaling pathway|NOD-like receptor signaling pathway|Cytosolic DNA-sensing pathway|TNF signaling pathway|Prion diseases|Epithelial cell signaling in Helicobacter pylori infection|Chagas disease (American trypanosomiasis)|Human cytomegalovirus infection|Influenza A|Herpes simplex infection|Rheumatoid arthritis
TNFRSF12A	228.965	23.9316	433.998	18.1349	4.1807	4.27e-10	1.68e-08	Up	1.79818	1.45524	1.28268	25.2194	25.126	20.9909	GeneID:51330,Genbank:NM_016639.2,HGNC:HGNC:18152,MIM:605914	TNF receptor superfamily member 12A	GO:0001525,GO:0001726,GO:0005886,GO:0006931,GO:0009986,GO:0016021,GO:0033209,GO:0043065,GO:0045765,GO:0045773,GO:0061041,GO:0097191,GO:2001238	angiogenesis|ruffle|plasma membrane|substrate-dependent cell migration, cell attachment to substrate|cell surface|integral component of membrane|tumor necrosis factor-mediated signaling pathway|positive regulation of apoptotic process|regulation of angiogenesis|positive regulation of axon extension|regulation of wound healing|extrinsic apoptotic signaling pathway|positive regulation of extrinsic …	path:hsa04060	Cytokine-cytokine receptor interaction
BMP2	174.819	18.291	331.347	18.1153	4.17913	1.87e-09	6.15e-08	Up	0.176026	0.097158	0.338066	3.5807	3.36092	3.11534	GeneID:650,Genbank:NM_001200.3,HGNC:HGNC:1069,MIM:112261	bone morphogenetic protein 2			path:hsa04060,path:hsa04350,path:hsa04390,path:hsa05200,path:hsa05217	Cytokine-cytokine receptor interaction|TGF-beta signaling pathway|Hippo signaling pathway|Pathways in cancer|Basal cell carcinoma
PCDH11Y	21.7029	2.27686	41.1288	18.0638	4.17503	3.12e-05	0.000391075	Up	0.00784463	0.00158695	0.00495417	0.0817511	0.0935465	0.0796958	GeneID:83259,Genbank:XM_017030079.1,HGNC:HGNC:15813,MIM:400022	protocadherin 11 Y-linked	GO:0005509,GO:0005886,GO:0007156,GO:0016021	calcium ion binding|plasma membrane|homophilic cell adhesion via plasma membrane adhesion molecules|integral component of membrane
GUCY1A2	6.18665	0.650382	11.7229	18.0247	4.1719	0.00230923	0.0157105	Up	0	0	0.00432986	0.037904	0.0163018	0.012731	GeneID:2977,Genbank:NM_000855.2,HGNC:HGNC:4684,MIM:601244	guanylate cyclase 1 soluble subunit alpha 2	GO:0004383,GO:0005525,GO:0005886,GO:0006182,GO:0007165,GO:0008074,GO:0020037,GO:0030828,GO:0035556	guanylate cyclase activity|GTP binding|plasma membrane|cGMP biosynthetic process|signal transduction|guanylate cyclase complex, soluble|heme binding|positive regulation of cGMP biosynthetic process|intracellular signal transduction	path:hsa00230,path:hsa04022,path:hsa04270,path:hsa04540,path:hsa04611,path:hsa04713,path:hsa04730,path:hsa04921,path:hsa04924,path:hsa04970	Purine metabolism|cGMP-PKG signaling pathway|Vascular smooth muscle contraction|Gap junction|Platelet activation|Circadian entrainment|Long-term depression|Oxytocin signaling pathway|Renin secretion|Salivary secretion
DYRK3	43.3162	4.59204	82.0403	17.8657	4.15912	1.69e-06	2.91e-05	Up	0.0116837	0.0130752	0.0334705	0.356528	0.301967	0.337158	GeneID:8444,Genbank:NM_001004023.1,HGNC:HGNC:3094,MIM:603497	dual specificity tyrosine phosphorylation regulated kinase 3	GO:0000287,GO:0004672,GO:0004674,GO:0004712,GO:0004713,GO:0005524,GO:0005634,GO:0005737,GO:0006468,GO:0010494,GO:0030218,GO:0035617,GO:0043066,GO:0080135,GO:1903432	magnesium ion binding|protein kinase activity|protein serine/threonine kinase activity|protein serine/threonine/tyrosine kinase activity|protein tyrosine kinase activity|ATP binding|nucleus|cytoplasm|protein phosphorylation|cytoplasmic stress granule|erythrocyte differentiation|stress granule disassembly|negative regulation of apoptotic process|regulation of cellular response to stress|regulation…
NPTX1	311.53	33.1084	589.951	17.8188	4.15532	1.09e-10	4.83e-09	Up	0.210838	0.225349	0.430924	5.01778	4.53017	4.3638	GeneID:4884,Genbank:NM_002522.3,HGNC:HGNC:7952,MIM:602367	neuronal pentraxin 1	GO:0006810,GO:0007268,GO:0007417,GO:0030133,GO:0046872,GO:0060385	transport|chemical synaptic transmission|central nervous system development|transport vesicle|metal ion binding|axonogenesis involved in innervation
UBXN10	6.05205	0.644649	11.4594	17.7762	4.15188	0.00296845	0.0195761	Up	0	0	0	0.0148318	0.0468967	0.0627061	GeneID:127733,Genbank:XM_011540699.3,HGNC:HGNC:26354,MIM:616783	UBX domain protein 10	GO:0005929,GO:0060271	cilium|cilium assembly
HEG1	1006.76	107.382	1906.13	17.751	4.14983	5.11e-12	2.85e-10	Up	0.316879	0.269282	0.676867	7.31862	6.97627	6.69961	GeneID:57493,Genbank:NM_020733.1,HGNC:HGNC:29227,MIM:614182	heart development protein with EGF like domains 1	GO:0001570,GO:0001701,GO:0001886,GO:0001945,GO:0003017,GO:0003209,GO:0003222,GO:0003281,GO:0005509,GO:0005576,GO:0005911,GO:0007043,GO:0009791,GO:0009897,GO:0016021,GO:0030324,GO:0035264,GO:0048845,GO:0050878,GO:0055017,GO:0060039,GO:0090271	vasculogenesis|in utero embryonic development|endothelial cell morphogenesis|lymph vessel development|lymph circulation|cardiac atrium morphogenesis|ventricular trabecula myocardium morphogenesis|ventricular septum development|calcium ion binding|extracellular region|cell-cell junction|cell-cell junction assembly|post-embryonic development|external side of plasma membrane|integral component of me…
ZNF697	682.367	72.8518	1291.88	17.733	4.14837	6.98e-12	3.82e-10	Up	0.268821	0.254699	0.394218	5.70621	5.81721	5.51224	GeneID:90874,Genbank:NM_001080470.1,HGNC:HGNC:32034	zinc finger protein 697	GO:0003677,GO:0005634,GO:0006351,GO:0006355,GO:0046872	DNA binding|nucleus|transcription, DNA-templated|regulation of transcription, DNA-templated|metal ion binding
USP2	484.287	51.8173	916.758	17.6921	4.14503	1.78e-11	9.13e-10	Up	0.554685	0.842326	0.360951	8.40597	8.7039	9.68425	GeneID:9099,Genbank:NM_001243759.1,HGNC:HGNC:12618,MIM:604725	ubiquitin specific peptidase 2	GO:0000122,GO:0004197,GO:0004843,GO:0005654,GO:0005813,GO:0005938,GO:0006511,GO:0007049,GO:0007517,GO:0016020,GO:0016579,GO:0030332,GO:0031625,GO:0032922,GO:0036459,GO:0042802,GO:0043153,GO:0045475,GO:0045931,GO:0046872,GO:0048471,GO:0048512,GO:0050821	negative regulation of transcription from RNA polymerase II promoter|cysteine-type endopeptidase activity|thiol-dependent ubiquitin-specific protease activity|nucleoplasm|centrosome|cell cortex|ubiquitin-dependent protein catabolic process|cell cycle|muscle organ development|membrane|protein deubiquitination|cyclin binding|ubiquitin protein ligase binding|circadian regulation of gene expression|t…
ATP2B1	2072.16	222.52	3921.8	17.6245	4.13951	1.46e-11	7.62e-10	Up	0.591141	0.379613	1.52825	16.4147	16.799	15.5896	GeneID:490,Genbank:XM_024448991.1,HGNC:HGNC:814,MIM:108731	ATPase plasma membrane Ca2+ transporting 1	GO:0003407,GO:0005388,GO:0005516,GO:0005524,GO:0005634,GO:0005886,GO:0005887,GO:0006816,GO:0006874,GO:0007420,GO:0007568,GO:0009409,GO:0009898,GO:0015085,GO:0016323,GO:0016324,GO:0030054,GO:0030165,GO:0032591,GO:0032809,GO:0043231,GO:0045121,GO:0046872,GO:0051480,GO:0071305,GO:0071386,GO:1990034	neural retina development|calcium-transporting ATPase activity|calmodulin binding|ATP binding|nucleus|plasma membrane|integral component of plasma membrane|calcium ion transport|cellular calcium ion homeostasis|brain development|aging|response to cold|cytoplasmic side of plasma membrane|calcium ion transmembrane transporter activity|basolateral plasma membrane|apical plasma membrane|cell junction…	path:hsa04020,path:hsa04022,path:hsa04024,path:hsa04261,path:hsa04925,path:hsa04961,path:hsa04970,path:hsa04972,path:hsa04978	Calcium signaling pathway|cGMP-PKG signaling pathway|cAMP signaling pathway|Adrenergic signaling in cardiomyocytes|Aldosterone synthesis and secretion|Endocrine and other factor-regulated calcium reabsorption|Salivary secretion|Pancreatic secretion|Mineral absorption
ZNF827	3.13962	0.337183	5.94205	17.6226	4.13936	0.0175652	0.0816864	Up	0	0.00170078	0	0.00843533	0.00878475	0.0094829	GeneID:152485,Genbank:NM_001306215.1,HGNC:HGNC:27193	zinc finger protein 827	GO:0003677,GO:0005634,GO:0006351,GO:0006355,GO:0046872	DNA binding|nucleus|transcription, DNA-templated|regulation of transcription, DNA-templated|metal ion binding
PID1	17.9593	1.94255	33.9761	17.4905	4.1285	7.69e-05	0.000869053	Up	0.0119759	0	0.0143585	0.127427	0.120031	0.175959	GeneID:55022,Genbank:NM_001330157.1,HGNC:HGNC:26084,MIM:612930	phosphotyrosine interaction domain containing 1	GO:0001933,GO:0005737,GO:0006112,GO:0010628,GO:0010635,GO:0044320,GO:0045944,GO:0046627,GO:0051881,GO:0070346,GO:0070584,GO:0071345,GO:0071354,GO:0071356,GO:0071398,GO:0090298,GO:1903077,GO:2000045,GO:2000377,GO:2000379,GO:2001170,GO:2001171,GO:2001274	negative regulation of protein phosphorylation|cytoplasm|energy reserve metabolic process|positive regulation of gene expression|regulation of mitochondrial fusion|cellular response to leptin stimulus|positive regulation of transcription from RNA polymerase II promoter|negative regulation of insulin receptor signaling pathway|regulation of mitochondrial membrane potential|positive regulation of f…
PCDHGA11	179.967	19.5352	340.399	17.4249	4.12308	2.57e-09	8.27e-08	Up	0.434334	0.181565	0.522175	5.03959	5.65601	5.27014	GeneID:56105,Genbank:NM_018914.2,HGNC:HGNC:8698,MIM:606298	protocadherin gamma subfamily A, 11	GO:0005509,GO:0005887,GO:0007155,GO:0007156,GO:0007267,GO:0007399	calcium ion binding|integral component of plasma membrane|cell adhesion|homophilic cell adhesion via plasma membrane adhesion molecules|cell-cell signaling|nervous system development
RGPD6	2.99244	0.325191	5.65969	17.4042	4.12136	0.0255529	0.108531	Up	0	0	0.00290139	0	0.0026849	0.0314126	GeneID:729540,Genbank:NM_001123363.3,HGNC:HGNC:32419,MIM:612709	RANBP2-like and GRIP domain containing 6	GO:0005737,GO:0046907	cytoplasm|intracellular transport
SLC20A1	7973.3	867.478	15079.1	17.3827	4.11958	2.95e-09	9.33e-08	Up	8.66131	6.97602	10.2593	152.209	152.962	159.055	GeneID:6574,Genbank:NM_005415.4,HGNC:HGNC:10946,MIM:137570	solute carrier family 20 member 1	GO:0004871,GO:0004872,GO:0005315,GO:0005316,GO:0005436,GO:0005886,GO:0005887,GO:0006796,GO:0006810,GO:0006811,GO:0015319,GO:0015321,GO:0016020,GO:0043123	signal transducer activity|receptor activity|inorganic phosphate transmembrane transporter activity|high-affinity inorganic phosphate:sodium symporter activity|sodium:phosphate symporter activity|plasma membrane|integral component of plasma membrane|phosphate-containing compound metabolic process|transport|ion transport|sodium:inorganic phosphate symporter activity|sodium-dependent phosphate tran…
CD226	17.9215	1.95115	33.8919	17.3702	4.11854	7.29e-05	0.000831318	Up	0	0	0.0284693	0.188816	0.0621564	0.140056	GeneID:10666,Genbank:XM_006722374.3,HGNC:HGNC:16961,MIM:605397	CD226 molecule	GO:0001816,GO:0002729,GO:0002860,GO:0002891,GO:0004872,GO:0005178,GO:0005886,GO:0005887,GO:0005913,GO:0007155,GO:0007156,GO:0007157,GO:0007165,GO:0008037,GO:0009897,GO:0009986,GO:0019901,GO:0032729,GO:0033005,GO:0042803,GO:0045121,GO:0045954,GO:0050776,GO:0050839,GO:0050862,GO:0060369	cytokine production|positive regulation of natural killer cell cytokine production|positive regulation of natural killer cell mediated cytotoxicity directed against tumor cell target|positive regulation of immunoglobulin mediated immune response|receptor activity|integrin binding|plasma membrane|integral component of plasma membrane|cell-cell adherens junction|cell adhesion|homophilic cell adhesi…	path:hsa04514	Cell adhesion molecules (CAMs)
DNAJB5	218.744	23.8631	413.625	17.3333	4.11547	9.25e-10	3.28e-08	Up	0.421847	0.268791	0.35931	4.87785	5.30657	4.74536	GeneID:25822,Genbank:NM_001349723.1,HGNC:HGNC:14887,MIM:611328	DnaJ heat shock protein family (Hsp40) member B5	GO:0000122,GO:0005634,GO:0005829,GO:0006457,GO:0006986,GO:0051082,GO:0051087	negative regulation of transcription from RNA polymerase II promoter|nucleus|cytosol|protein folding|response to unfolded protein|unfolded protein binding|chaperone binding
L1CAM	26.7976	2.92725	50.6679	17.3091	4.11346	1.67e-05	0.00022466	Up	0.00974565	0.0102538	0.0410685	0.28342	0.466368	0.391296	GeneID:3897,Genbank:NM_001278116.1,HGNC:HGNC:6470,MIM:308840	L1 cell adhesion molecule			path:hsa04360,path:hsa04514	Axon guidance|Cell adhesion molecules (CAMs)
FBXO32	141.799	15.5168	268.082	17.2769	4.11077	8.28e-09	2.39e-07	Up	0.0489704	0.0495535	0.0321072	0.998031	1.1026	1.22965	GeneID:114907,Genbank:NM_001242463.1,HGNC:HGNC:16731,MIM:606604	F-box protein 32	GO:0000209,GO:0004842,GO:0005654,GO:0005737,GO:0005829,GO:0014894,GO:0016567,GO:0019005,GO:0030018,GO:0043687,GO:0071549	protein polyubiquitination|ubiquitin-protein transferase activity|nucleoplasm|cytoplasm|cytosol|response to denervation involved in regulation of muscle adaptation|protein ubiquitination|SCF ubiquitin ligase complex|Z disc|post-translational protein modification|cellular response to dexamethasone stimulus	path:hsa04068	FoxO signaling pathway
ZCCHC6	2615.74	286.599	4944.88	17.2537	4.10883	3.57e-11	1.74e-09	Up	0.430021	0.289583	1.02286	10.7726	10.6115	10.0809	GeneID:79670,Genbank:NM_001185059.1,HGNC:HGNC:25817,MIM:613467	zinc finger CCHC-type containing 6	GO:0000289,GO:0003723,GO:0005654,GO:0005829,GO:0008270,GO:0031123,GO:0050265	nuclear-transcribed mRNA poly(A) tail shortening|RNA binding|nucleoplasm|cytosol|zinc ion binding|RNA 3'-end processing|RNA uridylyltransferase activity
REELD1	2.94071	0.322325	5.5591	17.2469	4.10826	0.0216487	0.0955592	Up	0.00986094	0	0	0.0472816	0.0301145	0.0328933	GeneID:345051,Genbank:NM_001354631.1,HGNC:HGNC:53638	reeler domain containing 1	GO:0000293,GO:0016021,GO:0046872	ferric-chelate reductase activity|integral component of membrane|metal ion binding
PFKFB4	915.653	100.978	1730.33	17.1358	4.09894	8.23e-12	4.47e-10	Up	0.664121	0.663975	0.439629	10.526	10.0636	10.0549	GeneID:5210,Genbank:XM_011533829.2,HGNC:HGNC:8875,MIM:605320	6-phosphofructo-2-kinase/fructose-2,6-biphosphatase 4	GO:0003873,GO:0004331,GO:0005524,GO:0005829,GO:0006000,GO:0006003,GO:0045821	6-phosphofructo-2-kinase activity|fructose-2,6-bisphosphate 2-phosphatase activity|ATP binding|cytosol|fructose metabolic process|fructose 2,6-bisphosphate metabolic process|positive regulation of glycolytic process	path:hsa00051,path:hsa04152	Fructose and mannose metabolism|AMPK signaling pathway
POU2F2	1147.46	127.067	2167.86	17.0607	4.0926	9.08e-12	4.87e-10	Up	0.482253	0.355069	0.595903	7.08236	7.61172	7.29709	GeneID:5452,Genbank:NM_001247994.1,HGNC:HGNC:9213,MIM:164176	POU class 2 homeobox 2	GO:0000978,GO:0001077,GO:0002335,GO:0002380,GO:0003677,GO:0003700,GO:0005634,GO:0005654,GO:0005737,GO:0006355,GO:0019904,GO:0043231,GO:0043565,GO:0045893,GO:0045944,GO:0048305,GO:0048469	RNA polymerase II proximal promoter sequence-specific DNA binding|transcriptional activator activity, RNA polymerase II proximal promoter sequence-specific DNA binding|mature B cell differentiation|immunoglobulin secretion involved in immune response|DNA binding|DNA binding transcription factor activity|nucleus|nucleoplasm|cytoplasm|regulation of transcription, DNA-templated|protein domain specif…
SPSB1	316.689	35.1868	598.192	17.0005	4.0875	1.77e-10	7.35e-09	Up	0.542533	0.621668	0.508385	9.22989	9.28573	9.84437	GeneID:80176,Genbank:NM_025106.3,HGNC:HGNC:30628,MIM:611657	splA/ryanodine receptor domain and SOCS box containing 1	GO:0000209,GO:0004842,GO:0005829,GO:0043687	protein polyubiquitination|ubiquitin-protein transferase activity|cytosol|post-translational protein modification
OAS3	207.792	23.1374	392.447	16.9616	4.0842	1.57e-09	5.27e-08	Up	0.165188	0.0617076	0.202324	2.09995	2.32699	2.01254	GeneID:4940,Genbank:NM_006187.3,HGNC:HGNC:8088,MIM:603351	2'-5'-oligoadenylate synthetase 3	GO:0001730,GO:0003725,GO:0005524,GO:0005615,GO:0005654,GO:0005737,GO:0005829,GO:0005886,GO:0006139,GO:0009615,GO:0043231,GO:0045071,GO:0046872,GO:0051607,GO:0060333,GO:0060337,GO:0060700	2'-5'-oligoadenylate synthetase activity|double-stranded RNA binding|ATP binding|extracellular space|nucleoplasm|cytoplasm|cytosol|plasma membrane|nucleobase-containing compound metabolic process|response to virus|intracellular membrane-bounded organelle|negative regulation of viral genome replication|metal ion binding|defense response to virus|interferon-gamma-mediated signaling pathway|type I i…	path:hsa04621,path:hsa05160,path:hsa05162,path:hsa05164,path:hsa05168,path:hsa05169	NOD-like receptor signaling pathway|Hepatitis C|Measles|Influenza A|Herpes simplex infection|Epstein-Barr virus infection
PTPN21	78.3561	8.78461	147.928	16.8394	4.07377	1.79e-07	3.77e-06	Up	0.0568773	0.0139025	0.0662006	0.727838	0.677719	0.657168	GeneID:11099,Genbank:NM_007039.3,HGNC:HGNC:9651,MIM:603271	protein tyrosine phosphatase, non-receptor type 21
TMEM88	2.89422	0.325191	5.46325	16.8001	4.0704	0.0260195	0.109755	Up	0	0	0	0.0603418	0.128695	0.369421	GeneID:92162,Genbank:XM_005256856.3,HGNC:HGNC:32371,MIM:617813	transmembrane protein 88	GO:0005829,GO:0005886,GO:0007275,GO:0016021,GO:0016055,GO:0030165,GO:0050821,GO:0072659,GO:0090090	cytosol|plasma membrane|multicellular organism development|integral component of membrane|Wnt signaling pathway|PDZ domain binding|protein stabilization|protein localization to plasma membrane|negative regulation of canonical Wnt signaling pathway
SHISAL1	8.72812	0.981832	16.4744	16.7792	4.06861	0.000926347	0.00736422	Up	0.0116795	0.00556067	0	0.121288	0.0674473	0.0566268	GeneID:85352,Genbank:XM_005261790.3,HGNC:HGNC:29335	shisa like 1	GO:0016021	integral component of membrane
HIC1	5.98288	0.674366	11.2914	16.7437	4.06555	0.00337712	0.0217681	Up	0	0.0615171	0	0.0802517	0.235564	0.360155	GeneID:3090,Genbank:NM_006497.3,HGNC:HGNC:4909,MIM:603825	HIC ZBTB transcriptional repressor 1
GPR68	115.44	13.0702	217.811	16.6646	4.05872	3.01e-08	7.5e-07	Up	0.0980614	0.0160791	0.0537901	1.45233	1.25406	1.10118	GeneID:8111,Genbank:XM_005268112.3,HGNC:HGNC:4519,MIM:601404	G protein-coupled receptor 68
IFIT3	78.1332	8.88341	147.383	16.5908	4.05231	2.04e-07	4.25e-06	Up	0.10796	0.106908	0.0744644	1.36493	1.28598	1.67317	GeneID:3437,Genbank:NM_001289758.1,HGNC:HGNC:5411,MIM:604650	interferon induced protein with tetratricopeptide repeats 3	GO:0005737,GO:0005739,GO:0005829,GO:0008285,GO:0009615,GO:0035457,GO:0042802,GO:0043066,GO:0051607,GO:0060337	cytoplasm|mitochondrion|cytosol|negative regulation of cell proliferation|response to virus|cellular response to interferon-alpha|identical protein binding|negative regulation of apoptotic process|defense response to virus|type I interferon signaling pathway
PCDHGC3	1115.74	127.899	2103.59	16.4473	4.03978	1.57e-11	8.17e-10	Up	3.69779	3.64225	3.8699	38.5585	38.817	39.4323	GeneID:5098,Genbank:NM_002588.3,HGNC:HGNC:8716,MIM:603627	protocadherin gamma subfamily C, 3	GO:0005509,GO:0005887,GO:0007155,GO:0007156,GO:0007267,GO:0007399,GO:0016020,GO:0016339,GO:0050808,GO:0070062	calcium ion binding|integral component of plasma membrane|cell adhesion|homophilic cell adhesion via plasma membrane adhesion molecules|cell-cell signaling|nervous system development|membrane|calcium-dependent cell-cell adhesion via plasma membrane cell adhesion molecules|synapse organization|extracellular exosome
MAB21L3	2.83147	0.325191	5.33774	16.4142	4.03687	0.0263289	0.110756	Up	0	0	0.0121214	0.0507948	0.043062	0.0353737	GeneID:126868,Genbank:XM_011540625.2,HGNC:HGNC:26787	mab-21 like 3
PTGER2	71.2156	8.18219	134.249	16.4075	4.03628	3.06e-07	6.19e-06	Up	0.166881	0.0984503	0.151118	2.76804	2.50779	2.06535	GeneID:5732,Genbank:NM_000956.3,HGNC:HGNC:9594,MIM:176804	prostaglandin E receptor 2			path:hsa04024,path:hsa04080,path:hsa04750,path:hsa04924,path:hsa05163,path:hsa05200	cAMP signaling pathway|Neuroactive ligand-receptor interaction|Inflammatory mediator regulation of TRP channels|Renin secretion|Human cytomegalovirus infection|Pathways in cancer
ARID5B	242.113	27.8613	456.364	16.3798	4.03385	1.02e-09	3.58e-08	Up	0.100053	0.0657102	0.0887847	1.52846	1.39806	1.54248	GeneID:84159,Genbank:NM_032199.2,HGNC:HGNC:17362,MIM:608538	AT-rich interaction domain 5B	GO:0000122,GO:0000977,GO:0001227,GO:0001822,GO:0001889,GO:0003677,GO:0003713,GO:0005634,GO:0005654,GO:0006351,GO:0008584,GO:0008585,GO:0009791,GO:0010761,GO:0030325,GO:0032452,GO:0035264,GO:0044212,GO:0045444,GO:0045892,GO:0048008,GO:0048468,GO:0048644,GO:0048705,GO:0051091,GO:0060021,GO:0060325,GO:0060612,GO:0060613,GO:1990830	negative regulation of transcription from RNA polymerase II promoter|RNA polymerase II regulatory region sequence-specific DNA binding|transcriptional repressor activity, RNA polymerase II transcription regulatory region sequence-specific DNA binding|kidney development|liver development|DNA binding|transcription coactivator activity|nucleus|nucleoplasm|transcription, DNA-templated|male gonad deve…
C22orf42	5.62561	0.647516	10.6037	16.376	4.03351	0.00402831	0.0250266	Up	0	0	0.0178923	0.122812	0.048394	0.105033	GeneID:150297,Genbank:XM_017028630.2,HGNC:HGNC:27160	chromosome 22 open reading frame 42
ITGB5	710.576	82.6278	1338.52	16.1994	4.01787	2.05e-11	1.03e-09	Up	0.662262	0.881554	0.641937	10.6931	11.0423	10.4972	GeneID:3693,Genbank:NM_001354766.1,HGNC:HGNC:6160,MIM:147561	integrin subunit beta 5	GO:0001618,GO:0002479,GO:0004872,GO:0005886,GO:0005925,GO:0006936,GO:0007160,GO:0007179,GO:0007229,GO:0009986,GO:0030198,GO:0034684,GO:0035987,GO:0043149,GO:0043235,GO:0045335,GO:0070062,GO:0090136	virus receptor activity|antigen processing and presentation of exogenous peptide antigen via MHC class I, TAP-dependent|receptor activity|plasma membrane|focal adhesion|muscle contraction|cell-matrix adhesion|transforming growth factor beta receptor signaling pathway|integrin-mediated signaling pathway|cell surface|extracellular matrix organization|integrin alphav-beta5 complex|endodermal cell di…	path:hsa04145,path:hsa04151,path:hsa04510,path:hsa04512,path:hsa04810,path:hsa05165,path:hsa05205,path:hsa05410,path:hsa05412,path:hsa05414	Phagosome|PI3K-Akt signaling pathway|Focal adhesion|ECM-receptor interaction|Regulation of actin cytoskeleton|Human papillomavirus infection|Proteoglycans in cancer|Hypertrophic cardiomyopathy (HCM)|Arrhythmogenic right ventricular cardiomyopathy (ARVC)|Dilated cardiomyopathy (DCM)
CHSY3	33.4905	3.90282	63.0781	16.1622	4.01455	9.56e-06	0.000137342	Up	0.00418406	0.00108563	0.00729133	0.0881655	0.0994001	0.0987164	GeneID:337876,Genbank:XM_011543363.3,HGNC:HGNC:24293,MIM:609963	chondroitin sulfate synthase 3			path:hsa00532	Glycosaminoglycan biosynthesis - chondroitin sulfate / dermatan sulfate
MSC	479.003	55.8272	902.178	16.1602	4.01437	5.56e-11	2.64e-09	Up	1.68283	1.70827	1.43786	22.5617	24.5272	20.6505	GeneID:9242,Genbank:NM_005098.3,HGNC:HGNC:7321,MIM:603628	musculin	GO:0000980,GO:0001206,GO:0003700,GO:0003714,GO:0005634,GO:0005654,GO:0006366,GO:0014707,GO:0046983,GO:0060021,GO:0060539,GO:1990830	RNA polymerase II distal enhancer sequence-specific DNA binding|transcriptional repressor activity, RNA polymerase II distal enhancer sequence-specific binding|DNA binding transcription factor activity|transcription corepressor activity|nucleus|nucleoplasm|transcription from RNA polymerase II promoter|branchiomeric skeletal muscle development|protein dimerization activity|palate development|diaph…
HS2ST1	2607.61	307.847	4907.38	15.9409	3.99467	9.72e-11	4.34e-09	Up	0.999438	0.727703	2.21632	23.6869	23.1506	22.889	GeneID:9653,Genbank:NM_012262.3,HGNC:HGNC:5193,MIM:604844	heparan sulfate 2-O-sulfotransferase 1	GO:0000139,GO:0004394,GO:0006024,GO:0016020,GO:0016021	Golgi membrane|heparan sulfate 2-O-sulfotransferase activity|glycosaminoglycan biosynthetic process|membrane|integral component of membrane	path:hsa00534	Glycosaminoglycan biosynthesis - heparan sulfate / heparin
MICALCL	30.6227	3.61647	57.629	15.9351	3.99414	1.27e-05	0.000177006	Up	0.0154759	0.0175578	0.0247843	0.30987	0.344823	0.250116	GeneID:84953,Genbank:NM_032867.3,HGNC:HGNC:25933,MIM:612355	MICAL C-terminal like	GO:0005737,GO:0007275,GO:0007283,GO:0030154,GO:0051019	cytoplasm|multicellular organism development|spermatogenesis|cell differentiation|mitogen-activated protein kinase binding
ACVR1	273.429	32.5756	514.282	15.7873	3.9807	7.81e-10	2.85e-08	Up	0.195995	0.225699	0.208843	3.31541	3.36233	2.99999	GeneID:90,Genbank:XM_006712825.4,HGNC:HGNC:171,MIM:102576	activin A receptor type 1	GO:0000082,GO:0001569,GO:0001701,GO:0001702,GO:0001707,GO:0001755,GO:0002526,GO:0003143,GO:0003181,GO:0003183,GO:0003203,GO:0003274,GO:0003289,GO:0004672,GO:0004674,GO:0004675,GO:0004702,GO:0005025,GO:0005524,GO:0005887,GO:0006468,GO:0007179,GO:0007281,GO:0007368,GO:0009968,GO:0010862,GO:0016361,GO:0017046,GO:0018107,GO:0030278,GO:0030335,GO:0030501,GO:0030509,GO:0032924,GO:0032926,GO:0042803,GO:…	G1/S transition of mitotic cell cycle|branching involved in blood vessel morphogenesis|in utero embryonic development|gastrulation with mouth forming second|mesoderm formation|neural crest cell migration|acute inflammatory response|embryonic heart tube morphogenesis|atrioventricular valve morphogenesis|mitral valve morphogenesis|endocardial cushion morphogenesis|endocardial cushion fusion|atrial …	path:hsa04060,path:hsa04350,path:hsa04550,path:hsa05418	Cytokine-cytokine receptor interaction|TGF-beta signaling pathway|Signaling pathways regulating pluripotency of stem cells|Fluid shear stress and atherosclerosis
RHBDF2	1499.76	179.141	2820.38	15.7439	3.97673	3.25e-11	1.6e-09	Up	1.72884	1.65007	1.36916	19.94	19.4698	20.094	GeneID:79651,Genbank:XM_011525250.2,HGNC:HGNC:20788,MIM:614404	rhomboid 5 homolog 2	GO:0005789,GO:0005886,GO:0006508,GO:0015031,GO:0016021,GO:0019838,GO:0042058,GO:0050708,GO:0050709	endoplasmic reticulum membrane|plasma membrane|proteolysis|protein transport|integral component of membrane|growth factor binding|regulation of epidermal growth factor receptor signaling pathway|regulation of protein secretion|negative regulation of protein secretion
RRAD	8.32768	0.996691	15.6587	15.7107	3.97367	0.00141723	0.0105359	Up	0.0477585	0.104904	0	0.521386	0.358098	0.841777	GeneID:6236,Genbank:NM_004165.2,HGNC:HGNC:10446,MIM:179503	RRAD, Ras related glycolysis inhibitor and calcium channel regulator	GO:0003924,GO:0005516,GO:0005525,GO:0005622,GO:0005886,GO:0007264,GO:1901842	GTPase activity|calmodulin binding|GTP binding|intracellular|plasma membrane|small GTPase mediated signal transduction|negative regulation of high voltage-gated calcium channel activity
PCDHGC4	13.5762	1.62596	25.5265	15.6994	3.97264	0.000315509	0.00296735	Up	1.36e-07	9.41e-07	0.107071	0.273213	0.260797	0.508938	GeneID:56098,Genbank:NM_018928.2,HGNC:HGNC:8717,MIM:606305	protocadherin gamma subfamily C, 4	GO:0005509,GO:0005887,GO:0007155,GO:0007156,GO:0007267,GO:0007399	calcium ion binding|integral component of plasma membrane|cell adhesion|homophilic cell adhesion via plasma membrane adhesion molecules|cell-cell signaling|nervous system development
PCDH7	5.50309	0.659508	10.3467	15.6885	3.97163	0.00464032	0.028193	Up	0.00252604	0.00206269	0	0.0251781	0.03184	0.0124041	GeneID:5099,Genbank:XM_011513842.3,HGNC:HGNC:8659,MIM:602988	protocadherin 7	GO:0002576,GO:0005509,GO:0005886,GO:0005887,GO:0007156,GO:0031092	platelet degranulation|calcium ion binding|plasma membrane|integral component of plasma membrane|homophilic cell adhesion via plasma membrane adhesion molecules|platelet alpha granule membrane
LPL	525.648	63.178	988.118	15.6402	3.96719	6.87e-11	3.18e-09	Up	0.55784	0.37866	0.828568	9.30071	9.80149	8.78307	GeneID:4023,Genbank:NM_000237.2,HGNC:HGNC:6677,MIM:609708	lipoprotein lipase			path:hsa00561,path:hsa03320,path:hsa04979,path:hsa05010	Glycerolipid metabolism|PPAR signaling pathway|Cholesterol metabolism|Alzheimer disease
ROR2	8.18883	0.984699	15.393	15.6322	3.96644	0.00144199	0.0106781	Up	0.00603145	0.00580134	0	0.0324169	0.160577	0.0516711	GeneID:4920,Genbank:NM_004560.3,HGNC:HGNC:10257,MIM:602337	receptor tyrosine kinase like orphan receptor 2
AP3B2	16.4564	1.98139	30.9313	15.6109	3.96448	0.000140765	0.00147301	Up	0.00894779	0.00790245	0	0.101555	0.0651012	0.0767568	GeneID:8120,Genbank:NM_001278511.1,HGNC:HGNC:567,MIM:602166	adaptor related protein complex 3 beta 2 subunit	GO:0005215,GO:0005794,GO:0006886,GO:0006892,GO:0008089,GO:0030123,GO:0030131,GO:0030137,GO:0030665,GO:0048490,GO:1904115	transporter activity|Golgi apparatus|intracellular protein transport|post-Golgi vesicle-mediated transport|anterograde axonal transport|AP-3 adaptor complex|clathrin adaptor complex|COPI-coated vesicle|clathrin-coated vesicle membrane|anterograde synaptic vesicle transport|axon cytoplasm	path:hsa04142	Lysosome
SLC5A3	1997.64	241.483	3753.79	15.5447	3.95835	6.91e-11	3.19e-09	Up	0.550924	0.376257	1.30628	12.4217	12.05	12.4319	GeneID:6526,Genbank:NM_006933.6,HGNC:HGNC:11038,MIM:600444	solute carrier family 5 member 3	GO:0005367,GO:0005886,GO:0005887,GO:0006020,GO:0006810,GO:0007422,GO:0015293,GO:0015798,GO:0016021,GO:0043576	myo-inositol:sodium symporter activity|plasma membrane|integral component of plasma membrane|inositol metabolic process|transport|peripheral nervous system development|symporter activity|myo-inositol transport|integral component of membrane|regulation of respiratory gaseous exchange
CD55	725.316	88.2028	1362.43	15.4465	3.94921	3.97e-11	1.92e-09	Up	0.660965	0.488028	0.869478	11.6001	11.8537	11.1976	GeneID:1604,Genbank:NM_001114752.2,HGNC:HGNC:2665,MIM:125240	CD55 molecule (Cromer blood group)			path:hsa04610,path:hsa04640,path:hsa05416	Complement and coagulation cascades|Hematopoietic cell lineage|Viral myocarditis
SLC4A8	80.76	9.86419	151.656	15.3744	3.94246	3.16e-07	6.38e-06	Up	0.00505767	0.0221935	0.0445837	0.250653	0.289301	0.386122	GeneID:9498,Genbank:XM_011539011.1,HGNC:HGNC:11034,MIM:605024	solute carrier family 4 member 8	GO:0005452,GO:0005886,GO:0005887,GO:0008510,GO:0015301,GO:0015701,GO:0032809,GO:0043005,GO:0051453	inorganic anion exchanger activity|plasma membrane|integral component of plasma membrane|sodium:bicarbonate symporter activity|anion:anion antiporter activity|bicarbonate transport|neuronal cell body membrane|neuron projection|regulation of intracellular pH
PHETA1	717.88	87.9245	1347.84	15.3295	3.93824	4.18e-11	2.01e-09	Up	1.26037	1.20986	1.26669	16.334	14.4677	14.856	GeneID:144717,Genbank:NM_001177997.1,HGNC:HGNC:26509,MIM:614239	PH domain containing endocytic trafficking adaptor 1	GO:0001881,GO:0005769,GO:0005802,GO:0005829,GO:0007032,GO:0030136,GO:0042147,GO:0042803,GO:0055037	receptor recycling|early endosome|trans-Golgi network|cytosol|endosome organization|clathrin-coated vesicle|retrograde transport, endosome to Golgi|protein homodimerization activity|recycling endosome
WDR66	13.6233	1.67106	25.5755	15.305	3.93593	0.000273724	0.00263267	Up	0.00764925	0.0211443	0	0.163374	0.118005	0.190013	GeneID:144406,Genbank:NM_144668.5,HGNC:HGNC:28506	WD repeat domain 66	GO:0003341,GO:0005930,GO:0031514	cilium movement|axoneme|motile cilium
PTPN13	42.4495	5.21505	79.684	15.2796	3.93354	4.76e-06	7.36e-05	Up	0	0.00289671	0.0498464	0.250816	0.234935	0.204274	GeneID:5783,Genbank:XM_011532165.2,HGNC:HGNC:9646,MIM:600267	protein tyrosine phosphatase, non-receptor type 13			path:hsa04210	Apoptosis
CACNA1A	123.431	15.1642	231.698	15.2793	3.9335	4.44e-08	1.06e-06	Up	0.0604122	0.100599	0.0706074	0.727836	0.835022	0.672313	GeneID:773,Genbank:NM_001127222.1,HGNC:HGNC:1388,MIM:601011	calcium voltage-gated channel subunit alpha1 A			path:hsa04010,path:hsa04020,path:hsa04721,path:hsa04723,path:hsa04724,path:hsa04725,path:hsa04726,path:hsa04727,path:hsa04728,path:hsa04730,path:hsa04742,path:hsa04930,path:hsa05032,path:hsa05033	MAPK signaling pathway|Calcium signaling pathway|Synaptic vesicle cycle|Retrograde endocannabinoid signaling|Glutamatergic synapse|Cholinergic synapse|Serotonergic synapse|GABAergic synapse|Dopaminergic synapse|Long-term depression|Taste transduction|Type II diabetes mellitus|Morphine addiction|Nicotine addiction
TRPA1	63.0703	7.78791	118.353	15.197	3.92571	1.04e-06	1.88e-05	Up	0	0	0	0.0169115	0.037633	0.0392846	GeneID:8989,Genbank:NM_007332.2,HGNC:HGNC:497,MIM:604775	transient receptor potential cation channel subfamily A member 1			path:hsa04750	Inflammatory mediator regulation of TRP channels
SERPINI1	117.323	14.5133	220.132	15.1676	3.92292	6.48e-08	1.49e-06	Up	0.134759	0.278531	0.339738	3.56913	3.90626	4.31931	GeneID:5274,Genbank:NM_001122752.1,HGNC:HGNC:8943,MIM:602445	serpin family I member 1	GO:0004867,GO:0005615,GO:0007417,GO:0007422,GO:0010976,GO:0030155,GO:0034774,GO:0043025,GO:0043204,GO:0060205,GO:0070062	serine-type endopeptidase inhibitor activity|extracellular space|central nervous system development|peripheral nervous system development|positive regulation of neuron projection development|regulation of cell adhesion|secretory granule lumen|neuronal cell body|perikaryon|cytoplasmic vesicle lumen|extracellular exosome
GNG12	16.2318	2.01111	30.4525	15.1422	3.9205	0.000162073	0.00166438	Up	0	0.0266709	0.00869219	0.234363	0.224123	0.252511	GeneID:55970,Genbank:NM_018841.5,HGNC:HGNC:19663,MIM:615405	G protein subunit gamma 12	GO:0004871,GO:0005834,GO:0005884,GO:0005886,GO:0007165,GO:0007186,GO:0021987,GO:0030165,GO:0032496,GO:0042301,GO:0070062,GO:0071377	signal transducer activity|heterotrimeric G-protein complex|actin filament|plasma membrane|signal transduction|G-protein coupled receptor signaling pathway|cerebral cortex development|PDZ domain binding|response to lipopolysaccharide|phosphate ion binding|extracellular exosome|cellular response to glucagon stimulus	path:hsa04010,path:hsa04014,path:hsa04062,path:hsa04151,path:hsa04371,path:hsa04713,path:hsa04723,path:hsa04724,path:hsa04725,path:hsa04726,path:hsa04727,path:hsa04728,path:hsa04810,path:hsa04926,path:hsa05032,path:hsa05034,path:hsa05163,path:hsa05167,path:hsa05170,path:hsa05200	MAPK signaling pathway|Ras signaling pathway|Chemokine signaling pathway|PI3K-Akt signaling pathway|Apelin signaling pathway|Circadian entrainment|Retrograde endocannabinoid signaling|Glutamatergic synapse|Cholinergic synapse|Serotonergic synapse|GABAergic synapse|Dopaminergic synapse|Regulation of actin cytoskeleton|Relaxin signaling pathway|Morphine addiction|Alcoholism|Human cytomegalovirus in…
PMP22	2.62257	0.325191	4.91995	15.1294	3.91928	0.0327837	0.131291	Up	0	0	0.0218023	0.0184181	0.173187	0.0211255	GeneID:5376,Genbank:NM_001281456.1,HGNC:HGNC:9118,MIM:601097	peripheral myelin protein 22
RHOBTB3	164.265	20.5496	307.98	14.9872	3.90565	1.57e-08	4.25e-07	Up	0.0846241	0.0440959	0.164393	1.76969	2.07874	1.45991	GeneID:22836,Genbank:XM_017009237.1,HGNC:HGNC:18757,MIM:607353	Rho related BTB domain containing 3	GO:0003924,GO:0005524,GO:0005829,GO:0008584,GO:0016887,GO:0017137,GO:0032588,GO:0042147,GO:0070062	GTPase activity|ATP binding|cytosol|male gonad development|ATPase activity|Rab GTPase binding|trans-Golgi network membrane|retrograde transport, endosome to Golgi|extracellular exosome
PNMA2	18.1169	2.26774	33.9661	14.978	3.90477	0.000128263	0.00135819	Up	0.0225775	0	0.0353411	0.23052	0.266224	0.231395	GeneID:10687,Genbank:NM_007257.5,HGNC:HGNC:9159,MIM:603970	PNMA family member 2	GO:0005730,GO:0043065	nucleolus|positive regulation of apoptotic process
HRH1	582.614	73.0706	1092.16	14.9466	3.90175	9.27e-11	4.17e-09	Up	0.258971	0.160491	0.351994	5.00142	4.79785	4.97534	GeneID:3269,Genbank:NM_001098213.1,HGNC:HGNC:5182,MIM:600167	histamine receptor H1	GO:0004930,GO:0004969,GO:0005829,GO:0005886,GO:0005887,GO:0006954,GO:0007186,GO:0007200,GO:0007613,GO:0008542,GO:0019229,GO:0032962,GO:0043114,GO:0045907,GO:0048016,GO:0048167,GO:0048245,GO:0050804,GO:0071420	G-protein coupled receptor activity|histamine receptor activity|cytosol|plasma membrane|integral component of plasma membrane|inflammatory response|G-protein coupled receptor signaling pathway|phospholipase C-activating G-protein coupled receptor signaling pathway|memory|visual learning|regulation of vasoconstriction|positive regulation of inositol trisphosphate biosynthetic process|regulation of…	path:hsa04020,path:hsa04080,path:hsa04750	Calcium signaling pathway|Neuroactive ligand-receptor interaction|Inflammatory mediator regulation of TRP channels
ANKH	429.284	53.9071	804.661	14.9268	3.89983	2.48e-10	1.02e-08	Up	0.143688	0.0999536	0.265305	2.87551	2.95613	2.75369	GeneID:56172,Genbank:NM_054027.5,HGNC:HGNC:15492,MIM:605145	ANKH inorganic pyrophosphate transport regulator	GO:0001501,GO:0005315,GO:0005886,GO:0005887,GO:0007626,GO:0015114,GO:0016021,GO:0019867,GO:0030500,GO:0030504,GO:0055085	skeletal system development|inorganic phosphate transmembrane transporter activity|plasma membrane|integral component of plasma membrane|locomotory behavior|phosphate ion transmembrane transporter activity|integral component of membrane|outer membrane|regulation of bone mineralization|inorganic diphosphate transmembrane transporter activity|transmembrane transport
CFAP58	36.6867	4.62229	68.7511	14.8738	3.8947	9.27e-06	0.000133707	Up	0.0187578	0.0171015	0.00535568	0.229373	0.226424	0.231105	GeneID:159686,Genbank:XM_011539377.2,HGNC:HGNC:26676	cilia and flagella associated protein 58	GO:0005615,GO:0005929	extracellular space|cilium
ACVR1C	31.2515	3.94166	58.5613	14.857	3.89307	1.68e-05	0.000225859	Up	0.0091588	0.00943333	0.0201068	0.259573	0.20051	0.165313	GeneID:130399,Genbank:NM_001111033.1,HGNC:HGNC:18123,MIM:608981	activin A receptor type 1C	GO:0002021,GO:0004674,GO:0004702,GO:0005524,GO:0005886,GO:0006468,GO:0009749,GO:0016361,GO:0019838,GO:0019915,GO:0030154,GO:0030262,GO:0032868,GO:0038092,GO:0038100,GO:0043280,GO:0046676,GO:0046872,GO:0048179,GO:1901164,GO:1901383	response to dietary excess|protein serine/threonine kinase activity|signal transducer, downstream of receptor, with serine/threonine kinase activity|ATP binding|plasma membrane|protein phosphorylation|response to glucose|activin receptor activity, type I|growth factor binding|lipid storage|cell differentiation|apoptotic nuclear changes|response to insulin|nodal signaling pathway|nodal binding|pos…	path:hsa04060,path:hsa04350,path:hsa04550	Cytokine-cytokine receptor interaction|TGF-beta signaling pathway|Signaling pathways regulating pluripotency of stem cells
ALCAM	5567.85	703.875	10431.8	14.8206	3.88953	3.57e-09	1.11e-07	Up	2.34485	1.60152	4.67996	44.098	42.7544	42.0287	GeneID:214,Genbank:NM_001627.3,HGNC:HGNC:400,MIM:601662	activated leukocyte cell adhesion molecule	GO:0001772,GO:0002250,GO:0005102,GO:0005887,GO:0005925,GO:0007155,GO:0007157,GO:0007165,GO:0008045,GO:0009897,GO:0030424,GO:0030425,GO:0031226,GO:0031290,GO:0042802,GO:0043025,GO:0048846,GO:0070062,GO:1990138	immunological synapse|adaptive immune response|receptor binding|integral component of plasma membrane|focal adhesion|cell adhesion|heterophilic cell-cell adhesion via plasma membrane cell adhesion molecules|signal transduction|motor neuron axon guidance|external side of plasma membrane|axon|dendrite|intrinsic component of plasma membrane|retinal ganglion cell axon guidance|identical protein bindi…	path:hsa04514	Cell adhesion molecules (CAMs)
PLAUR	3917.42	497.319	7337.52	14.7542	3.88305	9.07e-10	3.23e-08	Up	2.1447	2.16781	1.29712	20.0863	20.9355	21.4598	GeneID:5329,Genbank:NM_001005376.2,HGNC:HGNC:9053,MIM:173391	plasminogen activator, urokinase receptor			path:hsa04610,path:hsa05205	Complement and coagulation cascades|Proteoglycans in cancer
CTSB	7490.33	951.137	14029.5	14.7503	3.88267	1.16e-08	3.22e-07	Up	7.66664	7.85696	6.11667	93.5238	96.5526	95.614	GeneID:1508,Genbank:NM_001908.4,HGNC:HGNC:2527,MIM:116810	cathepsin B			path:hsa04140,path:hsa04142,path:hsa04210,path:hsa04612,path:hsa04621,path:hsa04924	Autophagy - animal|Lysosome|Apoptosis|Antigen processing and presentation|NOD-like receptor signaling pathway|Renin secretion
LACC1	531.168	67.6588	994.678	14.7014	3.87788	1.47e-10	6.23e-09	Up	0.233023	0.149173	0.479873	4.34612	4.26746	3.9915	GeneID:144811,Genbank:NM_001350641.1,HGNC:HGNC:26789,MIM:613409	laccase domain containing 1	GO:0005507,GO:0005777	copper ion binding|peroxisome
HECA	1952.97	249.167	3656.76	14.6759	3.87538	1.31e-10	5.63e-09	Up	1.32342	1.12029	2.44964	24.9921	25.0599	24.2202	GeneID:51696,Genbank:NM_016217.2,HGNC:HGNC:21041,MIM:607977	hdc homolog, cell cycle regulator	GO:0005634,GO:0005737,GO:0016020,GO:0030323,GO:0045930	nucleus|cytoplasm|membrane|respiratory tube development|negative regulation of mitotic cell cycle
FNIP2	355.991	45.4427	666.539	14.6677	3.87457	6.55e-10	2.45e-08	Up	0.0785302	0.0546238	0.207772	1.44485	1.74806	1.64773	GeneID:57600,Genbank:NM_020840.2,HGNC:HGNC:29280,MIM:612768	folliculin interacting protein 2	GO:0000122,GO:0001932,GO:0005737,GO:0006468,GO:0008630,GO:0031334,GO:0033138,GO:0042030,GO:0051087	negative regulation of transcription from RNA polymerase II promoter|regulation of protein phosphorylation|cytoplasm|protein phosphorylation|intrinsic apoptotic signaling pathway in response to DNA damage|positive regulation of protein complex assembly|positive regulation of peptidyl-serine phosphorylation|ATPase inhibitor activity|chaperone binding	path:hsa04150	mTOR signaling pathway
ARHGEF3	655.72	83.8653	1227.57	14.6375	3.87159	9.48e-11	4.25e-09	Up	0.420206	0.343307	0.583575	6.05734	6.03636	6.09144	GeneID:50650,Genbank:NM_001128615.1,HGNC:HGNC:683,MIM:612115	Rho guanine nucleotide exchange factor 3	GO:0005085,GO:0005089,GO:0005622,GO:0005829,GO:0007186,GO:0007266,GO:0035023,GO:0043065,GO:0051056	guanyl-nucleotide exchange factor activity|Rho guanyl-nucleotide exchange factor activity|intracellular|cytosol|G-protein coupled receptor signaling pathway|Rho protein signal transduction|regulation of Rho protein signal transduction|positive regulation of apoptotic process|regulation of small GTPase mediated signal transduction
S100A10	2048.15	262.585	3833.71	14.5999	3.86788	1.44e-10	6.15e-09	Up	14.8422	19.5529	10.8078	201.851	195.217	202.661	GeneID:6281,Genbank:NM_002966.2,HGNC:HGNC:10487,MIM:114085	S100 calcium binding protein A10	GO:0001765,GO:0005509,GO:0005576,GO:0006900,GO:0019897,GO:0042803,GO:0043547,GO:0044325,GO:0045121,GO:0051099,GO:0051290,GO:0051496,GO:0051894,GO:0072659,GO:1900026	membrane raft assembly|calcium ion binding|extracellular region|vesicle budding from membrane|extrinsic component of plasma membrane|protein homodimerization activity|positive regulation of GTPase activity|ion channel binding|membrane raft|positive regulation of binding|protein heterotetramerization|positive regulation of stress fiber assembly|positive regulation of focal adhesion assembly|protei…
ULBP2	147.313	18.9333	275.693	14.5613	3.86406	3.41e-08	8.41e-07	Up	0.751946	0.413353	0.770711	9.00229	8.33443	8.11823	GeneID:80328,Genbank:NM_025217.3,HGNC:HGNC:14894,MIM:605698	UL16 binding protein 2	GO:0005576,GO:0005615,GO:0005783,GO:0005886,GO:0006501,GO:0009986,GO:0016032,GO:0030101,GO:0042267,GO:0046658,GO:0046703	extracellular region|extracellular space|endoplasmic reticulum|plasma membrane|C-terminal protein lipidation|cell surface|viral process|natural killer cell activation|natural killer cell mediated cytotoxicity|anchored component of plasma membrane|natural killer cell lectin-like receptor binding	path:hsa04650	Natural killer cell mediated cytotoxicity
SLC25A27	10.0635	1.29503	18.8319	14.5416	3.86212	0.000907119	0.00722936	Up	0.022175	0	0.0132664	0.186407	0.0484323	0.104183	GeneID:9481,Genbank:NM_004277.4,HGNC:HGNC:21065,MIM:613725	solute carrier family 25 member 27	GO:0005739,GO:0005743,GO:0006839,GO:0008284,GO:0009409,GO:0010917,GO:0015992,GO:0016021,GO:0022857,GO:0031966,GO:0035356,GO:0043025,GO:0043066,GO:0045177,GO:0046324,GO:0048839,GO:0051562,GO:0051881,GO:0070997	mitochondrion|mitochondrial inner membrane|mitochondrial transport|positive regulation of cell proliferation|response to cold|negative regulation of mitochondrial membrane potential|proton transport|integral component of membrane|transmembrane transporter activity|mitochondrial membrane|cellular triglyceride homeostasis|neuronal cell body|negative regulation of apoptotic process|apical part of ce…
MYO5A	738.918	96.1376	1381.7	14.3721	3.8452	1.07e-10	4.77e-09	Up	0.175469	0.129463	0.440001	3.25191	3.25599	3.46062	GeneID:4644,Genbank:NM_001142495.1,HGNC:HGNC:7602,MIM:160777	myosin VA
TJP1	2.58883	0.337183	4.84047	14.3556	3.84354	0.0397291	0.150353	Up	0	0.00312475	0	0.00727795	0.00761323	0.0248124	GeneID:7082,Genbank:NM_001355012.1,HGNC:HGNC:11827,MIM:601009	tight junction protein 1			path:hsa04520,path:hsa04530,path:hsa04540,path:hsa05110,path:hsa05120,path:hsa05132	Adherens junction|Tight junction|Gap junction|Vibrio cholerae infection|Epithelial cell signaling in Helicobacter pylori infection|Salmonella infection
CTTNBP2NL	418.961	54.6399	783.283	14.3354	3.84151	4.37e-10	1.71e-08	Up	0.206205	0.149605	0.389512	3.73683	3.77909	3.65034	GeneID:55917,Genbank:XM_017001806.1,HGNC:HGNC:25330,MIM:615100	CTTNBP2 N-terminal like	GO:0005737,GO:0006470,GO:0015629,GO:0032410,GO:0034763,GO:0051721	cytoplasm|protein dephosphorylation|actin cytoskeleton|negative regulation of transporter activity|negative regulation of transmembrane transport|protein phosphatase 2A binding
LFNG	291.435	38.4283	544.443	14.1678	3.82454	1.99e-09	6.51e-08	Up	0.869679	0.694733	0.488988	9.25695	9.45791	9.09714	GeneID:3955,Genbank:NM_001166355.1,HGNC:HGNC:6560,MIM:602576	LFNG O-fucosylpeptide 3-beta-N-acetylglucosaminyltransferase			path:hsa00514,path:hsa04330,path:hsa05165	Other types of O-glycan biosynthesis|Notch signaling pathway|Human papillomavirus infection
SLC31A2	456.206	60.3558	852.056	14.1172	3.81938	3.73e-10	1.49e-08	Up	0.243332	0.226968	0.255936	4.00948	3.8598	3.95023	GeneID:1318,Genbank:NM_001860.2,HGNC:HGNC:11017,MIM:603088	solute carrier family 31 member 2	GO:0005375,GO:0005770,GO:0005887,GO:0006825,GO:0006878,GO:0055037,GO:1902311	copper ion transmembrane transporter activity|late endosome|integral component of plasma membrane|copper ion transport|cellular copper ion homeostasis|recycling endosome|regulation of copper ion transmembrane transport
GP5	2.52608	0.337183	4.71497	13.9834	3.80564	0.0401723	0.151466	Up	0	0.014916	0	0.0831238	0.029329	0.0990361	GeneID:2814,Genbank:NM_004488.2,HGNC:HGNC:4443,MIM:173511	glycoprotein V platelet	GO:0005578,GO:0005615,GO:0005886,GO:0005887,GO:0007155,GO:0007409,GO:0007596,GO:0007597,GO:0030168,GO:0070062	proteinaceous extracellular matrix|extracellular space|plasma membrane|integral component of plasma membrane|cell adhesion|axonogenesis|blood coagulation|blood coagulation, intrinsic pathway|platelet activation|extracellular exosome	path:hsa04512,path:hsa04611,path:hsa04640	ECM-receptor interaction|Platelet activation|Hematopoietic cell lineage
DYNLT3	330.001	44.0532	615.948	13.9819	3.80549	1.41e-09	4.79e-08	Up	0.373009	0.441395	0.945456	10.4191	9.53656	9.63588	GeneID:6990,Genbank:NM_006520.2,HGNC:HGNC:11694,MIM:300302	dynein light chain Tctex-type 3	GO:0000777,GO:0003774,GO:0005634,GO:0005868,GO:0007049,GO:0007346,GO:0042802,GO:0045931,GO:0051301,GO:0061673	condensed chromosome kinetochore|motor activity|nucleus|cytoplasmic dynein complex|cell cycle|regulation of mitotic cell cycle|identical protein binding|positive regulation of mitotic cell cycle|cell division|mitotic spindle astral microtubule
PDGFRA	17.198	2.30032	32.0957	13.9527	3.80247	0.000195086	0.00196179	Up	0	0.00708618	0.0237521	0.154677	0.0384144	0.153026	GeneID:5156,Genbank:NM_001347828.1,HGNC:HGNC:8803,MIM:173490	platelet derived growth factor receptor alpha	GO:0000165,GO:0001553,GO:0001775,GO:0004672,GO:0004714,GO:0005018,GO:0005021,GO:0005088,GO:0005161,GO:0005524,GO:0005634,GO:0005737,GO:0005886,GO:0005887,GO:0007204,GO:0008284,GO:0010544,GO:0010863,GO:0014068,GO:0016020,GO:0016032,GO:0018108,GO:0030054,GO:0030335,GO:0031226,GO:0034614,GO:0035790,GO:0038085,GO:0038091,GO:0042060,GO:0042803,GO:0043234,GO:0043552,GO:0045740,GO:0046777,GO:0046934,GO:…	MAPK cascade|luteinization|cell activation|protein kinase activity|transmembrane receptor protein tyrosine kinase activity|platelet-derived growth factor alpha-receptor activity|vascular endothelial growth factor-activated receptor activity|Ras guanyl-nucleotide exchange factor activity|platelet-derived growth factor receptor binding|ATP binding|nucleus|cytoplasm|plasma membrane|integral componen…	path:hsa01521,path:hsa04010,path:hsa04014,path:hsa04015,path:hsa04020,path:hsa04072,path:hsa04144,path:hsa04151,path:hsa04510,path:hsa04540,path:hsa04630,path:hsa04810,path:hsa05163,path:hsa05166,path:hsa05200,path:hsa05206,path:hsa05214,path:hsa05215,path:hsa05218,path:hsa05230,path:hsa05231	EGFR tyrosine kinase inhibitor resistance|MAPK signaling pathway|Ras signaling pathway|Rap1 signaling pathway|Calcium signaling pathway|Phospholipase D signaling pathway|Endocytosis|PI3K-Akt signaling pathway|Focal adhesion|Gap junction|Jak-STAT signaling pathway|Regulation of actin cytoskeleton|Human cytomegalovirus infection|Human T-cell leukemia virus 1 infection|Pathways in cancer|MicroRNAs i…
HOMER2	195.014	26.0967	363.931	13.9455	3.80173	1.54e-08	4.18e-07	Up	0.0411528	0.0192972	0.104701	0.864531	0.854882	0.835516	GeneID:9455,Genbank:XM_011522232.2,HGNC:HGNC:17513,MIM:604799	homer scaffold protein 2	GO:0003779,GO:0005737,GO:0005829,GO:0007216,GO:0007605,GO:0008277,GO:0014069,GO:0019904,GO:0030054,GO:0030160,GO:0030425,GO:0032426,GO:0035256,GO:0035584,GO:0042803,GO:0043025,GO:0045177,GO:0045211,GO:0046982,GO:0048148,GO:0048875	actin binding|cytoplasm|cytosol|G-protein coupled glutamate receptor signaling pathway|sensory perception of sound|regulation of G-protein coupled receptor protein signaling pathway|postsynaptic density|protein domain specific binding|cell junction|GKAP/Homer scaffold activity|dendrite|stereocilium tip|G-protein coupled glutamate receptor binding|calcium-mediated signaling using intracellular cal…	path:hsa04068,path:hsa04724	FoxO signaling pathway|Glutamatergic synapse
CPAMD8	61.3816	8.21817	114.545	13.938	3.80095	1.73e-06	2.98e-05	Up	0.0623121	0.0381566	0.0199938	0.507121	0.566089	0.44805	GeneID:27151,Genbank:NM_015692.3,HGNC:HGNC:23228,MIM:608841	C3 and PZP like, alpha-2-macroglobulin domain containing 8	GO:0001654,GO:0004867,GO:0005615,GO:0005886	eye development|serine-type endopeptidase inhibitor activity|extracellular space|plasma membrane
BIN1	189.559	25.3854	353.732	13.9344	3.80058	1.59e-08	4.29e-07	Up	0.0947851	0.182525	0	1.54407	1.42601	1.44093	GeneID:274,Genbank:NM_139351.2,HGNC:HGNC:1052,MIM:601248	bridging integrator 1			path:hsa04144,path:hsa04666	Endocytosis|Fc gamma R-mediated phagocytosis
PAK5	2.51726	0.337183	4.69734	13.9311	3.80024	0.0402356	0.151598	Up	0	0.00418943	0	0.0266285	0.0221627	0.0297771	GeneID:57144,Genbank:XM_017027960.1,HGNC:HGNC:15916,MIM:608038	p21 (RAC1) activated kinase 5	GO:0004674,GO:0005524,GO:0005654,GO:0005737,GO:0005739,GO:0006915,GO:0007010,GO:0007165,GO:0007266,GO:0007346,GO:0007612,GO:0007613,GO:0007626,GO:0008283,GO:0016049,GO:0016477,GO:0023014,GO:0030036,GO:0031098,GO:0032147,GO:0042981,GO:0043408,GO:0048365,GO:2001237	protein serine/threonine kinase activity|ATP binding|nucleoplasm|cytoplasm|mitochondrion|apoptotic process|cytoskeleton organization|signal transduction|Rho protein signal transduction|regulation of mitotic cell cycle|learning|memory|locomotory behavior|cell proliferation|cell growth|cell migration|signal transduction by protein phosphorylation|actin cytoskeleton organization|stress-activated pro…	path:hsa04012,path:hsa04014,path:hsa04360,path:hsa04510,path:hsa04660,path:hsa04810,path:hsa05170,path:hsa05211	ErbB signaling pathway|Ras signaling pathway|Axon guidance|Focal adhesion|T cell receptor signaling pathway|Regulation of actin cytoskeleton|Human immunodeficiency virus 1 infection|Renal cell carcinoma
OSMR	2.42724	0.325191	4.52929	13.9281	3.79993	0.0495529	0.176703	Up	0	0	0	0.00482656	0.00504555	0.0271929	GeneID:9180,Genbank:NM_001323506.1,HGNC:HGNC:8507,MIM:601743	oncostatin M receptor	GO:0002675,GO:0004896,GO:0005886,GO:0005900,GO:0008284,GO:0016324,GO:0019221,GO:0019838,GO:0034097,GO:0038165	positive regulation of acute inflammatory response|cytokine receptor activity|plasma membrane|oncostatin-M receptor complex|positive regulation of cell proliferation|apical plasma membrane|cytokine-mediated signaling pathway|growth factor binding|response to cytokine|oncostatin-M-mediated signaling pathway	path:hsa04060,path:hsa04151,path:hsa04630	Cytokine-cytokine receptor interaction|PI3K-Akt signaling pathway|Jak-STAT signaling pathway
MYO1A	4.84028	0.650382	9.03019	13.8844	3.7954	0.00860357	0.0464918	Up	0	0	0	0.0391558	0.104744	0.0585546	GeneID:4640,Genbank:NM_001256041.1,HGNC:HGNC:7595,MIM:601478	myosin IA	GO:0003774,GO:0005516,GO:0005524,GO:0005737,GO:0005902,GO:0005903,GO:0007605,GO:0009925,GO:0016323,GO:0016324,GO:0016328,GO:0016459,GO:0030033,GO:0030864,GO:0031941,GO:0044853,GO:0051015,GO:0051648	motor activity|calmodulin binding|ATP binding|cytoplasm|microvillus|brush border|sensory perception of sound|basal plasma membrane|basolateral plasma membrane|apical plasma membrane|lateral plasma membrane|myosin complex|microvillus assembly|cortical actin cytoskeleton|filamentous actin|plasma membrane raft|actin filament binding|vesicle localization
IFI44L	5.00766	0.674366	9.34095	13.8514	3.79196	0.00734334	0.0410499	Up	0	0.00738012	0	0.0482056	0.0331217	0.0405083	GeneID:10964,Genbank:NM_006820.3,HGNC:HGNC:17817,MIM:613975	interferon induced protein 44 like	GO:0005525,GO:0005737,GO:0051607	GTP binding|cytoplasm|defense response to virus
CHST2	146.771	19.7654	273.777	13.8513	3.79195	4.99e-08	1.18e-06	Up	0.190119	0.271607	0.243592	3.48963	3.02089	3.16509	GeneID:9435,Genbank:NM_004267.4,HGNC:HGNC:1970,MIM:603798	carbohydrate sulfotransferase 2	GO:0000139,GO:0001517,GO:0005794,GO:0005802,GO:0005975,GO:0006044,GO:0006790,GO:0006954,GO:0007275,GO:0008146,GO:0016021,GO:0018146,GO:0031228	Golgi membrane|N-acetylglucosamine 6-O-sulfotransferase activity|Golgi apparatus|trans-Golgi network|carbohydrate metabolic process|N-acetylglucosamine metabolic process|sulfur compound metabolic process|inflammatory response|multicellular organism development|sulfotransferase activity|integral component of membrane|keratan sulfate biosynthetic process|intrinsic component of Golgi membrane	path:hsa00533	Glycosaminoglycan biosynthesis - keratan sulfate
MAP7	72.414	9.79276	135.035	13.7893	3.78548	1.07e-06	1.94e-05	Up	0.0232365	0.0138362	0.06525	0.486175	0.357477	0.441156	GeneID:9053,Genbank:NM_001198617.1,HGNC:HGNC:6869,MIM:604108	microtubule associated protein 7	GO:0000226,GO:0005102,GO:0005198,GO:0005829,GO:0005874,GO:0005875,GO:0006970,GO:0007163,GO:0015630,GO:0016323,GO:0048471,GO:0072659	microtubule cytoskeleton organization|receptor binding|structural molecule activity|cytosol|microtubule|microtubule associated complex|response to osmotic stress|establishment or maintenance of cell polarity|microtubule cytoskeleton|basolateral plasma membrane|perinuclear region of cytoplasm|protein localization to plasma membrane
PGM5	2.49081	0.337183	4.64445	13.7743	3.7839	0.0404273	0.152216	Up	0	0	0	0.00538491	0.0168621	0.00609064	GeneID:5239,Genbank:XM_011518783.3,HGNC:HGNC:8908,MIM:600981	phosphoglucomutase 5	GO:0000287,GO:0001725,GO:0005198,GO:0005913,GO:0005914,GO:0005925,GO:0005975,GO:0007155,GO:0009898,GO:0014704,GO:0016010,GO:0016868,GO:0030018,GO:0042383,GO:0043034	magnesium ion binding|stress fiber|structural molecule activity|cell-cell adherens junction|spot adherens junction|focal adhesion|carbohydrate metabolic process|cell adhesion|cytoplasmic side of plasma membrane|intercalated disc|dystrophin-associated glycoprotein complex|intramolecular transferase activity, phosphotransferases|Z disc|sarcolemma|costamere
CAMSAP2	382.517	51.8028	713.232	13.7682	3.78327	9.81e-10	3.46e-08	Up	0.153915	0.11896	0.232197	2.58217	2.79345	2.61412	GeneID:23271,Genbank:XM_017000799.1,HGNC:HGNC:29188,MIM:613775	calmodulin regulated spectrin associated protein family member 2	GO:0000226,GO:0005516,GO:0005794,GO:0005829,GO:0030507,GO:0031113,GO:0033043,GO:0050773,GO:0051011,GO:0061564,GO:1903358,GO:1990752	microtubule cytoskeleton organization|calmodulin binding|Golgi apparatus|cytosol|spectrin binding|regulation of microtubule polymerization|regulation of organelle organization|regulation of dendrite development|microtubule minus-end binding|axon development|regulation of Golgi organization|microtubule end
SCARB2	2450.63	332.024	4569.23	13.7618	3.78259	4.95e-10	1.9e-08	Up	1.76363	1.55633	3.65688	34.9711	34.5613	32.5547	GeneID:950,Genbank:NM_001204255.1,HGNC:HGNC:1665,MIM:602257	scavenger receptor class B member 2	GO:0000139,GO:0001508,GO:0001618,GO:0002532,GO:0005044,GO:0005765,GO:0005789,GO:0005886,GO:0005925,GO:0006622,GO:0006631,GO:0006911,GO:0009986,GO:0010008,GO:0010976,GO:0016020,GO:0016021,GO:0019899,GO:0030665,GO:0031664,GO:0031902,GO:0043202,GO:0061024,GO:0070062,GO:0099600,GO:1904978,GO:1905123,GO:1905671	Golgi membrane|action potential|virus receptor activity|production of molecular mediator involved in inflammatory response|scavenger receptor activity|lysosomal membrane|endoplasmic reticulum membrane|plasma membrane|focal adhesion|protein targeting to lysosome|fatty acid metabolic process|phagocytosis, engulfment|cell surface|endosome membrane|positive regulation of neuron projection development…	path:hsa04142	Lysosome
RASA4	87.2034	11.8226	162.584	13.7519	3.78156	4.55e-07	8.84e-06	Up	0.0958507	0.076502	0.0627568	1.29388	1.2215	0.979451	GeneID:10156,Genbank:NM_001079877.2,HGNC:HGNC:23181,MIM:607943	RAS p21 protein activator 4	GO:0000165,GO:0005096,GO:0005829,GO:0031235,GO:0034260,GO:0046580,GO:0046872,GO:0071277	MAPK cascade|GTPase activator activity|cytosol|intrinsic component of the cytoplasmic side of the plasma membrane|negative regulation of GTPase activity|negative regulation of Ras protein signal transduction|metal ion binding|cellular response to calcium ion	path:hsa04014	Ras signaling pathway
SLC4A7	1194.35	161.938	2226.76	13.7507	3.78144	1.68e-10	7.03e-09	Up	0.403188	0.2047	1.20107	8.3806	8.29051	7.68121	GeneID:9497,Genbank:XM_017007527.2,HGNC:HGNC:11033,MIM:603353	solute carrier family 4 member 7	GO:0005452,GO:0005886,GO:0005887,GO:0008510,GO:0015701,GO:0016021,GO:0016323,GO:0016324,GO:0031410,GO:0032420,GO:0045202,GO:0051453,GO:0060117	inorganic anion exchanger activity|plasma membrane|integral component of plasma membrane|sodium:bicarbonate symporter activity|bicarbonate transport|integral component of membrane|basolateral plasma membrane|apical plasma membrane|cytoplasmic vesicle|stereocilium|synapse|regulation of intracellular pH|auditory receptor cell development
ATP10A	527.497	71.5878	983.406	13.7371	3.78	3.32e-10	1.34e-08	Up	0.216665	0.296227	0.551018	4.60603	4.27284	4.24249	GeneID:57194,Genbank:XM_011521828.2,HGNC:HGNC:13542,MIM:605855	ATPase phospholipid transporting 10A (putative)	GO:0000287,GO:0004012,GO:0005524,GO:0005783,GO:0005789,GO:0005886,GO:0008360,GO:0016021,GO:0034220,GO:0045332	magnesium ion binding|phospholipid-translocating ATPase activity|ATP binding|endoplasmic reticulum|endoplasmic reticulum membrane|plasma membrane|regulation of cell shape|integral component of membrane|ion transmembrane transport|phospholipid translocation
RPS6KA3	3305.35	450.165	6160.53	13.6851	3.77453	1.3e-09	4.45e-08	Up	1.27968	0.810873	2.87836	22.9089	23.2763	21.6392	GeneID:6197,Genbank:XM_017029716.1,HGNC:HGNC:10432,MIM:300075	ribosomal protein S6 kinase A3	GO:0000287,GO:0001501,GO:0002224,GO:0004672,GO:0004674,GO:0005524,GO:0005634,GO:0005654,GO:0005737,GO:0005829,GO:0007049,GO:0007165,GO:0007417,GO:0016301,GO:0018105,GO:0019901,GO:0030307,GO:0032496,GO:0035556,GO:0043027,GO:0043066,GO:0043154,GO:0043555,GO:0043620,GO:0045597,GO:0045944	magnesium ion binding|skeletal system development|toll-like receptor signaling pathway|protein kinase activity|protein serine/threonine kinase activity|ATP binding|nucleus|nucleoplasm|cytoplasm|cytosol|cell cycle|signal transduction|central nervous system development|kinase activity|peptidyl-serine phosphorylation|protein kinase binding|positive regulation of cell growth|response to lipopolysacch…	path:hsa04010,path:hsa04114,path:hsa04150,path:hsa04714,path:hsa04720,path:hsa04722,path:hsa04914,path:hsa04931	MAPK signaling pathway|Oocyte meiosis|mTOR signaling pathway|Thermogenesis|Long-term potentiation|Neurotrophin signaling pathway|Progesterone-mediated oocyte maturation|Insulin resistance
SH3RF1	282.074	38.4267	525.72	13.6811	3.77411	3.25e-09	1.01e-07	Up	0.25136	0.224793	0.360672	4.19145	3.82292	3.32566	GeneID:57630,Genbank:NM_020870.3,HGNC:HGNC:17650	SH3 domain containing ring finger 1	GO:0005794,GO:0005829,GO:0006915,GO:0016567,GO:0016740,GO:0030027,GO:0043066,GO:0043154,GO:0046328,GO:0046872,GO:0048471,GO:2001237	Golgi apparatus|cytosol|apoptotic process|protein ubiquitination|transferase activity|lamellipodium|negative regulation of apoptotic process|negative regulation of cysteine-type endopeptidase activity involved in apoptotic process|regulation of JNK cascade|metal ion binding|perinuclear region of cytoplasm|negative regulation of extrinsic apoptotic signaling pathway
GPR65	59.5112	8.15768	110.865	13.5902	3.7645	2.82e-06	4.6e-05	Up	0.048422	0.0221447	0.123758	0.7393	0.911453	0.990228	GeneID:8477,Genbank:NM_003608.3,HGNC:HGNC:4517,MIM:604620	G protein-coupled receptor 65	GO:0004930,GO:0005622,GO:0005886,GO:0005887,GO:0006915,GO:0006955,GO:0007186,GO:0007189,GO:0007275,GO:0010447,GO:0031532,GO:0035025,GO:0051482,GO:0051496,GO:0090630	G-protein coupled receptor activity|intracellular|plasma membrane|integral component of plasma membrane|apoptotic process|immune response|G-protein coupled receptor signaling pathway|adenylate cyclase-activating G-protein coupled receptor signaling pathway|multicellular organism development|response to acidic pH|actin cytoskeleton reorganization|positive regulation of Rho protein signal transduct…
CRYBG1	109.241	15.0871	203.395	13.4814	3.7529	2.39e-07	4.93e-06	Up	0.045986	0.0345998	0.0396426	0.677184	0.852375	0.761425	GeneID:202,Genbank:XM_005266839.3,HGNC:HGNC:356,MIM:601797	crystallin beta-gamma domain containing 1	GO:0030246	carbohydrate binding
RASA1	2189.85	303.892	4075.8	13.412	3.74545	5.45e-10	2.07e-08	Up	0.827489	0.53981	1.7642	16.7397	15.8362	16.4123	GeneID:5921,Genbank:XM_011543527.3,HGNC:HGNC:9871,MIM:139150	RAS p21 protein activator 1	GO:0000165,GO:0000281,GO:0001570,GO:0001726,GO:0001784,GO:0001953,GO:0003924,GO:0005096,GO:0005102,GO:0005737,GO:0005829,GO:0007162,GO:0007165,GO:0008360,GO:0009790,GO:0019870,GO:0030833,GO:0031235,GO:0035556,GO:0043066,GO:0043524,GO:0046580,GO:0048013,GO:0048514,GO:0051020,GO:0051252	MAPK cascade|mitotic cytokinesis|vasculogenesis|ruffle|phosphotyrosine residue binding|negative regulation of cell-matrix adhesion|GTPase activity|GTPase activator activity|receptor binding|cytoplasm|cytosol|negative regulation of cell adhesion|signal transduction|regulation of cell shape|embryo development|potassium channel inhibitor activity|regulation of actin filament polymerization|intrinsic…	path:hsa04010,path:hsa04014,path:hsa04360	MAPK signaling pathway|Ras signaling pathway|Axon guidance
SHROOM2	4.67567	0.650382	8.70096	13.3782	3.74181	0.0101021	0.0526487	Up	0	0	0.0113396	0.0361683	0.0480622	0.0438052	GeneID:357,Genbank:XM_005274500.4,HGNC:HGNC:630,MIM:300103	shroom family member 2	GO:0002089,GO:0003779,GO:0005737,GO:0005856,GO:0005874,GO:0005886,GO:0005913,GO:0005923,GO:0007420,GO:0008013,GO:0008057,GO:0015280,GO:0016324,GO:0016477,GO:0032401,GO:0032438,GO:0043010,GO:0043482,GO:0043583,GO:0045176,GO:0048593,GO:0051015,GO:0070062	lens morphogenesis in camera-type eye|actin binding|cytoplasm|cytoskeleton|microtubule|plasma membrane|cell-cell adherens junction|bicellular tight junction|brain development|beta-catenin binding|eye pigment granule organization|ligand-gated sodium channel activity|apical plasma membrane|cell migration|establishment of melanosome localization|melanosome organization|camera-type eye development|ce…
ST3GAL5	372.921	52.0988	693.742	13.3159	3.73508	1.58e-09	5.28e-08	Up	0.147885	0.165601	0.220792	2.42085	2.1253	2.34203	GeneID:8869,Genbank:NM_001354226.1,HGNC:HGNC:10872,MIM:604402	ST3 beta-galactoside alpha-2,3-sialyltransferase 5			path:hsa00604	Glycosphingolipid biosynthesis - ganglio series
OVCH1	26.1182	3.65531	48.5812	13.2906	3.73233	5.27e-05	0.00062407	Up	0.00448752	0	0	0.0513526	0.0292265	0.0421736	GeneID:341350,Genbank:XM_024448968.1,HGNC:HGNC:23080	ovochymase 1	GO:0004252,GO:0005576,GO:0046872	serine-type endopeptidase activity|extracellular region|metal ion binding
IL10RA	440.957	61.904	820.009	13.2465	3.72754	8.51e-10	3.06e-08	Up	0.607888	0.949849	0.842184	9.91373	8.66463	8.95906	GeneID:3587,Genbank:NM_001558.3,HGNC:HGNC:5964,MIM:146933	interleukin 10 receptor subunit alpha			path:hsa04060,path:hsa04630,path:hsa05145,path:hsa05152,path:hsa05163	Cytokine-cytokine receptor interaction|Jak-STAT signaling pathway|Toxoplasmosis|Tuberculosis|Human cytomegalovirus infection
EPS8	244.422	34.3268	454.517	13.2409	3.72693	9.3e-09	2.63e-07	Up	0.155466	0.0897239	0.233202	2.32185	2.1569	1.99121	GeneID:2059,Genbank:NM_004447.5,HGNC:HGNC:3420,MIM:600206	epidermal growth factor receptor pathway substrate 8
GABRR2	61.9952	8.74003	115.25	13.1865	3.72099	2.91e-06	4.73e-05	Up	0.055442	0	0.0353422	0.516963	0.412104	0.500413	GeneID:2570,Genbank:NM_002043.4,HGNC:HGNC:4091,MIM:137162	gamma-aminobutyric acid type A receptor rho2 subunit	GO:0004890,GO:0005230,GO:0005254,GO:0005886,GO:0005887,GO:0006810,GO:0007165,GO:0007214,GO:0007268,GO:0007601,GO:0019904,GO:0030054,GO:0034707,GO:0045211,GO:1902711	GABA-A receptor activity|extracellular ligand-gated ion channel activity|chloride channel activity|plasma membrane|integral component of plasma membrane|transport|signal transduction|gamma-aminobutyric acid signaling pathway|chemical synaptic transmission|visual perception|protein domain specific binding|cell junction|chloride channel complex|postsynaptic membrane|GABA-A receptor complex	path:hsa04080,path:hsa04723,path:hsa04727,path:hsa05032,path:hsa05033	Neuroactive ligand-receptor interaction|Retrograde endocannabinoid signaling|GABAergic synapse|Morphine addiction|Nicotine addiction
FCAR	34.7013	4.90524	64.4973	13.1486	3.71684	2.3e-05	0.000298444	Up	0.0292562	0.0393865	0.135525	0.797446	0.858461	0.629001	GeneID:2204,Genbank:NM_002000.3,HGNC:HGNC:3608,MIM:147045	Fc fragment of IgA receptor	GO:0002446,GO:0005576,GO:0005886,GO:0005887,GO:0006955,GO:0019766,GO:0019862,GO:0033031,GO:0035457,GO:0035579,GO:0038093,GO:0042119,GO:0043312,GO:0070821,GO:0071222,GO:0071346,GO:0071354,GO:0071356,GO:0097011,GO:0101003,GO:1903209	neutrophil mediated immunity|extracellular region|plasma membrane|integral component of plasma membrane|immune response|IgA receptor activity|IgA binding|positive regulation of neutrophil apoptotic process|cellular response to interferon-alpha|specific granule membrane|Fc receptor signaling pathway|neutrophil activation|neutrophil degranulation|tertiary granule membrane|cellular response to lipop…	path:hsa04145,path:hsa05150	Phagosome|Staphylococcus aureus infection
ANTXR2	1461.43	206.709	2716.14	13.1399	3.71589	3.6e-10	1.45e-08	Up	0.576239	0.338243	1.18421	9.78082	9.58805	9.5915	GeneID:118429,Genbank:NM_001286780.1,HGNC:HGNC:21732,MIM:608041	anthrax toxin receptor 2	GO:0004872,GO:0005576,GO:0005789,GO:0005886,GO:0009897,GO:0010008,GO:0016021,GO:0022414,GO:0046872,GO:1901998	receptor activity|extracellular region|endoplasmic reticulum membrane|plasma membrane|external side of plasma membrane|endosome membrane|integral component of membrane|reproductive process|metal ion binding|toxin transport	path:hsa04621	NOD-like receptor signaling pathway
CRIM1	81.1574	11.4815	150.833	13.137	3.71557	8.94e-07	1.64e-05	Up	0.0148634	0.0221714	0.0664413	0.475977	0.508068	0.379045	GeneID:51232,Genbank:XM_017004259.1,HGNC:HGNC:2359,MIM:606189	cysteine rich transmembrane BMP regulator 1	GO:0001558,GO:0004867,GO:0005010,GO:0005520,GO:0005886,GO:0007399,GO:0016021,GO:0030165,GO:0070062	regulation of cell growth|serine-type endopeptidase inhibitor activity|insulin-like growth factor-activated receptor activity|insulin-like growth factor binding|plasma membrane|nervous system development|integral component of membrane|PDZ domain binding|extracellular exosome
SRGAP1	69.5395	9.84073	129.238	13.133	3.71512	1.75e-06	3e-05	Up	0.0174147	0.0162907	0.0351285	0.266983	0.303847	0.270802	GeneID:57522,Genbank:XM_011538580.2,HGNC:HGNC:17382,MIM:606523	SLIT-ROBO Rho GTPase activating protein 1	GO:0005096,GO:0005737,GO:0005829,GO:0007165,GO:0030336,GO:0048365,GO:0051056	GTPase activator activity|cytoplasm|cytosol|signal transduction|negative regulation of cell migration|Rac GTPase binding|regulation of small GTPase mediated signal transduction	path:hsa04360	Axon guidance
CSRNP1	529.954	75.076	984.831	13.1178	3.71345	5.82e-10	2.2e-08	Up	1.00628	0.899493	0.976368	10.8655	10.2354	10.3522	GeneID:64651,Genbank:NM_001320560.1,HGNC:HGNC:14300,MIM:606458	cysteine and serine rich nuclear protein 1	GO:0001228,GO:0003700,GO:0005634,GO:0006915,GO:0009791,GO:0043565,GO:0045944,GO:0048008,GO:0048705,GO:0060021,GO:0060325	transcriptional activator activity, RNA polymerase II transcription regulatory region sequence-specific DNA binding|DNA binding transcription factor activity|nucleus|apoptotic process|post-embryonic development|sequence-specific DNA binding|positive regulation of transcription from RNA polymerase II promoter|platelet-derived growth factor receptor signaling pathway|skeletal system morphogenesis|p…
ITGAM	1158.15	165.088	2151.2	13.0307	3.70384	3.12e-10	1.27e-08	Up	1.3372	1.11971	1.1172	13.6379	13.9774	13.8228	GeneID:3684,Genbank:NM_001145808.1,HGNC:HGNC:6149,MIM:120980	integrin subunit alpha M	GO:0001774,GO:0001851,GO:0005615,GO:0005886,GO:0006911,GO:0007155,GO:0007229,GO:0008305,GO:0009897,GO:0009986,GO:0010668,GO:0019221,GO:0030198,GO:0031072,GO:0032930,GO:0034142,GO:0034688,GO:0035579,GO:0043312,GO:0043315,GO:0044853,GO:0045087,GO:0045963,GO:0046872,GO:0046982,GO:0050900,GO:0070062,GO:0070821,GO:0090314,GO:0097242,GO:0098742,GO:1901216,GO:1903980,GO:2000363	microglial cell activation|complement component C3b binding|extracellular space|plasma membrane|phagocytosis, engulfment|cell adhesion|integrin-mediated signaling pathway|integrin complex|external side of plasma membrane|cell surface|ectodermal cell differentiation|cytokine-mediated signaling pathway|extracellular matrix organization|heat shock protein binding|positive regulation of superoxide an…	path:hsa04015,path:hsa04145,path:hsa04514,path:hsa04610,path:hsa04640,path:hsa04670,path:hsa04810,path:hsa05133,path:hsa05134,path:hsa05140,path:hsa05146,path:hsa05150,path:hsa05152,path:hsa05202,path:hsa05221	Rap1 signaling pathway|Phagosome|Cell adhesion molecules (CAMs)|Complement and coagulation cascades|Hematopoietic cell lineage|Leukocyte transendothelial migration|Regulation of actin cytoskeleton|Pertussis|Legionellosis|Leishmaniasis|Amoebiasis|Staphylococcus aureus infection|Tuberculosis|Transcriptional misregulation in cancer|Acute myeloid leukemia
MAP4K3	521.18	74.3135	968.046	13.0265	3.70338	7.37e-10	2.7e-08	Up	0.295836	0.237061	0.902761	5.79722	6.67225	6.27569	GeneID:8491,Genbank:XM_024453183.1,HGNC:HGNC:6865,MIM:604921	mitogen-activated protein kinase kinase kinase kinase 3	GO:0004672,GO:0004674,GO:0005524,GO:0005737,GO:0006468,GO:0007254,GO:0007346,GO:0008349,GO:0009411,GO:0034612,GO:0035556,GO:0042981	protein kinase activity|protein serine/threonine kinase activity|ATP binding|cytoplasm|protein phosphorylation|JNK cascade|regulation of mitotic cell cycle|MAP kinase kinase kinase kinase activity|response to UV|response to tumor necrosis factor|intracellular signal transduction|regulation of apoptotic process	path:hsa04010	MAPK signaling pathway
SERPINE2	166.152	23.7031	308.601	13.0194	3.70259	5.33e-08	1.25e-06	Up	0.171674	0.330265	0.445175	3.61808	3.58378	3.44642	GeneID:5270,Genbank:NM_001136528.1,HGNC:HGNC:8951,MIM:177010	serpin family E member 2	GO:0004867,GO:0005102,GO:0005539,GO:0005576,GO:0005615,GO:0005829,GO:0007596,GO:0008201,GO:0008285,GO:0010757,GO:0010766,GO:0010955,GO:0014067,GO:0021683,GO:0030195,GO:0030308,GO:0030334,GO:0031012,GO:0031091,GO:0031232,GO:0031594,GO:0032940,GO:0033363,GO:0042177,GO:0042628,GO:0045861,GO:0045879,GO:0048505,GO:0048711,GO:0050974,GO:0051966,GO:0060291,GO:0060384,GO:0061108,GO:0090331,GO:1903561	serine-type endopeptidase inhibitor activity|receptor binding|glycosaminoglycan binding|extracellular region|extracellular space|cytosol|blood coagulation|heparin binding|negative regulation of cell proliferation|negative regulation of plasminogen activation|negative regulation of sodium ion transport|negative regulation of protein processing|negative regulation of phosphatidylinositol 3-kinase s…
LOC107984208	11.3619	1.62309	21.1008	13.0004	3.70048	0.000870744	0.00700938	Up	0.0336304	0	0	0.283464	0.150334	0.172621	GeneID:107984208,Genbank:XM_017017017.1	putative uncharacterized protein LOC439951	GO:0005615	extracellular space
ABHD4	144.715	20.7055	268.724	12.9784	3.69804	1e-07	2.21e-06	Up	0.266357	0.349101	0.34833	3.385	4.01994	3.66346	GeneID:63874,Genbank:NM_022060.2,HGNC:HGNC:20154	abhydrolase domain containing 4	GO:0005789,GO:0016042,GO:0016787,GO:0036152	endoplasmic reticulum membrane|lipid catabolic process|hydrolase activity|phosphatidylethanolamine acyl-chain remodeling
CEMIP2	203.257	29.1039	377.411	12.9677	3.69685	2.58e-08	6.58e-07	Up	0.103443	0.0827974	0.26074	2.00435	2.04453	1.91445	GeneID:23670,Genbank:NM_001135820.1,HGNC:HGNC:11869,MIM:605835	cell migration inducing hyaluronidase 2	GO:0001525,GO:0004415,GO:0005509,GO:0005887,GO:0016021,GO:0030214,GO:0045296,GO:0070062,GO:1903670	angiogenesis|hyalurononglucosaminidase activity|calcium ion binding|integral component of plasma membrane|integral component of membrane|hyaluronan catabolic process|cadherin binding|extracellular exosome|regulation of sprouting angiogenesis
CXCL1	27.8945	3.99536	51.7936	12.9634	3.69637	4.83e-05	0.000578471	Up	0.0360895	0.0960716	0.0839955	1.90014	2.04248	1.58113	GeneID:2919,Genbank:NM_001511.3,HGNC:HGNC:4602,MIM:155730	C-X-C motif chemokine ligand 1			path:hsa04060,path:hsa04062,path:hsa04621,path:hsa04657,path:hsa04668,path:hsa05120,path:hsa05132,path:hsa05134,path:hsa05146,path:hsa05167,path:hsa05323	Cytokine-cytokine receptor interaction|Chemokine signaling pathway|NOD-like receptor signaling pathway|IL-17 signaling pathway|TNF signaling pathway|Epithelial cell signaling in Helicobacter pylori infection|Salmonella infection|Legionellosis|Amoebiasis|Kaposi sarcoma-associated herpesvirus infection|Rheumatoid arthritis
SIGLEC9	13.6084	1.95115	25.2656	12.9491	3.69478	0.000536545	0.00466964	Up	0	0	0.0288024	0.134693	0.168094	0.0835911	GeneID:27180,Genbank:NM_001198558.1,HGNC:HGNC:10878,MIM:605640	sialic acid binding Ig like lectin 9
UNC13A	34.1676	4.90864	63.4267	12.9214	3.6917	2.55e-05	0.000325719	Up	0.0242811	0.0121116	0.0219258	0.266622	0.221691	0.170411	GeneID:23025,Genbank:XM_011527810.2,HGNC:HGNC:23150,MIM:609894	unc-13 homolog A	GO:0001956,GO:0005509,GO:0005516,GO:0005543,GO:0005737,GO:0007269,GO:0007528,GO:0016079,GO:0016081,GO:0016082,GO:0016188,GO:0017075,GO:0019992,GO:0030054,GO:0031594,GO:0031915,GO:0035249,GO:0035556,GO:0042734,GO:0043005,GO:0043195,GO:0044305,GO:0047485,GO:0048172,GO:0048786,GO:0050435,GO:0051966,GO:0060384,GO:0099525,GO:1900451,GO:1902991,GO:1903861	positive regulation of neurotransmitter secretion|calcium ion binding|calmodulin binding|phospholipid binding|cytoplasm|neurotransmitter secretion|neuromuscular junction development|synaptic vesicle exocytosis|synaptic vesicle docking|synaptic vesicle priming|synaptic vesicle maturation|syntaxin-1 binding|diacylglycerol binding|cell junction|neuromuscular junction|positive regulation of synaptic …	path:hsa04721	Synaptic vesicle cycle
WNT5B	6.78593	0.975573	12.5963	12.9117	3.6906	0.00387316	0.0242893	Up	0	0	0.0454593	0.201353	0.126062	0.132479	GeneID:81029,Genbank:XM_024449207.1,HGNC:HGNC:16265,MIM:606361	Wnt family member 5B	GO:0002062,GO:0005102,GO:0005109,GO:0005576,GO:0005578,GO:0005615,GO:0005788,GO:0005796,GO:0005886,GO:0009986,GO:0016055,GO:0030182,GO:0030335,GO:0030666,GO:0042060,GO:0045165,GO:0045444,GO:0045600,GO:0070062,GO:0070307,GO:0071300,GO:0090090	chondrocyte differentiation|receptor binding|frizzled binding|extracellular region|proteinaceous extracellular matrix|extracellular space|endoplasmic reticulum lumen|Golgi lumen|plasma membrane|cell surface|Wnt signaling pathway|neuron differentiation|positive regulation of cell migration|endocytic vesicle membrane|wound healing|cell fate commitment|fat cell differentiation|positive regulation of…	path:hsa04150,path:hsa04310,path:hsa04360,path:hsa04390,path:hsa04550,path:hsa04916,path:hsa04934,path:hsa05165,path:hsa05166,path:hsa05200,path:hsa05205,path:hsa05217,path:hsa05224,path:hsa05225,path:hsa05226	mTOR signaling pathway|Wnt signaling pathway|Axon guidance|Hippo signaling pathway|Signaling pathways regulating pluripotency of stem cells|Melanogenesis|Cushing syndrome|Human papillomavirus infection|Human T-cell leukemia virus 1 infection|Pathways in cancer|Proteoglycans in cancer|Basal cell carcinoma|Breast cancer|Hepatocellular carcinoma|Gastric cancer
LPAR3	52.1791	7.50443	96.8538	12.9062	3.68999	5.92e-06	8.99e-05	Up	0.0637531	0.0276269	0.105534	0.864861	0.883269	0.750176	GeneID:23566,Genbank:XM_024446127.1,HGNC:HGNC:14298,MIM:605106	lysophosphatidic acid receptor 3	GO:0000187,GO:0001965,GO:0004930,GO:0005543,GO:0005886,GO:0005887,GO:0007186,GO:0007187,GO:0007204,GO:0007268,GO:0008289,GO:0030424,GO:0032060,GO:0048672,GO:0051482,GO:0051928,GO:0070915	activation of MAPK activity|G-protein alpha-subunit binding|G-protein coupled receptor activity|phospholipid binding|plasma membrane|integral component of plasma membrane|G-protein coupled receptor signaling pathway|G-protein coupled receptor signaling pathway, coupled to cyclic nucleotide second messenger|positive regulation of cytosolic calcium ion concentration|chemical synaptic transmission|l…	path:hsa04015,path:hsa04072,path:hsa04080,path:hsa04151,path:hsa05200	Rap1 signaling pathway|Phospholipase D signaling pathway|Neuroactive ligand-receptor interaction|PI3K-Akt signaling pathway|Pathways in cancer
RHBDL3	4.68724	0.674366	8.70012	12.9012	3.68943	0.0100822	0.0525796	Up	0	0	0	0.0590976	0.0188768	0.0353672	GeneID:162494,Genbank:XM_017024272.1,HGNC:HGNC:16502	rhomboid like 3	GO:0004252,GO:0005509,GO:0016021,GO:0016485	serine-type endopeptidase activity|calcium ion binding|integral component of membrane|protein processing
SOX4	1140.87	164.42	2117.31	12.8775	3.68678	3.85e-10	1.53e-08	Up	1.47754	1.01695	1.87248	18.1141	19.7177	19.267	GeneID:6659,Genbank:NM_003107.2,HGNC:HGNC:11200,MIM:184430	SRY-box 4			path:hsa05206	MicroRNAs in cancer
PHLDA2	619.553	89.525	1149.58	12.8409	3.68267	4.94e-10	1.9e-08	Up	7.23996	13.1702	5.3168	88.6034	84.7824	89.1799	GeneID:7262,Genbank:NM_003311.3,HGNC:HGNC:12385,MIM:602131	pleckstrin homology like domain family A member 2	GO:0001890,GO:0005737,GO:0006915,GO:0009887,GO:0010468,GO:0016020,GO:0030334,GO:0060721,GO:0070873,GO:1903547	placenta development|cytoplasm|apoptotic process|animal organ morphogenesis|regulation of gene expression|membrane|regulation of cell migration|regulation of spongiotrophoblast cell proliferation|regulation of glycogen metabolic process|regulation of growth hormone activity
ENC1	323.024	46.7495	599.298	12.8193	3.68025	4.33e-09	1.32e-07	Up	0.384921	0.210935	0.38993	3.83542	3.99469	3.82705	GeneID:8507,Genbank:NM_001256576.1,HGNC:HGNC:3345,MIM:605173	ectodermal-neural cortex 1
SHISA4	93.363	13.556	173.17	12.7744	3.67519	6.94e-07	1.3e-05	Up	0.254445	0.541466	0.223848	2.78734	3.39385	4.23203	GeneID:149345,Genbank:NM_198149.2,HGNC:HGNC:27139,MIM:617326	shisa family member 4	GO:0016021	integral component of membrane
CHODL	8.85299	1.29216	16.4138	12.7026	3.66705	0.00206899	0.0143679	Up	0	0	0	0.0646735	0.0451028	0.0860574	GeneID:140578,Genbank:XM_011529457.2,HGNC:HGNC:17807,MIM:607247	chondrolectin
LILRB1	40.3852	5.91393	74.8564	12.6577	3.66194	1.67e-05	0.000225489	Up	0.00969926	0.0551078	0.0550508	0.37885	0.393597	0.451392	GeneID:10859,Genbank:NM_006669.6,HGNC:HGNC:6605,MIM:604811	leukocyte immunoglobulin like receptor B1	GO:0001915,GO:0002230,GO:0002250,GO:0002309,GO:0002740,GO:0002767,GO:0002774,GO:0005576,GO:0005737,GO:0005886,GO:0007165,GO:0008157,GO:0009615,GO:0009897,GO:0010628,GO:0014063,GO:0016021,GO:0030107,GO:0030109,GO:0031623,GO:0032393,GO:0032609,GO:0032689,GO:0032945,GO:0035548,GO:0042130,GO:0042169,GO:0042288,GO:0042536,GO:0042803,GO:0043065,GO:0045077,GO:0045786,GO:0045806,GO:0045919,GO:0045944,GO:…	negative regulation of T cell mediated cytotoxicity|positive regulation of defense response to virus by host|adaptive immune response|T cell proliferation involved in immune response|negative regulation of cytokine secretion involved in immune response|immune response-inhibiting cell surface receptor signaling pathway|Fc receptor mediated inhibitory signaling pathway|extracellular region|cytoplas…	path:hsa04380	Osteoclast differentiation
HIVEP1	174.757	25.6319	323.883	12.6359	3.65946	6.22e-08	1.44e-06	Up	0.0537235	0.0600723	0.0750878	0.731116	0.881199	0.805181	GeneID:3096,Genbank:XM_017010801.1,HGNC:HGNC:4920,MIM:194540	human immunodeficiency virus type I enhancer binding protein 1	GO:0000980,GO:0001206,GO:0003677,GO:0005634,GO:0005654,GO:0005739,GO:0006366,GO:0007165,GO:0007275,GO:0016604,GO:0043565,GO:0044212,GO:0046872	RNA polymerase II distal enhancer sequence-specific DNA binding|transcriptional repressor activity, RNA polymerase II distal enhancer sequence-specific binding|DNA binding|nucleus|nucleoplasm|mitochondrion|transcription from RNA polymerase II promoter|signal transduction|multicellular organism development|nuclear body|sequence-specific DNA binding|transcription regulatory region DNA binding|metal…
PTPRE	1928.06	283.282	3572.83	12.6123	3.65676	8.69e-10	3.11e-08	Up	0.653479	0.568608	1.03298	9.33719	8.87809	9.02203	GeneID:5791,Genbank:XM_024448092.1,HGNC:HGNC:9669,MIM:600926	protein tyrosine phosphatase, receptor type E	GO:0005001,GO:0005634,GO:0005737,GO:0005886,GO:0006470,GO:0016021,GO:0046627	transmembrane receptor protein tyrosine phosphatase activity|nucleus|cytoplasm|plasma membrane|protein dephosphorylation|integral component of membrane|negative regulation of insulin receptor signaling pathway
LY96	4.57657	0.674366	8.47877	12.5729	3.65225	0.0117599	0.0595412	Up	0	0	0	0.191451	0.199294	0.348693	GeneID:23643,Genbank:XM_017013300.1,HGNC:HGNC:17156,MIM:605243	lymphocyte antigen 96	GO:0001875,GO:0002224,GO:0002755,GO:0002756,GO:0005615,GO:0005886,GO:0006954,GO:0006968,GO:0007166,GO:0007249,GO:0010008,GO:0015026,GO:0031226,GO:0031666,GO:0032496,GO:0032497,GO:0032760,GO:0034128,GO:0034142,GO:0035666,GO:0045087,GO:0046696,GO:0070266,GO:0097190	lipopolysaccharide receptor activity|toll-like receptor signaling pathway|MyD88-dependent toll-like receptor signaling pathway|MyD88-independent toll-like receptor signaling pathway|extracellular space|plasma membrane|inflammatory response|cellular defense response|cell surface receptor signaling pathway|I-kappaB kinase/NF-kappaB signaling|endosome membrane|coreceptor activity|intrinsic component…	path:hsa04064,path:hsa04620,path:hsa05130,path:hsa05133,path:hsa05145	NF-kappa B signaling pathway|Toll-like receptor signaling pathway|Pathogenic Escherichia coli infection|Pertussis|Toxoplasmosis
CAPRIN2	550.427	81.6038	1019.25	12.4902	3.64273	1e-09	3.52e-08	Up	0.368501	0.258599	0.406981	4.30634	4.09153	4.02635	GeneID:65981,Genbank:XM_017019871.2,HGNC:HGNC:21259,MIM:610375	caprin family member 2	GO:0003723,GO:0005102,GO:0005634,GO:0005737,GO:0005739,GO:0005813,GO:0005829,GO:0005886,GO:0017148,GO:0030308,GO:0032092,GO:0033138,GO:0043235,GO:0045944,GO:0046872,GO:0050775,GO:0061003,GO:0090263	RNA binding|receptor binding|nucleus|cytoplasm|mitochondrion|centrosome|cytosol|plasma membrane|negative regulation of translation|negative regulation of cell growth|positive regulation of protein binding|positive regulation of peptidyl-serine phosphorylation|receptor complex|positive regulation of transcription from RNA polymerase II promoter|metal ion binding|positive regulation of dendrite mor…
BHLHE40	615.669	91.4249	1139.91	12.4683	3.64019	7.75e-10	2.83e-08	Up	1.0778	1.33549	1.04423	12.164	14.0542	12.3923	GeneID:8553,Genbank:NM_003670.2,HGNC:HGNC:1046,MIM:604256	basic helix-loop-helix family member e40	GO:0000122,GO:0000981,GO:0001078,GO:0001102,GO:0001191,GO:0003700,GO:0003705,GO:0003714,GO:0005634,GO:0005737,GO:0006351,GO:0006355,GO:0016604,GO:0019904,GO:0032922,GO:0042803,GO:0043153,GO:0043425,GO:0043426,GO:0043433,GO:0045892,GO:0046982,GO:0070888	negative regulation of transcription from RNA polymerase II promoter|RNA polymerase II transcription factor activity, sequence-specific DNA binding|transcriptional repressor activity, RNA polymerase II proximal promoter sequence-specific DNA binding|RNA polymerase II activating transcription factor binding|transcriptional repressor activity, RNA polymerase II transcription factor binding|DNA bind…	path:hsa04710	Circadian rhythm
SPHK1	443.1	65.8084	820.391	12.4664	3.63997	1.77e-09	5.85e-08	Up	1.37205	1.85913	0.993278	12.4938	12.2785	12.5807	GeneID:8877,Genbank:NM_001355139.1,HGNC:HGNC:11240,MIM:603730	sphingosine kinase 1	GO:0000287,GO:0001568,GO:0003677,GO:0003951,GO:0005516,GO:0005524,GO:0005634,GO:0005737,GO:0005829,GO:0005886,GO:0006457,GO:0006670,GO:0006954,GO:0007165,GO:0007420,GO:0008481,GO:0010800,GO:0010803,GO:0017050,GO:0019722,GO:0030148,GO:0030307,GO:0030335,GO:0031398,GO:0032651,GO:0035556,GO:0038036,GO:0042346,GO:0043066,GO:0045766,GO:0045931,GO:0045987,GO:0046512,GO:0046521,GO:0048146,GO:0051092,GO:…	magnesium ion binding|blood vessel development|DNA binding|NAD+ kinase activity|calmodulin binding|ATP binding|nucleus|cytoplasm|cytosol|plasma membrane|protein folding|sphingosine metabolic process|inflammatory response|signal transduction|brain development|sphinganine kinase activity|positive regulation of peptidyl-threonine phosphorylation|regulation of tumor necrosis factor-mediated signaling…	path:hsa00600,path:hsa04020,path:hsa04071,path:hsa04072,path:hsa04370,path:hsa04371,path:hsa04666,path:hsa05152	Sphingolipid metabolism|Calcium signaling pathway|Sphingolipid signaling pathway|Phospholipase D signaling pathway|VEGF signaling pathway|Apelin signaling pathway|Fc gamma R-mediated phagocytosis|Tuberculosis
PXDC1	53.439	7.93703	98.941	12.4658	3.6399	6.11e-06	9.25e-05	Up	0.0824009	0.203475	0.158913	1.68877	1.50134	1.49267	GeneID:221749,Genbank:NM_183373.3,HGNC:HGNC:21361	PX domain containing 1	GO:0035091	phosphatidylinositol binding
SH2B3	2941.19	437.171	5445.21	12.4555	3.63872	2.79e-09	8.89e-08	Up	2.29112	1.75409	3.76184	29.0735	29.5637	28.9196	GeneID:10019,Genbank:XM_011537720.3,HGNC:HGNC:29605,MIM:605093	SH2B adaptor protein 3	GO:0004871,GO:0005829,GO:0007596,GO:0030154,GO:0035162,GO:0035556,GO:0035591	signal transducer activity|cytosol|blood coagulation|cell differentiation|embryonic hemopoiesis|intracellular signal transduction|signaling adaptor activity	path:hsa04722	Neurotrophin signaling pathway
HOMER1	277.424	41.2536	513.594	12.4497	3.63804	1.08e-08	3.01e-07	Up	0.103261	0.0754464	0.235362	2.10778	1.96272	1.83769	GeneID:9456,Genbank:NM_001277077.1,HGNC:HGNC:17512,MIM:604798	homer scaffold protein 1	GO:0003009,GO:0005102,GO:0005737,GO:0005829,GO:0005886,GO:0007216,GO:0007623,GO:0014069,GO:0016020,GO:0030018,GO:0030054,GO:0030424,GO:0030425,GO:0031802,GO:0032947,GO:0035094,GO:0035256,GO:0035418,GO:0042220,GO:0042802,GO:0043005,GO:0043025,GO:0043034,GO:0043198,GO:0044325,GO:0045177,GO:0045202,GO:0045211,GO:0046982,GO:0048148,GO:0048741,GO:0048875,GO:0051592,GO:0051928,GO:0090279,GO:0097110,GO:…	skeletal muscle contraction|receptor binding|cytoplasm|cytosol|plasma membrane|G-protein coupled glutamate receptor signaling pathway|circadian rhythm|postsynaptic density|membrane|Z disc|cell junction|axon|dendrite|type 5 metabotropic glutamate receptor binding|protein complex scaffold activity|response to nicotine|G-protein coupled glutamate receptor binding|protein localization to synapse|resp…	path:hsa04068,path:hsa04724	FoxO signaling pathway|Glutamatergic synapse
CEMIP	26.2678	3.91142	48.6243	12.4314	3.63591	8.2e-05	0.000919698	Up	0	0	0.00608724	0.195461	0.109598	0.193112	GeneID:57214,Genbank:NM_001293298.1,HGNC:HGNC:29213,MIM:608366	cell migration inducing hyaluronidase 1	GO:0004415,GO:0005540,GO:0005576,GO:0005634,GO:0005737,GO:0005783,GO:0005886,GO:0005905,GO:0007605,GO:0010800,GO:0030213,GO:0030214,GO:0030335,GO:0030665,GO:0032050,GO:0045334,GO:0046923,GO:0051281,GO:0090314,GO:1900020	hyalurononglucosaminidase activity|hyaluronic acid binding|extracellular region|nucleus|cytoplasm|endoplasmic reticulum|plasma membrane|clathrin-coated pit|sensory perception of sound|positive regulation of peptidyl-threonine phosphorylation|hyaluronan biosynthetic process|hyaluronan catabolic process|positive regulation of cell migration|clathrin-coated vesicle membrane|clathrin heavy chain bind…
TEX9	182.887	27.2498	338.525	12.423	3.63495	5.93e-08	1.38e-06	Up	0.0560402	0.0487084	0.0585135	1.57658	1.53026	1.51136	GeneID:374618,Genbank:XM_005254361.4,HGNC:HGNC:29585	testis expressed 9
TLR1	268.877	40.1876	497.566	12.3811	3.63007	1.29e-08	3.55e-07	Up	0.14067	0.0701825	0.197982	1.83443	1.78799	1.65945	GeneID:7096,Genbank:XM_024454199.1,HGNC:HGNC:11847,MIM:601194	toll like receptor 1			path:hsa04620,path:hsa05152	Toll-like receptor signaling pathway|Tuberculosis
ARHGAP18	922.608	139.165	1706.05	12.2591	3.61579	7.23e-10	2.67e-08	Up	0.583071	0.474328	1.28514	9.9245	10.5012	10.5857	GeneID:93663,Genbank:XM_005267213.1,HGNC:HGNC:21035,MIM:613351	Rho GTPase activating protein 18	GO:0005096,GO:0005737,GO:0005829,GO:0005886,GO:0007264,GO:0008360,GO:0016607,GO:0030833,GO:0032956,GO:0045296,GO:0051056,GO:2000145	GTPase activator activity|cytoplasm|cytosol|plasma membrane|small GTPase mediated signal transduction|regulation of cell shape|nuclear speck|regulation of actin filament polymerization|regulation of actin cytoskeleton organization|cadherin binding|regulation of small GTPase mediated signal transduction|regulation of cell motility
PTPN14	136.84	20.6805	253	12.2337	3.61279	2.15e-07	4.46e-06	Up	0.0285537	0.0430266	0.0987608	0.719605	0.650413	0.667708	GeneID:5784,Genbank:NM_005401.4,HGNC:HGNC:9647,MIM:603155	protein tyrosine phosphatase, non-receptor type 14
ASPH	2994.02	452.848	5535.19	12.2231	3.61153	3.61e-09	1.11e-07	Up	0.407764	0.374646	0.875334	6.91637	6.75301	6.36418	GeneID:444,Genbank:NM_004318.3,HGNC:HGNC:757,MIM:600582	aspartate beta-hydroxylase	GO:0004597,GO:0005198,GO:0005509,GO:0005513,GO:0005623,GO:0005783,GO:0005789,GO:0005886,GO:0006936,GO:0007389,GO:0008285,GO:0008307,GO:0009055,GO:0010524,GO:0010649,GO:0010880,GO:0010881,GO:0014701,GO:0016021,GO:0030176,GO:0031585,GO:0031647,GO:0032237,GO:0032541,GO:0033017,GO:0033018,GO:0033198,GO:0034220,GO:0034704,GO:0035108,GO:0042264,GO:0044325,GO:0045862,GO:0045893,GO:0060021,GO:0060314,GO:…	peptide-aspartate beta-dioxygenase activity|structural molecule activity|calcium ion binding|detection of calcium ion|cell|endoplasmic reticulum|endoplasmic reticulum membrane|plasma membrane|muscle contraction|pattern specification process|negative regulation of cell proliferation|structural constituent of muscle|electron transfer activity|positive regulation of calcium ion transport into cytoso…
SERPINB12	8.71621	1.31902	16.1134	12.2162	3.61073	0.00252141	0.0169498	Up	0.00913929	0.0165147	0	0.0975837	0.0839064	0.213313	GeneID:89777,Genbank:XM_005266778.3,HGNC:HGNC:14220,MIM:615662	serpin family B member 12	GO:0002244,GO:0004867,GO:0005615,GO:0005737,GO:0005886,GO:0019899,GO:0042177,GO:0043312,GO:0070062,GO:0101003	hematopoietic progenitor cell differentiation|serine-type endopeptidase inhibitor activity|extracellular space|cytoplasm|plasma membrane|enzyme binding|negative regulation of protein catabolic process|neutrophil degranulation|extracellular exosome|ficolin-1-rich granule membrane
OMG	19.2778	2.92099	35.6347	12.1995	3.60875	0.000228768	0.00225786	Up	0	0	0.105538	0.420575	0.231002	0.30834	GeneID:4974,Genbank:NM_002544.4,HGNC:HGNC:8135,MIM:164345	oligodendrocyte myelin glycoprotein	GO:0005578,GO:0005615,GO:0005886,GO:0007155,GO:0007409,GO:0031225,GO:0050771	proteinaceous extracellular matrix|extracellular space|plasma membrane|cell adhesion|axonogenesis|anchored component of membrane|negative regulation of axonogenesis
PRR5L	22.0144	3.33586	40.693	12.1987	3.60865	0.000143726	0.00150105	Up	0	0.0358719	0.0344532	0.283529	0.348478	0.263398	GeneID:79899,Genbank:NM_001160167.1,HGNC:HGNC:25878,MIM:611728	proline rich 5 like	GO:0001933,GO:0001934,GO:0005739,GO:0009968,GO:0010762,GO:0014068,GO:0031625,GO:0031932,GO:0034599,GO:0038203,GO:0061014,GO:0090316	negative regulation of protein phosphorylation|positive regulation of protein phosphorylation|mitochondrion|negative regulation of signal transduction|regulation of fibroblast migration|positive regulation of phosphatidylinositol 3-kinase signaling|ubiquitin protein ligase binding|TORC2 complex|cellular response to oxidative stress|TORC2 signaling|positive regulation of mRNA catabolic process|pos…
KIF13A	49.3902	7.49244	91.2879	12.184	3.60692	1e-05	0.000143313	Up	0.0202871	0.00594218	0.0439889	0.340741	0.24521	0.21206	GeneID:63971,Genbank:NM_001105568.2,HGNC:HGNC:14566,MIM:605433	kinesin family member 13A	GO:0000910,GO:0003777,GO:0005524,GO:0005813,GO:0005871,GO:0005874,GO:0006886,GO:0007018,GO:0008017,GO:0008333,GO:0010008,GO:0016887,GO:0030496,GO:0030705,GO:0032438,GO:0032588,GO:0035459,GO:0043001,GO:0072383	cytokinesis|microtubule motor activity|ATP binding|centrosome|kinesin complex|microtubule|intracellular protein transport|microtubule-based movement|microtubule binding|endosome to lysosome transport|endosome membrane|ATPase activity|midbody|cytoskeleton-dependent intracellular transport|melanosome organization|trans-Golgi network membrane|cargo loading into vesicle|Golgi to plasma membrane prote…
RAB27B	17.2027	2.61065	31.7948	12.1788	3.60631	0.000324545	0.00304695	Up	0.00267316	0.00210241	0.0208216	0.0987357	0.120873	0.07501	GeneID:5874,Genbank:XM_017025913.1,HGNC:HGNC:9767,MIM:603869	RAB27B, member RAS oncogene family	GO:0002576,GO:0003924,GO:0005525,GO:0005795,GO:0005886,GO:0016324,GO:0019003,GO:0019904,GO:0030140,GO:0030141,GO:0031088,GO:0031489,GO:0032402,GO:0032585,GO:0042470,GO:0042589,GO:0045921,GO:0070062,GO:0071985,GO:0098993	platelet degranulation|GTPase activity|GTP binding|Golgi stack|plasma membrane|apical plasma membrane|GDP binding|protein domain specific binding|trans-Golgi network transport vesicle|secretory granule|platelet dense granule membrane|myosin V binding|melanosome transport|multivesicular body membrane|melanosome|zymogen granule membrane|positive regulation of exocytosis|extracellular exosome|multiv…	path:hsa04972	Pancreatic secretion
TRIM9	49.2549	7.48671	91.0232	12.158	3.60383	1.07e-05	0.000151301	Up	0.0366714	0.00974968	0.021686	0.374419	0.262266	0.291378	GeneID:114088,Genbank:XM_017020950.1,HGNC:HGNC:16288,MIM:606555	tripartite motif containing 9	GO:0000149,GO:0004842,GO:0005737,GO:0005829,GO:0005856,GO:0008021,GO:0008270,GO:0016079,GO:0019904,GO:0030054,GO:0030425,GO:0035544,GO:0042803,GO:0043161,GO:0045955	SNARE binding|ubiquitin-protein transferase activity|cytoplasm|cytosol|cytoskeleton|synaptic vesicle|zinc ion binding|synaptic vesicle exocytosis|protein domain specific binding|cell junction|dendrite|negative regulation of SNARE complex assembly|protein homodimerization activity|proteasome-mediated ubiquitin-dependent protein catabolic process|negative regulation of calcium ion-dependent exocyto…
TRIB2	92.1737	14.015	170.332	12.1535	3.6033	1.12e-06	2.01e-05	Up	0.11162	0.0502707	0.182226	1.41553	1.6521	1.54536	GeneID:28951,Genbank:NM_021643.3,HGNC:HGNC:30809,MIM:609462	tribbles pseudokinase 2	GO:0004860,GO:0005634,GO:0005737,GO:0005856,GO:0006469,GO:0008134,GO:0031434,GO:0031625,GO:0032436,GO:0043405,GO:0045081,GO:0045599,GO:0055106	protein kinase inhibitor activity|nucleus|cytoplasm|cytoskeleton|negative regulation of protein kinase activity|transcription factor binding|mitogen-activated protein kinase kinase binding|ubiquitin protein ligase binding|positive regulation of proteasomal ubiquitin-dependent protein catabolic process|regulation of MAP kinase activity|negative regulation of interleukin-10 biosynthetic process|neg…
ITGA11	60.1245	9.1549	111.094	12.1349	3.6011	5.56e-06	8.51e-05	Up	0.0299364	0.013857	0.0385839	0.269228	0.359319	0.406602	GeneID:22801,Genbank:XM_011521363.2,HGNC:HGNC:6136,MIM:604789	integrin subunit alpha 11			path:hsa04151,path:hsa04510,path:hsa04512,path:hsa04810,path:hsa05165,path:hsa05410,path:hsa05412,path:hsa05414	PI3K-Akt signaling pathway|Focal adhesion|ECM-receptor interaction|Regulation of actin cytoskeleton|Human papillomavirus infection|Hypertrophic cardiomyopathy (HCM)|Arrhythmogenic right ventricular cardiomyopathy (ARVC)|Dilated cardiomyopathy (DCM)
SLC30A4	4.42119	0.674366	8.16801	12.1121	3.59838	0.0138536	0.067798	Up	0	0.00597017	0	0.016044	0.0207772	0.0309364	GeneID:7782,Genbank:NM_013309.5,HGNC:HGNC:11015,MIM:602095	solute carrier family 30 member 4	GO:0005385,GO:0005737,GO:0005765,GO:0005770,GO:0009636,GO:0010043,GO:0016020,GO:0016021,GO:0031902,GO:0055069,GO:0061088	zinc ion transmembrane transporter activity|cytoplasm|lysosomal membrane|late endosome|response to toxic substance|response to zinc ion|membrane|integral component of membrane|late endosome membrane|zinc ion homeostasis|regulation of sequestering of zinc ion
DHRSX	10.6942	1.63508	19.7532	12.0809	3.59465	0.00126689	0.0095624	Up	0.0303969	0.0140529	0.0171936	0.0143851	1.14696	0.0168696	GeneID:207063,Genbank:NM_145177.2,HGNC:HGNC:18399	dehydrogenase/reductase X-linked	GO:0005576,GO:0010508,GO:0016491	extracellular region|positive regulation of autophagy|oxidoreductase activity
PPP1R14C	62.0319	9.5132	114.551	12.0412	3.58991	4.82e-06	7.45e-05	Up	0.1158	0.0669014	0.0680816	1.05169	1.32413	0.868529	GeneID:81706,Genbank:NM_030949.2,HGNC:HGNC:14952,MIM:613242	protein phosphatase 1 regulatory inhibitor subunit 14C	GO:0004865,GO:0005737,GO:0016020,GO:0042325	protein serine/threonine phosphatase inhibitor activity|cytoplasm|membrane|regulation of phosphorylation
STARD13	206.144	31.6226	380.666	12.0378	3.5895	5.29e-08	1.25e-06	Up	0.0940463	0.0335731	0.176087	1.33409	1.35115	1.27178	GeneID:90627,Genbank:NM_001243476.2,HGNC:HGNC:19164,MIM:609866	StAR related lipid transfer domain containing 13
TENM3	25.6831	3.94166	47.4246	12.0316	3.58876	9.7e-05	0.00107175	Up	0.00908948	0.0109554	0.014056	0.136445	0.121646	0.116116	GeneID:55714,Genbank:XM_017008385.1,HGNC:HGNC:29944,MIM:610083	teneurin transmembrane protein 3	GO:0000902,GO:0005887,GO:0007156,GO:0007157,GO:0007165,GO:0010976,GO:0016020,GO:0030424,GO:0042803,GO:0043005,GO:0046982,GO:0048593,GO:0050839,GO:0097264	cell morphogenesis|integral component of plasma membrane|homophilic cell adhesion via plasma membrane adhesion molecules|heterophilic cell-cell adhesion via plasma membrane cell adhesion molecules|signal transduction|positive regulation of neuron projection development|membrane|axon|protein homodimerization activity|neuron projection|protein heterodimerization activity|camera-type eye morphogenes…
C6orf223	160.911	24.7306	297.092	12.0131	3.58654	1.27e-07	2.74e-06	Up	0.136031	0.236944	0.176207	1.82197	2.16556	1.73817	GeneID:221416,Genbank:XM_017010425.1,HGNC:HGNC:28692	chromosome 6 open reading frame 223
ENAH	129.152	19.8547	238.449	12.0097	3.58613	3.52e-07	7.06e-06	Up	0.037421	0.0117655	0.0629149	0.424067	0.394897	0.427668	GeneID:55740,Genbank:NM_018212.5,HGNC:HGNC:18271,MIM:609061	ENAH, actin regulator			path:hsa04360,path:hsa04810	Axon guidance|Regulation of actin cytoskeleton
TNFSF4	18.9997	2.92099	35.0785	12.0091	3.58606	0.000273828	0.00263267	Up	0.00244233	0	0.0153781	0.0872911	0.0844389	0.0831931	GeneID:7292,Genbank:XM_017002228.1,HGNC:HGNC:11934,MIM:603594	TNF superfamily member 4	GO:0002215,GO:0002526,GO:0002726,GO:0002819,GO:0002830,GO:0002891,GO:0005102,GO:0005125,GO:0005164,GO:0005615,GO:0005886,GO:0005887,GO:0006955,GO:0007165,GO:0008284,GO:0009615,GO:0009986,GO:0032689,GO:0032700,GO:0032729,GO:0032733,GO:0032735,GO:0032736,GO:0032753,GO:0032755,GO:0032813,GO:0033209,GO:0035709,GO:0035712,GO:0035713,GO:0042102,GO:0043372,GO:0043382,GO:0043433,GO:0045590,GO:0045626,GO:…	defense response to nematode|acute inflammatory response|positive regulation of T cell cytokine production|regulation of adaptive immune response|positive regulation of type 2 immune response|positive regulation of immunoglobulin mediated immune response|receptor binding|cytokine activity|tumor necrosis factor receptor binding|extracellular space|plasma membrane|integral component of plasma membr…	path:hsa04060	Cytokine-cytokine receptor interaction
TUBB2A	44.6858	6.87803	82.4936	11.9938	3.58421	1.54e-05	0.000210219	Up	0.187145	0.162763	0.195611	1.39231	1.49913	1.14125	GeneID:7280,Genbank:NM_001069.2,HGNC:HGNC:12412,MIM:615101	tubulin beta 2A class IIa	GO:0003924,GO:0005200,GO:0005525,GO:0005634,GO:0005737,GO:0005874,GO:0007017,GO:0070062,GO:1903561	GTPase activity|structural constituent of cytoskeleton|GTP binding|nucleus|cytoplasm|microtubule|microtubule-based process|extracellular exosome|extracellular vesicle	path:hsa04145,path:hsa04540,path:hsa05130	Phagosome|Gap junction|Pathogenic Escherichia coli infection
RBM24	8.68401	1.33674	16.0313	11.9928	3.5841	0.0023081	0.0157105	Up	0	0.0280808	0.0133883	0.127392	0.156144	0.181099	GeneID:221662,Genbank:XM_005248932.3,HGNC:HGNC:21539,MIM:617603	RNA binding motif protein 24	GO:0003730,GO:0005654,GO:0005829,GO:0010830,GO:0030154,GO:0043488	mRNA 3'-UTR binding|nucleoplasm|cytosol|regulation of myotube differentiation|cell differentiation|regulation of mRNA stability
BCL3	271.266	41.7858	500.746	11.9836	3.58299	1.59e-08	4.29e-07	Up	0.36086	0.375597	0.131832	3.10582	3.21911	3.07389	GeneID:602,Genbank:XM_011527198.3,HGNC:HGNC:998,MIM:109560	B cell CLL/lymphoma 3	GO:0000060,GO:0002268,GO:0002315,GO:0002455,GO:0002467,GO:0003677,GO:0003700,GO:0005634,GO:0005654,GO:0005737,GO:0005829,GO:0005886,GO:0006351,GO:0006974,GO:0007249,GO:0008134,GO:0009615,GO:0010225,GO:0019730,GO:0030198,GO:0030330,GO:0030496,GO:0030674,GO:0032729,GO:0032996,GO:0033257,GO:0042088,GO:0042345,GO:0042536,GO:0042742,GO:0042771,GO:0042832,GO:0042981,GO:0043066,GO:0043231,GO:0043234,GO:…	protein import into nucleus, translocation|follicular dendritic cell differentiation|marginal zone B cell differentiation|humoral immune response mediated by circulating immunoglobulin|germinal center formation|DNA binding|DNA binding transcription factor activity|nucleus|nucleoplasm|cytoplasm|cytosol|plasma membrane|transcription, DNA-templated|cellular response to DNA damage stimulus|I-kappaB k…	path:hsa04625,path:hsa04668	C-type lectin receptor signaling pathway|TNF signaling pathway
TNFAIP3	489.953	75.5025	904.403	11.9785	3.58237	2.32e-09	7.52e-08	Up	0.323368	0.170193	0.371637	3.29351	3.72371	3.00054	GeneID:7128,Genbank:XM_011536095.1,HGNC:HGNC:11896,MIM:191163	TNF alpha induced protein 3			path:hsa04064,path:hsa04217,path:hsa04621,path:hsa04657,path:hsa04668,path:hsa05162,path:hsa05169	NF-kappa B signaling pathway|Necroptosis|NOD-like receptor signaling pathway|IL-17 signaling pathway|TNF signaling pathway|Measles|Epstein-Barr virus infection
RTL3	12.7536	1.9694	23.5378	11.9518	3.57915	0.000762547	0.00626787	Up	0.0291512	0.027764	0.0327785	0.357666	0.46701	0.15763	GeneID:203430,Genbank:NM_152694.2,HGNC:HGNC:22997	retrotransposon Gag like 3	GO:0003676,GO:0005634,GO:0008270	nucleic acid binding|nucleus|zinc ion binding
ADAM17	3011.71	465.14	5558.27	11.9497	3.5789	4.87e-09	1.45e-07	Up	1.41869	1.11675	2.6314	23.0754	23.0765	22.6362	GeneID:6868,Genbank:NM_003183.5,HGNC:HGNC:195,MIM:603639	ADAM metallopeptidase domain 17			path:hsa04330,path:hsa05010,path:hsa05120	Notch signaling pathway|Alzheimer disease|Epithelial cell signaling in Helicobacter pylori infection
KLF6	1496.82	232.076	2761.56	11.8994	3.57281	1.25e-09	4.31e-08	Up	1.27581	0.929465	2.86422	21.7717	21.0909	18.9592	GeneID:1316,Genbank:NM_001160124.1,HGNC:HGNC:2235,MIM:602053	Kruppel like factor 6
ZSWIM4	562.612	87.2622	1037.96	11.8948	3.57225	1.69e-09	5.6e-08	Up	0.891767	1.00093	1.04341	9.20621	9.194	8.71617	GeneID:65249,Genbank:XM_017027157.1,HGNC:HGNC:25704	zinc finger SWIM-type containing 4	GO:0008270	zinc ion binding
ECM1	799.745	124.071	1475.42	11.8918	3.57189	1e-09	3.52e-08	Up	2.20509	2.98042	2.01322	25.0733	23.8548	25.2448	GeneID:1893,Genbank:NM_004425.3,HGNC:HGNC:3153,MIM:602201	extracellular matrix protein 1
NDST1	809.852	125.648	1494.06	11.8908	3.57177	1.04e-09	3.63e-08	Up	0.322718	0.259765	0.248953	3.18941	3.16996	3.16359	GeneID:3340,Genbank:XM_005268435.4,HGNC:HGNC:7680,MIM:600853	N-deacetylase and N-sulfotransferase 1	GO:0000139,GO:0003279,GO:0006024,GO:0006477,GO:0006954,GO:0007585,GO:0008543,GO:0015012,GO:0015014,GO:0015016,GO:0016021,GO:0030210,GO:0030900,GO:0030901,GO:0035904,GO:0042328,GO:0043410,GO:0045880,GO:0048702,GO:0048703,GO:0050119,GO:0060976	Golgi membrane|cardiac septum development|glycosaminoglycan biosynthetic process|protein sulfation|inflammatory response|respiratory gaseous exchange|fibroblast growth factor receptor signaling pathway|heparan sulfate proteoglycan biosynthetic process|heparan sulfate proteoglycan biosynthetic process, polysaccharide chain biosynthetic process|[heparan sulfate]-glucosamine N-sulfotransferase activ…	path:hsa00534	Glycosaminoglycan biosynthesis - heparan sulfate / heparin
ARMC9	267.96	41.7162	494.203	11.8468	3.56642	2.04e-08	5.35e-07	Up	0.0531797	0.0408139	0.0493568	0.549851	0.603408	0.609211	GeneID:80210,Genbank:NM_001352754.1,HGNC:HGNC:20730,MIM:617612	armadillo repeat containing 9	GO:0070062	extracellular exosome
ETS1	935.776	145.733	1725.82	11.8424	3.56588	1.06e-09	3.69e-08	Up	0.639458	0.533431	1.40404	10.0572	10.0421	9.44987	GeneID:2113,Genbank:NM_001143820.1,HGNC:HGNC:3488,MIM:164720	ETS proto-oncogene 1, transcription factor	GO:0003700,GO:0005634,GO:0006351,GO:0010595,GO:0043565,GO:0045765	DNA binding transcription factor activity|nucleus|transcription, DNA-templated|positive regulation of endothelial cell migration|sequence-specific DNA binding|regulation of angiogenesis	path:hsa04014,path:hsa04218,path:hsa05166,path:hsa05200,path:hsa05211	Ras signaling pathway|Cellular senescence|Human T-cell leukemia virus 1 infection|Pathways in cancer|Renal cell carcinoma
C3orf52	4.14451	0.647516	7.6415	11.8013	3.56087	0.0166906	0.07843	Up	0.0192847	0	0.0223121	0.169092	0.118706	0.150789	GeneID:79669,Genbank:NM_001171747.1,HGNC:HGNC:26255,MIM:611956	chromosome 3 open reading frame 52	GO:0005789,GO:0016021	endoplasmic reticulum membrane|integral component of membrane
CD209	276.885	43.4633	510.306	11.7411	3.55349	1.96e-08	5.18e-07	Up	0.320898	0.454131	0.377521	4.74517	4.56711	4.79139	GeneID:30835,Genbank:XM_005272472.4,HGNC:HGNC:1641,MIM:604672	CD209 molecule			path:hsa04145,path:hsa04625,path:hsa05152,path:hsa05162	Phagosome|C-type lectin receptor signaling pathway|Tuberculosis|Measles
DKK2	95.6852	15.086	176.284	11.6853	3.54662	1.22e-06	2.16e-05	Up	0.0856343	0.085254	0.245876	2.09463	1.69944	1.68485	GeneID:27123,Genbank:NM_014421.2,HGNC:HGNC:2892,MIM:605415	dickkopf WNT signaling pathway inhibitor 2	GO:0005615,GO:0007275,GO:0016055,GO:0039706,GO:0090090,GO:0090263	extracellular space|multicellular organism development|Wnt signaling pathway|co-receptor binding|negative regulation of canonical Wnt signaling pathway|positive regulation of canonical Wnt signaling pathway	path:hsa04310	Wnt signaling pathway
CLIP2	677.16	106.765	1247.56	11.685	3.54659	1.56e-09	5.25e-08	Up	0.858036	1.07823	0.826191	8.73952	8.74304	9.83252	GeneID:7461,Genbank:NM_003388.4,HGNC:HGNC:2586,MIM:603432	CAP-Gly domain containing linker protein 2	GO:0005875,GO:0005881,GO:0008017,GO:0035371,GO:0051010	microtubule associated complex|cytoplasmic microtubule|microtubule binding|microtubule plus-end|microtubule plus-end binding
SPTBN5	57.7725	9.11606	106.429	11.6749	3.54534	7.59e-06	0.000112543	Up	0.0189571	0.0122448	0.0313116	0.284875	0.225972	0.166387	GeneID:51332,Genbank:NM_016642.3,HGNC:HGNC:15680,MIM:605916	spectrin beta, non-erythrocytic 5	GO:0000165,GO:0003779,GO:0005088,GO:0005737,GO:0005829,GO:0006888,GO:0007030,GO:0007041,GO:0007411,GO:0008091,GO:0016020,GO:0019894,GO:0030036,GO:0030507,GO:0032029,GO:0032391,GO:0034452,GO:0043621,GO:0045505,GO:0051260,GO:0051693,GO:0070062,GO:0097381	MAPK cascade|actin binding|Ras guanyl-nucleotide exchange factor activity|cytoplasm|cytosol|ER to Golgi vesicle-mediated transport|Golgi organization|lysosomal transport|axon guidance|spectrin|membrane|kinesin binding|actin cytoskeleton organization|spectrin binding|myosin tail binding|photoreceptor connecting cilium|dynactin binding|protein self-association|dynein intermediate chain binding|prot…
ANXA2	5268.54	832.519	9704.57	11.6569	3.54311	3.69e-08	9.05e-07	Up	4.94139	4.83167	4.09233	53.6925	54.2303	53.9866	GeneID:302,Genbank:NM_004039.2,HGNC:HGNC:537,MIM:151740	annexin A2
AGPAT4	214.072	33.8798	394.265	11.6372	3.54067	5.73e-08	1.34e-06	Up	0.119525	0.150225	0.134149	1.58166	1.63182	1.44849	GeneID:56895,Genbank:XM_017011059.1,HGNC:HGNC:20885,MIM:614795	1-acylglycerol-3-phosphate O-acyltransferase 4	GO:0003841,GO:0005789,GO:0006654,GO:0008654,GO:0016021,GO:0016024	1-acylglycerol-3-phosphate O-acyltransferase activity|endoplasmic reticulum membrane|phosphatidic acid biosynthetic process|phospholipid biosynthetic process|integral component of membrane|CDP-diacylglycerol biosynthetic process	path:hsa00561,path:hsa00564,path:hsa04072	Glycerolipid metabolism|Glycerophospholipid metabolism|Phospholipase D signaling pathway
NT5C1A	22.3766	3.58389	41.1693	11.4873	3.52197	0.000193141	0.00194345	Up	0.171405	0.059309	0.116809	1.21304	1.10785	1.14663	GeneID:84618,Genbank:NM_032526.2,HGNC:HGNC:17819,MIM:610525	5'-nucleotidase, cytosolic IA	GO:0000166,GO:0000287,GO:0005829,GO:0006195,GO:0008253,GO:0009116,GO:0009128,GO:0046085,GO:0046135	nucleotide binding|magnesium ion binding|cytosol|purine nucleotide catabolic process|5'-nucleotidase activity|nucleoside metabolic process|purine nucleoside monophosphate catabolic process|adenosine metabolic process|pyrimidine nucleoside catabolic process	path:hsa00230,path:hsa00240,path:hsa00760	Purine metabolism|Pyrimidine metabolism|Nicotinate and nicotinamide metabolism
JUN	677.417	108.551	1246.28	11.4811	3.52119	1.97e-09	6.46e-08	Up	1.67447	1.3681	1.62472	16.8309	17.2571	17.2172	GeneID:3725,Genbank:NM_002228.3,HGNC:HGNC:6204,MIM:165160	Jun proto-oncogene, AP-1 transcription factor subunit			path:hsa01522,path:hsa04010,path:hsa04012,path:hsa04024,path:hsa04137,path:hsa04210,path:hsa04310,path:hsa04380,path:hsa04510,path:hsa04530,path:hsa04620,path:hsa04621,path:hsa04625,path:hsa04657,path:hsa04658,path:hsa04659,path:hsa04660,path:hsa04662,path:hsa04668,path:hsa04722,path:hsa04912,path:hsa04915,path:hsa04921,path:hsa04926,path:hsa04932,path:hsa04933,path:hsa05030,path:hsa05031,path:hs…	Endocrine resistance|MAPK signaling pathway|ErbB signaling pathway|cAMP signaling pathway|Mitophagy - animal|Apoptosis|Wnt signaling pathway|Osteoclast differentiation|Focal adhesion|Tight junction|Toll-like receptor signaling pathway|NOD-like receptor signaling pathway|C-type lectin receptor signaling pathway|IL-17 signaling pathway|Th1 and Th2 cell differentiation|Th17 cell differentiation|T ce…
PTPRG	486.722	78.4826	894.961	11.4033	3.51138	4.36e-09	1.32e-07	Up	0.164792	0.0998797	0.413813	2.9653	2.80089	2.69464	GeneID:5793,Genbank:NM_002841.3,HGNC:HGNC:9671,MIM:176886	protein tyrosine phosphatase, receptor type G
PXYLP1	81.098	13.0817	149.114	11.3987	3.5108	2.93e-06	4.76e-05	Up	0.129037	0.0688988	0.125971	1.04245	1.03378	1.2072	GeneID:92370,Genbank:NM_152282.4,HGNC:HGNC:26303	2-phosphoxylose phosphatase 1	GO:0000139,GO:0005794,GO:0006024,GO:0010909,GO:0016021,GO:0016791,GO:0050650	Golgi membrane|Golgi apparatus|glycosaminoglycan biosynthetic process|positive regulation of heparan sulfate proteoglycan biosynthetic process|integral component of membrane|phosphatase activity|chondroitin sulfate proteoglycan biosynthetic process
DACT3	10.2619	1.6562	18.8676	11.3921	3.50996	0.00167958	0.0121001	Up	0.0330808	0.0340004	0	0.257116	0.144693	0.185647	GeneID:147906,Genbank:NM_001301046.1,HGNC:HGNC:30745,MIM:611112	dishevelled binding antagonist of beta catenin 3	GO:0005080,GO:0005737,GO:0008013,GO:0010719,GO:0016055,GO:0030178,GO:0030308,GO:0035414,GO:0042802,GO:0051018,GO:0070097,GO:0090090	protein kinase C binding|cytoplasm|beta-catenin binding|negative regulation of epithelial to mesenchymal transition|Wnt signaling pathway|negative regulation of Wnt signaling pathway|negative regulation of cell growth|negative regulation of catenin import into nucleus|identical protein binding|protein kinase A binding|delta-catenin binding|negative regulation of canonical Wnt signaling pathway
RASSF8	133.174	21.6263	244.722	11.3159	3.50028	4.84e-07	9.33e-06	Up	0.050156	0.0431084	0.142042	0.942444	1.1181	0.910361	GeneID:11228,Genbank:XM_024448819.1,HGNC:HGNC:13232,MIM:608231	Ras association domain family member 8	GO:0007165,GO:0034334	signal transduction|adherens junction maintenance
FNDC3A	1971.31	320.604	3622.01	11.2974	3.49793	3.8e-09	1.16e-07	Up	0.683198	0.470174	2.19464	11.9014	12.097	11.6988	GeneID:22862,Genbank:XM_017020440.2,HGNC:HGNC:20296,MIM:615794	fibronectin type III domain containing 3A	GO:0000139,GO:0001669,GO:0003723,GO:0005794,GO:0005829,GO:0007286,GO:0009566,GO:0012506,GO:0016020,GO:0016021,GO:0060009,GO:0098609	Golgi membrane|acrosomal vesicle|RNA binding|Golgi apparatus|cytosol|spermatid development|fertilization|vesicle membrane|membrane|integral component of membrane|Sertoli cell development|cell-cell adhesion
C4orf47	3.98031	0.647516	7.31311	11.2941	3.4975	0.0197853	0.0891065	Up	0	0	0	0	0.00990339	0.0104135	GeneID:441054,Genbank:XM_017008237.1,HGNC:HGNC:34346	chromosome 4 open reading frame 47	GO:0005737,GO:0005813	cytoplasm|centrosome
ORM2	8.28536	1.34873	15.222	11.2861	3.49648	0.0031866	0.0207831	Up	0	0	0	0	0	0.0820632	GeneID:5005,Genbank:NM_000608.2,HGNC:HGNC:8499,MIM:138610	orosomucoid 2	GO:0002576,GO:0002682,GO:0005576,GO:0005615,GO:0006953,GO:0031012,GO:0031093,GO:0035578,GO:0035580,GO:0043312,GO:0050716,GO:0050718,GO:0070062,GO:0072562,GO:1904469	platelet degranulation|regulation of immune system process|extracellular region|extracellular space|acute-phase response|extracellular matrix|platelet alpha granule lumen|azurophil granule lumen|specific granule lumen|neutrophil degranulation|positive regulation of interleukin-1 secretion|positive regulation of interleukin-1 beta secretion|extracellular exosome|blood microparticle|positive regula…
TEAD1	549.057	89.4777	1008.64	11.2725	3.49473	3.59e-09	1.11e-07	Up	0.210197	0.200194	0.589535	3.90427	3.95007	3.51262	GeneID:7003,Genbank:NM_021961.5,HGNC:HGNC:11714,MIM:189967	TEA domain transcription factor 1	GO:0000982,GO:0000987,GO:0001085,GO:0001134,GO:0001223,GO:0003677,GO:0003700,GO:0005654,GO:0006367,GO:0006461,GO:0035329,GO:0043565,GO:0045893,GO:0045944,GO:0046982,GO:0048568,GO:0071148,GO:1902895	transcription factor activity, RNA polymerase II proximal promoter sequence-specific DNA binding|proximal promoter sequence-specific DNA binding|RNA polymerase II transcription factor binding|transcription factor activity, transcription factor recruiting|transcription coactivator binding|DNA binding|DNA binding transcription factor activity|nucleoplasm|transcription initiation from RNA polymerase…	path:hsa04390,path:hsa04392	Hippo signaling pathway|Hippo signaling pathway - multiple species
SPRED2	1618.63	264.1	2973.15	11.2577	3.49284	2.88e-09	9.14e-08	Up	1.78761	1.00333	2.19541	18.1392	17.9039	17.1303	GeneID:200734,Genbank:XM_005264200.5,HGNC:HGNC:17722,MIM:609292	sprouty related EVH1 domain containing 2	GO:0000188,GO:0005173,GO:0005829,GO:0005886,GO:0007275,GO:0008543,GO:0010801,GO:0019901,GO:0030291,GO:0030658,GO:0043517,GO:0090311	inactivation of MAPK activity|stem cell factor receptor binding|cytosol|plasma membrane|multicellular organism development|fibroblast growth factor receptor signaling pathway|negative regulation of peptidyl-threonine phosphorylation|protein kinase binding|protein serine/threonine kinase inhibitor activity|transport vesicle membrane|positive regulation of DNA damage response, signal transduction b…
PSAP	26140.6	4267.86	48013.3	11.25	3.49185	1.31e-05	0.000181116	Up	63.1598	67.9158	49.9817	606.416	618.395	601.4	GeneID:5660,Genbank:NM_002778.3,HGNC:HGNC:9498,MIM:176801	prosaposin			path:hsa04142	Lysosome
EVI2A	1060.95	173.563	1948.34	11.2256	3.48872	2.16e-09	7.01e-08	Up	1.2816	0.986084	1.71337	16.4107	17.8799	16.526	GeneID:2123,Genbank:NM_014210.3,HGNC:HGNC:3499,MIM:158380	ecotropic viral integration site 2A	GO:0004888,GO:0016021	transmembrane signaling receptor activity|integral component of membrane
LINGO1	8.23569	1.34873	15.1227	11.2125	3.48704	0.00291724	0.0192841	Up	0	0.0430474	0	0.155848	0.129194	0.096482	GeneID:84894,Genbank:NM_001301186.1,HGNC:HGNC:21205,MIM:609791	leucine rich repeat and Ig domain containing 1	GO:0005154,GO:0005578,GO:0005615,GO:0005886,GO:0007165,GO:0007409,GO:0016021,GO:0050771	epidermal growth factor receptor binding|proteinaceous extracellular matrix|extracellular space|plasma membrane|signal transduction|axonogenesis|integral component of membrane|negative regulation of axonogenesis
LPXN	444.945	73.19	816.699	11.1586	3.48009	6.77e-09	1.99e-07	Up	0.331306	0.325157	0.38027	4.58329	4.29293	3.94697	GeneID:9404,Genbank:NM_001143995.2,HGNC:HGNC:14061,MIM:605390	leupaxin	GO:0002102,GO:0003712,GO:0005634,GO:0005737,GO:0005829,GO:0005886,GO:0005925,GO:0006351,GO:0006355,GO:0006461,GO:0007155,GO:0007162,GO:0007165,GO:0016020,GO:0016607,GO:0033628,GO:0042995,GO:0046872,GO:0048471,GO:0050859	podosome|transcription cofactor activity|nucleus|cytoplasm|cytosol|plasma membrane|focal adhesion|transcription, DNA-templated|regulation of transcription, DNA-templated|protein complex assembly|cell adhesion|negative regulation of cell adhesion|signal transduction|membrane|nuclear speck|regulation of cell adhesion mediated by integrin|cell projection|metal ion binding|perinuclear region of cytop…
LIPA	3291.67	543.136	6040.21	11.121	3.47521	1.42e-08	3.88e-07	Up	5.42676	4.38885	7.82604	66.3715	68.4042	63.3346	GeneID:3988,Genbank:NM_001288979.1,HGNC:HGNC:6617,MIM:613497	lipase A, lysosomal acid type	GO:0000902,GO:0001650,GO:0001816,GO:0004771,GO:0005764,GO:0006954,GO:0008283,GO:0016042,GO:0016298,GO:0030324,GO:0034383,GO:0043202,GO:0043231,GO:0048771,GO:0048873,GO:0070062	cell morphogenesis|fibrillar center|cytokine production|sterol esterase activity|lysosome|inflammatory response|cell proliferation|lipid catabolic process|lipase activity|lung development|low-density lipoprotein particle clearance|lysosomal lumen|intracellular membrane-bounded organelle|tissue remodeling|homeostasis of number of cells within a tissue|extracellular exosome	path:hsa00100,path:hsa04142,path:hsa04979	Steroid biosynthesis|Lysosome|Cholesterol metabolism
SCIN	276.69	45.7786	507.601	11.0882	3.47095	3.94e-08	9.53e-07	Up	0.386151	0.223059	0.508094	3.84237	4.40711	4.22513	GeneID:85477,Genbank:NM_001112706.2,HGNC:HGNC:21695,MIM:613416	scinderin	GO:0001786,GO:0002102,GO:0003779,GO:0005509,GO:0005545,GO:0005546,GO:0005737,GO:0005886,GO:0005903,GO:0005938,GO:0008285,GO:0017156,GO:0030054,GO:0032330,GO:0042989,GO:0042995,GO:0043065,GO:0045010,GO:0045654,GO:0051014,GO:0051015,GO:0051047,GO:0051127,GO:0051693,GO:0070062	phosphatidylserine binding|podosome|actin binding|calcium ion binding|1-phosphatidylinositol binding|phosphatidylinositol-4,5-bisphosphate binding|cytoplasm|plasma membrane|brush border|cell cortex|negative regulation of cell proliferation|calcium ion regulated exocytosis|cell junction|regulation of chondrocyte differentiation|sequestering of actin monomers|cell projection|positive regulation of …	path:hsa04666,path:hsa04810,path:hsa05203	Fc gamma R-mediated phagocytosis|Regulation of actin cytoskeleton|Viral carcinogenesis
IRF2BPL	713.193	118.095	1308.29	11.0783	3.46966	2.95e-09	9.33e-08	Up	1.77337	1.18995	1.98446	17.2977	16.0645	17.0745	GeneID:64207,Genbank:NM_024496.3,HGNC:HGNC:14282,MIM:611720	interferon regulatory factor 2 binding protein like	GO:0000122,GO:0005615,GO:0005634,GO:0005654,GO:0045944,GO:0046543,GO:0046872	negative regulation of transcription from RNA polymerase II promoter|extracellular space|nucleus|nucleoplasm|positive regulation of transcription from RNA polymerase II promoter|development of secondary female sexual characteristics|metal ion binding
ATP7A	155.756	25.8155	285.697	11.0669	3.46817	3.56e-07	7.14e-06	Up	0.060177	0.0346256	0.196176	1.07692	1.20264	1.1482	GeneID:538,Genbank:NM_000052.6,HGNC:HGNC:869,MIM:300011	ATPase copper transporting alpha			path:hsa01524,path:hsa04978	Platinum drug resistance|Mineral absorption
TIMP1	4323.48	718.241	7928.73	11.0391	3.46455	3.32e-08	8.23e-07	Up	23.785	31.5851	16.9264	223.273	216.305	230.563	GeneID:7076,Genbank:NM_003254.2,HGNC:HGNC:11820,MIM:305370	TIMP metallopeptidase inhibitor 1	GO:0001775,GO:0002020,GO:0002576,GO:0005125,GO:0005576,GO:0005578,GO:0005604,GO:0005615,GO:0005788,GO:0007568,GO:0008083,GO:0008191,GO:0008270,GO:0008284,GO:0009725,GO:0010951,GO:0019221,GO:0022617,GO:0031093,GO:0034097,GO:0042060,GO:0043066,GO:0043086,GO:0043434,GO:0043687,GO:0044267,GO:0051045,GO:0051216,GO:0070062,GO:1901164,GO:1905049,GO:2001044	cell activation|protease binding|platelet degranulation|cytokine activity|extracellular region|proteinaceous extracellular matrix|basement membrane|extracellular space|endoplasmic reticulum lumen|aging|growth factor activity|metalloendopeptidase inhibitor activity|zinc ion binding|positive regulation of cell proliferation|response to hormone|negative regulation of endopeptidase activity|cytokine-…	path:hsa04066	HIF-1 signaling pathway
KIAA1211	15.589	2.59293	28.585	11.0242	3.4626	0.000705703	0.0058854	Up	0.0115652	0	0.0221405	0.0934348	0.102106	0.0912371	GeneID:57482,Genbank:XM_024454158.1,HGNC:HGNC:29219	KIAA1211
GREB1	8.00691	1.33387	14.6799	11.0055	3.46015	0.00361376	0.0230684	Up	0.00251911	0	0	0.021538	0.047914	0.0306702	GeneID:9687,Genbank:XM_024453254.1,HGNC:HGNC:24885,MIM:611736	growth regulation by estrogen in breast cancer 1
FGD6	9.74754	1.62596	17.8691	10.9899	3.45811	0.00208149	0.0144296	Up	0	0	0.0181896	0.0941358	0.0503934	0.0285632	GeneID:55785,Genbank:NM_018351.3,HGNC:HGNC:21740,MIM:613520	FYVE, RhoGEF and PH domain containing 6	GO:0001726,GO:0005085,GO:0005089,GO:0005737,GO:0005794,GO:0005856,GO:0007010,GO:0008360,GO:0030027,GO:0030036,GO:0031267,GO:0035023,GO:0043087,GO:0046847,GO:0046872	ruffle|guanyl-nucleotide exchange factor activity|Rho guanyl-nucleotide exchange factor activity|cytoplasm|Golgi apparatus|cytoskeleton|cytoskeleton organization|regulation of cell shape|lamellipodium|actin cytoskeleton organization|small GTPase binding|regulation of Rho protein signal transduction|regulation of GTPase activity|filopodium assembly|metal ion binding
KIAA1551	3293.34	549.641	6037.03	10.9836	3.45728	1.7e-08	4.56e-07	Up	1.16536	0.764165	3.33055	21.2992	21.6505	20.2639	GeneID:55196,Genbank:NM_018169.3,HGNC:HGNC:25559	KIAA1551
NAGS	5.89284	0.984699	10.801	10.9688	3.45534	0.00849034	0.0460357	Up	0	0.0312544	0	0.110695	0.0711296	0.139285	GeneID:162417,Genbank:XM_011524438.1,HGNC:HGNC:17996,MIM:608300	N-acetylglutamate synthase			path:hsa00220	Arginine biosynthesis
CLIC6	29.6293	4.9652	54.2933	10.9348	3.45085	9.81e-05	0.00108025	Up	0.0153031	0.0494353	0	0.372229	0.308972	0.378753	GeneID:54102,Genbank:XM_017028406.1,HGNC:HGNC:2065,MIM:615321	chloride intracellular channel 6	GO:0005244,GO:0005254,GO:0005634,GO:0005737,GO:0005886,GO:0034707,GO:0034765,GO:0070062,GO:1902476	voltage-gated ion channel activity|chloride channel activity|nucleus|cytoplasm|plasma membrane|chloride channel complex|regulation of ion transmembrane transport|extracellular exosome|chloride transmembrane transport
SEC14L2	58.8795	9.87671	107.882	10.9229	3.44928	1.07e-05	0.000151301	Up	0.0266418	0.0686323	0.069236	0.80543	0.662072	0.62997	GeneID:23541,Genbank:NM_012429.4,HGNC:HGNC:10699,MIM:607558	SEC14 like lipid binding 2	GO:0005543,GO:0005634,GO:0005737,GO:0005829,GO:0006351,GO:0008431,GO:0045540,GO:0045893,GO:0070062	phospholipid binding|nucleus|cytoplasm|cytosol|transcription, DNA-templated|vitamin E binding|regulation of cholesterol biosynthetic process|positive regulation of transcription, DNA-templated|extracellular exosome
RGS3	75.8636	12.7977	138.93	10.8558	3.4404	4.75e-06	7.36e-05	Up	0.0197349	0.0185981	0.0362315	0.25398	0.265026	0.2167	GeneID:5998,Genbank:XM_024447636.1,HGNC:HGNC:9999,MIM:602189	regulator of G protein signaling 3	GO:0000188,GO:0005096,GO:0005654,GO:0005737,GO:0005829,GO:0005886,GO:0008277	inactivation of MAPK activity|GTPase activator activity|nucleoplasm|cytoplasm|cytosol|plasma membrane|regulation of G-protein coupled receptor protein signaling pathway	path:hsa04360	Axon guidance
MKL2	330.98	55.8945	606.065	10.843	3.43869	2.62e-08	6.67e-07	Up	0.0462538	0.0312185	0.165372	0.896124	0.896441	0.87197	GeneID:57496,Genbank:XM_017023501.2,HGNC:HGNC:29819,MIM:609463	MKL1/myocardin like 2	GO:0001105,GO:0003713,GO:0005634,GO:0007517,GO:0045296,GO:0045844,GO:0045944,GO:0051145	RNA polymerase II transcription coactivator activity|transcription coactivator activity|nucleus|muscle organ development|cadherin binding|positive regulation of striated muscle tissue development|positive regulation of transcription from RNA polymerase II promoter|smooth muscle cell differentiation
GALNT4	13.4497	2.27634	24.6231	10.817	3.43523	0.00105322	0.00819746	Up	0.361937	0.000163572	0.959913	8.03521	7.60526	7.60943	GeneID:8693,Genbank:NM_003774.4,HGNC:HGNC:4126,MIM:603565	polypeptide N-acetylgalactosaminyltransferase 4			path:hsa00512	Mucin type O-glycan biosynthesis
PCDHGA10	77.3703	13.1109	141.63	10.8024	3.43329	4.93e-06	7.62e-05	Up	0.258956	0.389729	0.276389	2.57098	2.41208	2.41312	GeneID:56106,Genbank:NM_018913.2,HGNC:HGNC:8697,MIM:606297	protocadherin gamma subfamily A, 10	GO:0005509,GO:0005887,GO:0007155,GO:0007156,GO:0007267,GO:0007283,GO:0007399	calcium ion binding|integral component of plasma membrane|cell adhesion|homophilic cell adhesion via plasma membrane adhesion molecules|cell-cell signaling|spermatogenesis|nervous system development
CSF1R	4735.13	805.625	8664.63	10.7552	3.42696	6.17e-08	1.43e-06	Up	9.38511	8.80809	8.79113	84.9777	84.4391	85.8231	GeneID:1436,Genbank:NM_005211.3,HGNC:HGNC:2433,MIM:164770	colony stimulating factor 1 receptor			path:hsa04010,path:hsa04014,path:hsa04015,path:hsa04060,path:hsa04151,path:hsa04380,path:hsa04640,path:hsa05200,path:hsa05202,path:hsa05221	MAPK signaling pathway|Ras signaling pathway|Rap1 signaling pathway|Cytokine-cytokine receptor interaction|PI3K-Akt signaling pathway|Osteoclast differentiation|Hematopoietic cell lineage|Pathways in cancer|Transcriptional misregulation in cancer|Acute myeloid leukemia
ABHD2	3211.49	546.475	5876.49	10.7534	3.42673	1.95e-08	5.16e-07	Up	1.68846	1.5904	3.18812	22.1878	22.2925	21.215	GeneID:11057,Genbank:NM_007011.7,HGNC:HGNC:18717,MIM:612196	abhydrolase domain containing 2	GO:0001669,GO:0003707,GO:0007340,GO:0009611,GO:0016021,GO:0030336,GO:0032570,GO:0036126,GO:0042562,GO:0043401,GO:0046464,GO:0047372,GO:0048240,GO:0097524	acrosomal vesicle|steroid hormone receptor activity|acrosome reaction|response to wounding|integral component of membrane|negative regulation of cell migration|response to progesterone|sperm flagellum|hormone binding|steroid hormone mediated signaling pathway|acylglycerol catabolic process|acylglycerol lipase activity|sperm capacitation|sperm plasma membrane
TBX15	15.3666	2.61978	28.1135	10.7312	3.42375	0.000763541	0.00627281	Up	0.0167265	0.0156135	0.0284643	0.180434	0.2074	0.21198	GeneID:6913,Genbank:NM_152380.2,HGNC:HGNC:11594,MIM:604127	T-box 15	GO:0000978,GO:0001078,GO:0001106,GO:0006351,GO:0042803,GO:0046982,GO:0048701,GO:0070722	RNA polymerase II proximal promoter sequence-specific DNA binding|transcriptional repressor activity, RNA polymerase II proximal promoter sequence-specific DNA binding|RNA polymerase II transcription corepressor activity|transcription, DNA-templated|protein homodimerization activity|protein heterodimerization activity|embryonic cranial skeleton morphogenesis|Tle3-Aes complex
PCSK6	1074.52	183.259	1965.78	10.7268	3.42315	3.8e-09	1.16e-07	Up	0.855355	0.798248	1.0587	8.45242	9.1495	8.91627	GeneID:5046,Genbank:NM_001291309.1,HGNC:HGNC:8569,MIM:167405	proprotein convertase subtilisin/kexin type 6	GO:0004175,GO:0004252,GO:0005576,GO:0005615,GO:0005783,GO:0005796,GO:0005886,GO:0007354,GO:0007368,GO:0008201,GO:0009100,GO:0009986,GO:0016485,GO:0016486,GO:0030510,GO:0031012,GO:0032455,GO:0032902,GO:0032940,GO:0048406,GO:0051004,GO:0070268	endopeptidase activity|serine-type endopeptidase activity|extracellular region|extracellular space|endoplasmic reticulum|Golgi lumen|plasma membrane|zygotic determination of anterior/posterior axis, embryo|determination of left/right symmetry|heparin binding|glycoprotein metabolic process|cell surface|protein processing|peptide hormone processing|regulation of BMP signaling pathway|extracellular …
GJA9	3.86619	0.659508	7.07287	10.7245	3.42283	0.0233258	0.101311	Up	0	0	0	0	0	0.0493132	GeneID:81025,Genbank:NM_030772.4,HGNC:HGNC:19155,MIM:611923	gap junction protein alpha 9	GO:0005922,GO:0007154,GO:0016021	connexin complex|cell communication|integral component of membrane
CARMIL3	7.67388	1.30989	14.0379	10.7168	3.42181	0.00455028	0.0277621	Up	0	0.0110476	0	0.141507	0.0539355	0.104049	GeneID:90668,Genbank:NM_138360.3,HGNC:HGNC:20272,MIM:614716	capping protein regulator and myosin 1 linker 3	GO:0005737,GO:0005886	cytoplasm|plasma membrane
CXCL2	15.4442	2.64376	28.2446	10.6835	3.41731	0.000713789	0.00593523	Up	0.0333713	0.116495	0.0769809	1.13431	0.771115	0.961235	GeneID:2920,Genbank:NM_002089.3,HGNC:HGNC:4603,MIM:139110	C-X-C motif chemokine ligand 2			path:hsa04060,path:hsa04062,path:hsa04064,path:hsa04621,path:hsa04657,path:hsa04668,path:hsa05132,path:hsa05134,path:hsa05167	Cytokine-cytokine receptor interaction|Chemokine signaling pathway|NF-kappa B signaling pathway|NOD-like receptor signaling pathway|IL-17 signaling pathway|TNF signaling pathway|Salmonella infection|Legionellosis|Kaposi sarcoma-associated herpesvirus infection
PAG1	893.404	153.103	1633.7	10.6706	3.41557	4.24e-09	1.29e-07	Up	0.355106	0.234105	0.788606	4.93697	5.1488	4.85208	GeneID:55824,Genbank:NM_018440.3,HGNC:HGNC:30043,MIM:605767	phosphoprotein membrane anchor with glycosphingolipid microdomains 1	GO:0002250,GO:0005068,GO:0005070,GO:0005622,GO:0005886,GO:0005887,GO:0007165,GO:0007169,GO:0007173,GO:0035556,GO:0042169,GO:0045121,GO:0050852,GO:0050863,GO:0050868	adaptive immune response|transmembrane receptor protein tyrosine kinase adaptor activity|SH3/SH2 adaptor activity|intracellular|plasma membrane|integral component of plasma membrane|signal transduction|transmembrane receptor protein tyrosine kinase signaling pathway|epidermal growth factor receptor signaling pathway|intracellular signal transduction|SH2 domain binding|membrane raft|T cell recepto…
WWC2	911.098	156.663	1665.53	10.6313	3.41025	4.43e-09	1.34e-07	Up	0.381726	0.184365	0.982548	5.27958	5.57078	4.95351	GeneID:80014,Genbank:XM_011532269.3,HGNC:HGNC:24148	WW and C2 domain containing 2	GO:0000122,GO:0005829,GO:0019900,GO:0032947,GO:0035331,GO:0046621	negative regulation of transcription from RNA polymerase II promoter|cytosol|kinase binding|protein complex scaffold activity|negative regulation of hippo signaling|negative regulation of organ growth
COL7A1	196.066	33.7706	358.361	10.6116	3.40758	2.01e-07	4.21e-06	Up	0.192418	0.158874	0.0976789	1.3949	1.36341	1.29326	GeneID:1294,Genbank:XM_017005688.1,HGNC:HGNC:2214,MIM:120120	collagen type VII alpha 1 chain	GO:0000139,GO:0004867,GO:0005576,GO:0005590,GO:0005604,GO:0005615,GO:0005788,GO:0006888,GO:0007155,GO:0008544,GO:0030134,GO:0030198,GO:0030574,GO:0033116,GO:0035987,GO:0042802,GO:0048208	Golgi membrane|serine-type endopeptidase inhibitor activity|extracellular region|collagen type VII trimer|basement membrane|extracellular space|endoplasmic reticulum lumen|ER to Golgi vesicle-mediated transport|cell adhesion|epidermis development|COPII-coated ER to Golgi transport vesicle|extracellular matrix organization|collagen catabolic process|endoplasmic reticulum-Golgi intermediate compart…	path:hsa04974	Protein digestion and absorption
STXBP1	170.688	29.4072	311.969	10.6086	3.40716	3.63e-07	7.27e-06	Up	0.300782	0.213183	0.314681	2.6808	3.0289	2.90285	GeneID:6812,Genbank:NM_003165.3,HGNC:HGNC:11444,MIM:602926	syntaxin binding protein 1	GO:0000149,GO:0002576,GO:0003006,GO:0003723,GO:0005634,GO:0005654,GO:0005737,GO:0005739,GO:0005829,GO:0005856,GO:0005886,GO:0006887,GO:0006904,GO:0007269,GO:0007274,GO:0007412,GO:0010807,GO:0015031,GO:0016188,GO:0017075,GO:0019901,GO:0019904,GO:0019905,GO:0030424,GO:0031091,GO:0031333,GO:0031338,GO:0032229,GO:0032355,GO:0035544,GO:0042802,GO:0043195,GO:0043209,GO:0043234,GO:0043274,GO:0043306,GO:…	SNARE binding|platelet degranulation|developmental process involved in reproduction|RNA binding|nucleus|nucleoplasm|cytoplasm|mitochondrion|cytosol|cytoskeleton|plasma membrane|exocytosis|vesicle docking involved in exocytosis|neurotransmitter secretion|neuromuscular synaptic transmission|axon target recognition|regulation of synaptic vesicle priming|protein transport|synaptic vesicle maturation|…	path:hsa04721	Synaptic vesicle cycle
HCAR2	5.63426	0.975573	10.293	10.5507	3.39926	0.00988184	0.0517123	Up	0	0	0.0789348	0.233337	0.272369	0.202521	GeneID:338442,Genbank:NM_177551.3,HGNC:HGNC:24827,MIM:609163	hydroxycarboxylic acid receptor 2			path:hsa04024	cAMP signaling pathway
PCDHB12	3.75438	0.650382	6.85838	10.5451	3.39851	0.0237551	0.102729	Up	0	0	0.0271872	0.0920886	0.0966015	0.0132746	GeneID:56124,Genbank:NM_018932.3,HGNC:HGNC:8683,MIM:606338	protocadherin beta 12	GO:0005509,GO:0005887,GO:0007155,GO:0007156,GO:0007268,GO:0007399,GO:0007416	calcium ion binding|integral component of plasma membrane|cell adhesion|homophilic cell adhesion via plasma membrane adhesion molecules|chemical synaptic transmission|nervous system development|synapse assembly
UNC5B	155.216	26.9532	283.478	10.5174	3.39471	5.34e-07	1.03e-05	Up	0.117597	0.178876	0.209047	1.42837	1.62439	1.58293	GeneID:219699,Genbank:NM_170744.4,HGNC:HGNC:12568,MIM:607870	unc-5 netrin receptor B	GO:0001525,GO:0005886,GO:0006915,GO:0007165,GO:0014068,GO:0016021,GO:0033564,GO:0043524,GO:0045121,GO:2001240	angiogenesis|plasma membrane|apoptotic process|signal transduction|positive regulation of phosphatidylinositol 3-kinase signaling|integral component of membrane|anterior/posterior axon guidance|negative regulation of neuron apoptotic process|membrane raft|negative regulation of extrinsic apoptotic signaling pathway in absence of ligand	path:hsa04360	Axon guidance
TNS3	4587.8	796.934	8378.66	10.5136	3.39419	7.18e-08	1.63e-06	Up	2.31351	1.98743	2.90028	23.0499	22.7012	22.1013	GeneID:64759,Genbank:XM_011515477.2,HGNC:HGNC:21616,MIM:606825	tensin 3	GO:0005829,GO:0005925,GO:0008284,GO:0016477,GO:0048286	cytosol|focal adhesion|positive regulation of cell proliferation|cell migration|lung alveolus development
STC2	15.4663	2.69747	28.2351	10.4673	3.38781	0.000670524	0.00564504	Up	0	0.00682589	0	0.208577	0.264461	0.12262	GeneID:8614,Genbank:NM_003714.2,HGNC:HGNC:11374,MIM:603665	stanniocalcin 2	GO:0005179,GO:0005615,GO:0005783,GO:0005788,GO:0005794,GO:0006874,GO:0006979,GO:0007566,GO:0010629,GO:0019899,GO:0020037,GO:0030968,GO:0033280,GO:0040015,GO:0042803,GO:0043434,GO:0043687,GO:0044267,GO:0046697,GO:0046885,GO:0048471,GO:0071456,GO:2001256	hormone activity|extracellular space|endoplasmic reticulum|endoplasmic reticulum lumen|Golgi apparatus|cellular calcium ion homeostasis|response to oxidative stress|embryo implantation|negative regulation of gene expression|enzyme binding|heme binding|endoplasmic reticulum unfolded protein response|response to vitamin D|negative regulation of multicellular organism growth|protein homodimerization…
PI4K2A	1965.78	343.374	3588.19	10.4498	3.3854	9.21e-09	2.61e-07	Up	3.45329	3.26024	3.69309	33.8259	34.5859	33.8722	GeneID:55361,Genbank:NM_018425.3,HGNC:HGNC:30031,MIM:609763	phosphatidylinositol 4-kinase type 2 alpha	GO:0000287,GO:0002561,GO:0004430,GO:0005524,GO:0005739,GO:0005765,GO:0005768,GO:0005802,GO:0005829,GO:0005887,GO:0006661,GO:0007030,GO:0007032,GO:0016020,GO:0030054,GO:0030425,GO:0030672,GO:0031224,GO:0031410,GO:0031901,GO:0035651,GO:0035838,GO:0042734,GO:0043005,GO:0043025,GO:0043204,GO:0043234,GO:0044231,GO:0045121,GO:0046854	magnesium ion binding|basophil degranulation|1-phosphatidylinositol 4-kinase activity|ATP binding|mitochondrion|lysosomal membrane|endosome|trans-Golgi network|cytosol|integral component of plasma membrane|phosphatidylinositol biosynthetic process|Golgi organization|endosome organization|membrane|cell junction|dendrite|synaptic vesicle membrane|intrinsic component of membrane|cytoplasmic vesicle|…	path:hsa00562,path:hsa04070	Inositol phosphate metabolism|Phosphatidylinositol signaling system
LOC107984638	179.804	31.4932	328.115	10.4186	3.38109	3.05e-07	6.18e-06	Up	1.30843	1.56504	1.13503	11.1073	9.65499	8.89677	GeneID:107984638,Genbank:XM_024449798.1	arf-GAP with GTPase, ANK repeat and PH domain-containing protein 2
TMCC2	24.0996	4.2314	43.9678	10.3908	3.37724	0.000276525	0.00265381	Up	0.0434844	0.0175495	0.037614	0.235244	0.164799	0.3349	GeneID:9911,Genbank:NM_014858.3,HGNC:HGNC:24239	transmembrane and coiled-coil domain family 2	GO:0005783,GO:0016021,GO:0042982	endoplasmic reticulum|integral component of membrane|amyloid precursor protein metabolic process
TREML1	89.2756	15.7158	162.835	10.3612	3.37313	4.15e-06	6.5e-05	Up	0.110726	0.191226	0.182231	1.53997	1.44576	1.52719	GeneID:340205,Genbank:XM_017010824.1,HGNC:HGNC:20434,MIM:609714	triggering receptor expressed on myeloid cells like 1	GO:0005737,GO:0005886,GO:0009986,GO:0016021,GO:0019722,GO:0030168,GO:0031091,GO:0045087,GO:0050776	cytoplasm|plasma membrane|cell surface|integral component of membrane|calcium-mediated signaling|platelet activation|platelet alpha granule|innate immune response|regulation of immune response
HSPB7	24.4127	4.29944	44.5261	10.3563	3.37243	0.000236984	0.00232888	Up	0	0.0859696	0.0930565	0.484095	0.35057	0.489681	GeneID:27129,Genbank:NM_001349682.1,HGNC:HGNC:5249,MIM:610692	heat shock protein family B (small) member 7	GO:0005634,GO:0005654,GO:0005737,GO:0005739,GO:0006986,GO:0008016,GO:0008022,GO:0015030,GO:0015629,GO:0016235,GO:0031005	nucleus|nucleoplasm|cytoplasm|mitochondrion|response to unfolded protein|regulation of heart contraction|protein C-terminus binding|Cajal body|actin cytoskeleton|aggresome|filamin binding
SPRED3	11.1628	1.97226	20.3534	10.3198	3.36734	0.00181597	0.0129138	Up	0.00900052	0.00883755	0.010062	0.164573	0.193357	0.105018	GeneID:399473,Genbank:XM_011526978.2,HGNC:HGNC:31041,MIM:609293	sprouty related EVH1 domain containing 3	GO:0007275,GO:0009966,GO:0016020	multicellular organism development|regulation of signal transduction|membrane
PKDCC	400.215	70.7748	729.655	10.3095	3.36591	2.39e-08	6.17e-07	Up	1.90889	1.54271	1.24022	14.0646	13.1305	13.2674	GeneID:91461,Genbank:NM_138370.2,HGNC:HGNC:25123,MIM:614150	protein kinase domain containing, cytoplasmic	GO:0001501,GO:0004672,GO:0004715,GO:0005524,GO:0005576,GO:0005794,GO:0015031,GO:0018108,GO:0030154,GO:0030282,GO:0030501,GO:0032332,GO:0035108,GO:0035264,GO:0042997,GO:0048286,GO:0048566,GO:0060021	skeletal system development|protein kinase activity|non-membrane spanning protein tyrosine kinase activity|ATP binding|extracellular region|Golgi apparatus|protein transport|peptidyl-tyrosine phosphorylation|cell differentiation|bone mineralization|positive regulation of bone mineralization|positive regulation of chondrocyte differentiation|limb morphogenesis|multicellular organism growth|negativ…
AHR	664.777	117.796	1211.76	10.2869	3.36274	8.32e-09	2.39e-07	Up	0.449004	0.296951	1.00409	6.38441	6.52105	6.32183	GeneID:196,Genbank:NM_001621.4,HGNC:HGNC:348,MIM:600253	aryl hydrocarbon receptor	GO:0001094,GO:0001223,GO:0001568,GO:0003677,GO:0003700,GO:0004874,GO:0004879,GO:0005634,GO:0005654,GO:0005667,GO:0005737,GO:0005829,GO:0006355,GO:0006357,GO:0006366,GO:0006805,GO:0006915,GO:0007049,GO:0008134,GO:0009410,GO:0009636,GO:0010468,GO:0017025,GO:0030888,GO:0032922,GO:0034752,GO:0034753,GO:0035326,GO:0043234,GO:0044212,GO:0045892,GO:0045893,GO:0045944,GO:0046982,GO:0046983,GO:0051879,GO:…	TFIID-class transcription factor binding|transcription coactivator binding|blood vessel development|DNA binding|DNA binding transcription factor activity|aryl hydrocarbon receptor activity|nuclear receptor activity|nucleus|nucleoplasm|transcription factor complex|cytoplasm|cytosol|regulation of transcription, DNA-templated|regulation of transcription from RNA polymerase II promoter|transcription …	path:hsa04659,path:hsa04934	Th17 cell differentiation|Cushing syndrome
FTH1	20980.9	3719.63	38242.2	10.2812	3.36194	1.15e-05	0.000162074	Up	145.976	167.629	101.992	1333.03	1452.12	1272.91	GeneID:2495,Genbank:NM_002032.2,HGNC:HGNC:3976,MIM:134770	ferritin heavy chain 1			path:hsa04216,path:hsa04217,path:hsa04978	Ferroptosis|Necroptosis|Mineral absorption
PPP1R15A	1735.27	308.223	3162.31	10.2598	3.35893	9.05e-09	2.58e-07	Up	6.50291	6.4194	3.81923	53.9563	50.1165	49.6777	GeneID:23645,Genbank:NM_014330.3,HGNC:HGNC:14375,MIM:611048	protein phosphatase 1 regulatory subunit 15A	GO:0000164,GO:0005737,GO:0005739,GO:0005741,GO:0005783,GO:0005789,GO:0005794,GO:0005829,GO:0006915,GO:0006974,GO:0007050,GO:0008157,GO:0016020,GO:0019888,GO:0019901,GO:0032058,GO:0032515,GO:0032516,GO:0034976,GO:0035308,GO:0036496,GO:0070059,GO:0070972,GO:0072542,GO:1902310,GO:1903898,GO:1903917	protein phosphatase type 1 complex|cytoplasm|mitochondrion|mitochondrial outer membrane|endoplasmic reticulum|endoplasmic reticulum membrane|Golgi apparatus|cytosol|apoptotic process|cellular response to DNA damage stimulus|cell cycle arrest|protein phosphatase 1 binding|membrane|protein phosphatase regulator activity|protein kinase binding|positive regulation of translational initiation in respo…	path:hsa04141	Protein processing in endoplasmic reticulum
OSBPL11	276.106	49.1296	503.083	10.2399	3.35613	8.87e-08	1.97e-06	Up	0.158755	0.167786	0.699694	3.83086	3.36918	3.55314	GeneID:114885,Genbank:NM_022776.4,HGNC:HGNC:16397,MIM:606739	oxysterol binding protein like 11	GO:0005654,GO:0005794,GO:0006869,GO:0008289,GO:0010890,GO:0031902,GO:0045444	nucleoplasm|Golgi apparatus|lipid transport|lipid binding|positive regulation of sequestering of triglyceride|late endosome membrane|fat cell differentiation
PLA2G4C	67.9912	12.121	123.861	10.2188	3.35315	1.08e-05	0.00015341	Up	0.0651641	0.0315055	0.0953304	0.66254	0.644187	0.51487	GeneID:8605,Genbank:NM_001159322.1,HGNC:HGNC:9037,MIM:603602	phospholipase A2 group IVC			path:hsa00564,path:hsa00565,path:hsa00590,path:hsa00591,path:hsa00592,path:hsa04010,path:hsa04014,path:hsa04072,path:hsa04217,path:hsa04270,path:hsa04370,path:hsa04611,path:hsa04664,path:hsa04724,path:hsa04726,path:hsa04730,path:hsa04750,path:hsa04912,path:hsa04913,path:hsa04921,path:hsa05231	Glycerophospholipid metabolism|Ether lipid metabolism|Arachidonic acid metabolism|Linoleic acid metabolism|alpha-Linolenic acid metabolism|MAPK signaling pathway|Ras signaling pathway|Phospholipase D signaling pathway|Necroptosis|Vascular smooth muscle contraction|VEGF signaling pathway|Platelet activation|Fc epsilon RI signaling pathway|Glutamatergic synapse|Serotonergic synapse|Long-term depres…
NCOA7	888.572	158.65	1618.5	10.2017	3.35074	7.4e-09	2.15e-07	Up	0.557284	0.345527	0.921536	5.70973	6.42184	5.87783	GeneID:135112,Genbank:XM_017010274.2,HGNC:HGNC:21081,MIM:609752	nuclear receptor coactivator 7	GO:0005622,GO:0005634,GO:0006351,GO:0030374,GO:0035257,GO:0045944,GO:1902083,GO:1903204	intracellular|nucleus|transcription, DNA-templated|ligand-dependent nuclear receptor transcription coactivator activity|nuclear hormone receptor binding|positive regulation of transcription from RNA polymerase II promoter|negative regulation of peptidyl-cysteine S-nitrosylation|negative regulation of oxidative stress-induced neuron death
DPYD	1787.52	319.677	3255.36	10.1833	3.34813	1.18e-08	3.27e-07	Up	0.872453	0.5076	2.79904	15.4733	14.5952	14.3185	GeneID:1806,Genbank:XM_005270562.3,HGNC:HGNC:3012,MIM:612779	dihydropyrimidine dehydrogenase	GO:0005737,GO:0005829,GO:0006145,GO:0006208,GO:0006210,GO:0006212,GO:0006214,GO:0017113,GO:0019483,GO:0042803,GO:0046135,GO:0046872,GO:0050660,GO:0050661,GO:0051539	cytoplasm|cytosol|purine nucleobase catabolic process|pyrimidine nucleobase catabolic process|thymine catabolic process|uracil catabolic process|thymidine catabolic process|dihydropyrimidine dehydrogenase (NADP+) activity|beta-alanine biosynthetic process|protein homodimerization activity|pyrimidine nucleoside catabolic process|metal ion binding|flavin adenine dinucleotide binding|NADP binding|4 …	path:hsa00240,path:hsa00410,path:hsa00770,path:hsa00983	Pyrimidine metabolism|beta-Alanine metabolism|Pantothenate and CoA biosynthesis|Drug metabolism - other enzymes
VIM	22603.3	4050.23	41156.3	10.1615	3.34504	1.64e-05	0.000222025	Up	92.2006	103.545	76.514	824.212	818.604	841.641	GeneID:7431,Genbank:NM_003380.4,HGNC:HGNC:12692,MIM:193060	vimentin			path:hsa05169,path:hsa05206	Epstein-Barr virus infection|MicroRNAs in cancer
AMZ1	5.37517	0.972707	9.77763	10.052	3.32941	0.0130056	0.0646193	Up	0.00463454	0	0	0.0321461	0.0128175	0.0388384	GeneID:155185,Genbank:XM_011515151.3,HGNC:HGNC:22231,MIM:615168	archaelysin family metallopeptidase 1	GO:0006508,GO:0008233,GO:0008237,GO:0008270	proteolysis|peptidase activity|metallopeptidase activity|zinc ion binding
GDPD2	3.64047	0.662374	6.61856	9.99217	3.3208	0.0280777	0.116322	Up	0	0	0	0	0.0183756	0	GeneID:54857,Genbank:NM_001171192.1,HGNC:HGNC:25974,MIM:300940	glycerophosphodiester phosphodiesterase domain containing 2	GO:0005737,GO:0005884,GO:0005886,GO:0006629,GO:0008889,GO:0016021,GO:0030027,GO:0045669,GO:0046872,GO:0047394,GO:0090527	cytoplasm|actin filament|plasma membrane|lipid metabolic process|glycerophosphodiester phosphodiesterase activity|integral component of membrane|lamellipodium|positive regulation of osteoblast differentiation|metal ion binding|glycerophosphoinositol inositolphosphodiesterase activity|actin filament reorganization
SGIP1	202.152	37.0347	367.269	9.9169	3.30989	3.84e-07	7.61e-06	Up	0.0575489	0.0534058	0.157072	0.818249	0.838476	0.886887	GeneID:84251,Genbank:XM_017002527.1,HGNC:HGNC:25412,MIM:611540	SH3 domain GRB2 like endophilin interacting protein 1	GO:0002021,GO:0005543,GO:0005737,GO:0005829,GO:0005886,GO:0005905,GO:0006897,GO:0008017,GO:0017124,GO:0030122,GO:0030136,GO:0048260,GO:0061024,GO:0097320,GO:2000253,GO:2000507	response to dietary excess|phospholipid binding|cytoplasm|cytosol|plasma membrane|clathrin-coated pit|endocytosis|microtubule binding|SH3 domain binding|AP-2 adaptor complex|clathrin-coated vesicle|positive regulation of receptor-mediated endocytosis|membrane organization|plasma membrane tubulation|positive regulation of feeding behavior|positive regulation of energy homeostasis
CCDC88A	1708.86	313.215	3104.5	9.9117	3.30913	1.54e-08	4.18e-07	Up	0.356726	0.221399	1.21927	6.20865	6.4354	5.93894	GeneID:55704,Genbank:XM_011532967.3,HGNC:HGNC:25523,MIM:609736	coiled-coil domain containing 88A	GO:0001932,GO:0003779,GO:0005783,GO:0005794,GO:0005813,GO:0005814,GO:0005829,GO:0005886,GO:0006260,GO:0006275,GO:0008017,GO:0010975,GO:0016020,GO:0016477,GO:0030027,GO:0030032,GO:0030705,GO:0031122,GO:0031410,GO:0031929,GO:0032148,GO:0032956,GO:0035091,GO:0036064,GO:0042127,GO:0042803,GO:0043422,GO:0045724,GO:0051959,GO:0061024,GO:1903566	regulation of protein phosphorylation|actin binding|endoplasmic reticulum|Golgi apparatus|centrosome|centriole|cytosol|plasma membrane|DNA replication|regulation of DNA replication|microtubule binding|regulation of neuron projection development|membrane|cell migration|lamellipodium|lamellipodium assembly|cytoskeleton-dependent intracellular transport|cytoplasmic microtubule organization|cytoplasm…
CTTN	97.7047	17.9131	177.496	9.90876	3.30871	3.99e-06	6.28e-05	Up	0.0603134	0.154997	0.0389075	0.973387	1.20357	0.991157	GeneID:2017,Genbank:NM_005231.3,HGNC:HGNC:3338,MIM:164765	cortactin			path:hsa04530,path:hsa05100,path:hsa05130,path:hsa05131,path:hsa05205	Tight junction|Bacterial invasion of epithelial cells|Pathogenic Escherichia coli infection|Shigellosis|Proteoglycans in cancer
SYPL2	7.03706	1.29216	12.782	9.8919	3.30625	0.00659117	0.0376144	Up	0.0317973	0	0.0332322	0.203087	0.135932	0.0627702	GeneID:284612,Genbank:NM_001040709.1,HGNC:HGNC:27638	synaptophysin like 2	GO:0006874,GO:0021762,GO:0030285	cellular calcium ion homeostasis|substantia nigra development|integral component of synaptic vesicle membrane
IER5L	714.785	131.298	1298.27	9.888	3.30568	1.07e-08	2.99e-07	Up	2.90776	4.3766	2.37668	28.644	29.7536	27.1312	GeneID:389792,Genbank:NM_203434.2,HGNC:HGNC:23679	immediate early response 5 like
PIM1	1219.14	224.326	2213.96	9.8694	3.30296	1.08e-08	3.01e-07	Up	3.91727	4.78022	4.27998	37.6163	40.588	38.4943	GeneID:5292,Genbank:NM_002648.3,HGNC:HGNC:8986,MIM:164960	Pim-1 proto-oncogene, serine/threonine kinase			path:hsa04630,path:hsa04933,path:hsa05200,path:hsa05206,path:hsa05221	Jak-STAT signaling pathway|AGE-RAGE signaling pathway in diabetic complications|Pathways in cancer|MicroRNAs in cancer|Acute myeloid leukemia
PRPF40B	223.421	41.1184	405.723	9.86718	3.30264	2.57e-07	5.28e-06	Up	0.099284	0.113048	0.0847175	0.707913	0.500233	0.622568	GeneID:25766,Genbank:XM_017019135.2,HGNC:HGNC:25031	pre-mRNA processing factor 40 homolog B	GO:0000398,GO:0003723,GO:0005685,GO:0016607,GO:0071004	mRNA splicing, via spliceosome|RNA binding|U1 snRNP|nuclear speck|U2-type prespliceosome	path:hsa03040	Spliceosome
SIPA1L2	85.146	15.6741	154.618	9.86454	3.30225	7.11e-06	0.000106035	Up	0.0774734	0.0340858	0.132971	0.694301	0.733968	0.670441	GeneID:57568,Genbank:XM_017001896.1,HGNC:HGNC:23800,MIM:611609	signal induced proliferation associated 1 like 2	GO:0005096,GO:0051056	GTPase activator activity|regulation of small GTPase mediated signal transduction	path:hsa04015	Rap1 signaling pathway
FGF2	216.697	39.9217	393.473	9.85612	3.30102	2.95e-07	5.99e-06	Up	0.0448985	0.112041	0.131742	2.05768	1.95583	2.04064	GeneID:2247,Genbank:NM_002006.4,HGNC:HGNC:3676,MIM:134920	fibroblast growth factor 2			path:hsa01521,path:hsa04010,path:hsa04014,path:hsa04015,path:hsa04151,path:hsa04550,path:hsa04810,path:hsa05167,path:hsa05200,path:hsa05205,path:hsa05218,path:hsa05224,path:hsa05226	EGFR tyrosine kinase inhibitor resistance|MAPK signaling pathway|Ras signaling pathway|Rap1 signaling pathway|PI3K-Akt signaling pathway|Signaling pathways regulating pluripotency of stem cells|Regulation of actin cytoskeleton|Kaposi sarcoma-associated herpesvirus infection|Pathways in cancer|Proteoglycans in cancer|Melanoma|Breast cancer|Gastric cancer
DNAH10	10.611	1.96027	19.2617	9.82604	3.29661	0.00280727	0.0186362	Up	0	0	0	0.00224062	0.00473864	0.00524633	GeneID:196385,Genbank:XM_011538020.2,HGNC:HGNC:2941,MIM:605884	dynein axonemal heavy chain 10	GO:0005524,GO:0005737,GO:0005874,GO:0005929,GO:0007018,GO:0008569,GO:0030286,GO:0045503,GO:0045505,GO:0051959	ATP binding|cytoplasm|microtubule|cilium|microtubule-based movement|ATP-dependent microtubule motor activity, minus-end-directed|dynein complex|dynein light chain binding|dynein intermediate chain binding|dynein light intermediate chain binding	path:hsa05016	Huntington disease
LOC105373311	187.529	34.7122	340.347	9.80481	3.29349	5.31e-07	1.02e-05	Up	0.271845	0.413616	0.464764	1.74153	1.29613	1.59135	GeneID:105373311,Genbank:XM_011531090.3	translation initiation factor IF-2
LOC101927322	17.5076	3.24618	31.769	9.78659	3.29081	0.000803748	0.00653592	Up	0	0	0.095842	0.235633	0.0833959	0.470213	GeneID:101927322,Genbank:NM_001289967.1	uncharacterized LOC101927322
CPEB1	31.8647	5.91679	57.8126	9.77093	3.2885	0.000139452	0.00146119	Up	0.0213058	0.0481186	0.111599	0.616955	0.355621	0.273729	GeneID:64506,Genbank:NM_030594.4,HGNC:HGNC:21744,MIM:607342	cytoplasmic polyadenylation element binding protein 1	GO:0000900,GO:0000932,GO:0003730,GO:0005634,GO:0005654,GO:0005737,GO:0005829,GO:0006397,GO:0008135,GO:0014069,GO:0030054,GO:0030425,GO:0032869,GO:0035925,GO:0043005,GO:0043022,GO:0045202,GO:0045211,GO:0046872,GO:0071230,GO:0071456,GO:1990124,GO:2000766	translation repressor activity, nucleic acid binding|P-body|mRNA 3'-UTR binding|nucleus|nucleoplasm|cytoplasm|cytosol|mRNA processing|translation factor activity, RNA binding|postsynaptic density|cell junction|dendrite|cellular response to insulin stimulus|mRNA 3'-UTR AU-rich region binding|neuron projection|ribosome binding|synapse|postsynaptic membrane|metal ion binding|cellular response to ami…	path:hsa04114,path:hsa04914	Oocyte meiosis|Progesterone-mediated oocyte maturation
GCNT2	7.01399	1.30702	12.721	9.73277	3.28285	0.0073186	0.0409611	Up	0.00629392	0.00273302	0.0037589	0.0551008	0.016907	0.0584838	GeneID:2651,Genbank:XM_005248999.2,HGNC:HGNC:4204,MIM:600429	glucosaminyl (N-acetyl) transferase 2 (I blood group)			path:hsa00601	Glycosphingolipid biosynthesis - lacto and neolacto series
SLC2A6	199.936	37.3401	362.532	9.70892	3.27931	4.39e-07	8.58e-06	Up	0.917182	0.722182	0.37395	5.00665	5.4029	4.02847	GeneID:11182,Genbank:NM_001145099.1,HGNC:HGNC:11011,MIM:606813	solute carrier family 2 member 6	GO:0005351,GO:0005355,GO:0005886,GO:0008645,GO:0016020,GO:0016021,GO:0035428,GO:0046323,GO:0055056	sugar:proton symporter activity|glucose transmembrane transporter activity|plasma membrane|hexose transport|membrane|integral component of membrane|hexose transmembrane transport|glucose import|D-glucose transmembrane transporter activity
S100A2	22.9573	4.28797	41.6265	9.70775	3.27914	0.000373233	0.00343938	Up	0.193137	0.318649	0	1.80002	2.36848	1.42118	GeneID:6273,Genbank:NM_005978.3,HGNC:HGNC:10492,MIM:176993	S100 calcium binding protein A2
KCNK13	19.216	3.59249	34.8395	9.69788	3.27767	0.000647391	0.00547917	Up	0.0671925	0.0446277	0.143541	0.5105	0.742856	0.688982	GeneID:56659,Genbank:NM_022054.3,HGNC:HGNC:6275,MIM:607367	potassium two pore domain channel subfamily K member 13	GO:0005244,GO:0005267,GO:0005886,GO:0005887,GO:0022841,GO:0030322,GO:0034765,GO:0071805	voltage-gated ion channel activity|potassium channel activity|plasma membrane|integral component of plasma membrane|potassium ion leak channel activity|stabilization of membrane potential|regulation of ion transmembrane transport|potassium ion transmembrane transport
SYNPO2L	6.95351	1.30989	12.5971	9.61693	3.26558	0.00736867	0.0411692	Up	0.00784138	0.00763971	0.0173412	0.0831612	0.0885977	0.0584602	GeneID:79933,Genbank:NM_001114133.2,HGNC:HGNC:23532	synaptopodin 2 like	GO:0003779,GO:0005634,GO:0005654,GO:0005829,GO:0015629,GO:0016607,GO:0030018,GO:0030054,GO:0032233	actin binding|nucleus|nucleoplasm|cytosol|actin cytoskeleton|nuclear speck|Z disc|cell junction|positive regulation of actin filament bundle assembly
ADAMTS8	15.6564	2.95983	28.3529	9.57923	3.25991	0.00108955	0.00841875	Up	0	0.0452622	0.0457551	0.309164	0.357714	0.355482	GeneID:11095,Genbank:NM_007037.5,HGNC:HGNC:224,MIM:605175	ADAM metallopeptidase with thrombospondin type 1 motif 8	GO:0004222,GO:0005178,GO:0005578,GO:0008201,GO:0008237,GO:0008270,GO:0008285,GO:0009673	metalloendopeptidase activity|integrin binding|proteinaceous extracellular matrix|heparin binding|metallopeptidase activity|zinc ion binding|negative regulation of cell proliferation|low-affinity phosphate transmembrane transporter activity
LOC105370705	11.9814	2.274	21.6887	9.53772	3.25364	0.00207113	0.0143765	Up	0	0	0	0	0	0	GeneID:105370705,Genbank:XM_011537450.1	collagen alpha-2(I) chain-like
RFX8	620.325	118.118	1122.53	9.50349	3.24846	2.32e-08	6.01e-07	Up	0.458809	0.359774	0.621414	4.12114	3.70142	3.73505	GeneID:731220,Genbank:XM_011511771.2,HGNC:HGNC:37253	RFX family member 8, lacking RFX DNA binding domain	GO:0000978,GO:0003700,GO:0005634,GO:0006351,GO:0006357	RNA polymerase II proximal promoter sequence-specific DNA binding|DNA binding transcription factor activity|nucleus|transcription, DNA-templated|regulation of transcription from RNA polymerase II promoter
SMIM35	195.598	37.2738	353.921	9.49518	3.2472	5.87e-07	1.12e-05	Up	0.150105	0.173872	0.0736803	1.17619	0.952123	1.06392	GeneID:100526771,Genbank:XM_024448283.1,HGNC:HGNC:44179	small integral membrane protein 35	GO:0005576	extracellular region
SLC12A6	2143.34	413.429	3873.25	9.3686	3.22783	4.1e-08	9.89e-07	Up	0.913319	0.659169	1.81697	14.3346	14.4075	14.0346	GeneID:9990,Genbank:NM_001042495.1,HGNC:HGNC:10914,MIM:604878	solute carrier family 12 member 6	GO:0001525,GO:0005886,GO:0005887,GO:0006811,GO:0007268,GO:0010107,GO:0015079,GO:0015379,GO:0016021,GO:0016323,GO:0019901,GO:0022820,GO:0035826,GO:0035827,GO:0071476,GO:0071477	angiogenesis|plasma membrane|integral component of plasma membrane|ion transport|chemical synaptic transmission|potassium ion import|potassium ion transmembrane transporter activity|potassium:chloride symporter activity|integral component of membrane|basolateral plasma membrane|protein kinase binding|potassium ion symporter activity|rubidium ion transport|rubidium ion transmembrane transporter ac…
SMIM14	167.982	32.5065	303.457	9.33525	3.22269	1.22e-06	2.17e-05	Up	0.153694	0.136605	0.254487	1.7452	1.74743	1.83418	GeneID:201895,Genbank:NM_174921.2,HGNC:HGNC:27321	small integral membrane protein 14	GO:0005783,GO:0005789,GO:0016021	endoplasmic reticulum|endoplasmic reticulum membrane|integral component of membrane
NABP1	415.827	80.4764	751.179	9.33415	3.22252	7.15e-08	1.62e-06	Up	0.258533	0.298039	0.671594	3.66711	3.71995	4.111	GeneID:64859,Genbank:NM_001254736.1,HGNC:HGNC:26232,MIM:612103	nucleic acid binding protein 1	GO:0000724,GO:0000784,GO:0003697,GO:0003723,GO:0005634,GO:0005654,GO:0005829,GO:0006281,GO:0006974,GO:0007093,GO:0010212,GO:0042795,GO:0070876	double-strand break repair via homologous recombination|nuclear chromosome, telomeric region|single-stranded DNA binding|RNA binding|nucleus|nucleoplasm|cytosol|DNA repair|cellular response to DNA damage stimulus|mitotic cell cycle checkpoint|response to ionizing radiation|snRNA transcription from RNA polymerase II promoter|SOSS complex
LOC105378950	5.00883	0.96984	9.04782	9.32918	3.22175	0.0175119	0.0814861	Up	0	0	0.0291224	0.0687777	0.0487474	0.0280086	GeneID:105378950,Genbank:XM_011542544.2	mitogen-activated protein kinase 7-like
GCLC	516.308	100.137	932.48	9.31208	3.2191	4.19e-08	1.01e-06	Up	0.844017	0.546807	1.19646	7.9798	8.60397	7.53803	GeneID:2729,Genbank:NM_001197115.1,HGNC:HGNC:4311,MIM:606857	glutamate-cysteine ligase catalytic subunit			path:hsa00270,path:hsa00480,path:hsa04216	Cysteine and methionine metabolism|Glutathione metabolism|Ferroptosis
ARHGAP10	652.394	126.64	1178.15	9.30315	3.21772	2.75e-08	6.94e-07	Up	1.29604	1.02354	1.18394	11.2701	10.4215	10.8259	GeneID:79658,Genbank:XM_005263215.3,HGNC:HGNC:26099,MIM:609746	Rho GTPase activating protein 10	GO:0005096,GO:0005829,GO:0005886,GO:0007010,GO:0007165,GO:0043066,GO:0048471,GO:0051056	GTPase activator activity|cytosol|plasma membrane|cytoskeleton organization|signal transduction|negative regulation of apoptotic process|perinuclear region of cytoplasm|regulation of small GTPase mediated signal transduction	path:hsa05100	Bacterial invasion of epithelial cells
AMPD3	674.536	131.163	1217.91	9.2855	3.21498	2.77e-08	6.97e-07	Up	0.865445	0.60928	1.16689	7.25958	7.69983	6.90715	GeneID:272,Genbank:NM_001172431.1,HGNC:HGNC:470,MIM:102772	adenosine monophosphate deaminase 3	GO:0003876,GO:0005576,GO:0005829,GO:0006196,GO:0032264,GO:0034101,GO:0034774,GO:0043101,GO:0043312,GO:0046031,GO:0046034,GO:0046039,GO:0046872,GO:0097009,GO:1904813	AMP deaminase activity|extracellular region|cytosol|AMP catabolic process|IMP salvage|erythrocyte homeostasis|secretory granule lumen|purine-containing compound salvage|neutrophil degranulation|ADP metabolic process|ATP metabolic process|GTP metabolic process|metal ion binding|energy homeostasis|ficolin-1-rich granule lumen	path:hsa00230	Purine metabolism
ADCY6	414.512	80.6168	748.407	9.28352	3.21467	7.34e-08	1.66e-06	Up	0.500959	0.423895	0.55626	3.97	4.24119	4.29094	GeneID:112,Genbank:NM_015270.4,HGNC:HGNC:237,MIM:600294	adenylate cyclase 6	GO:0003091,GO:0004016,GO:0004383,GO:0005080,GO:0005524,GO:0005886,GO:0005929,GO:0006171,GO:0006182,GO:0007186,GO:0007189,GO:0007190,GO:0007193,GO:0007212,GO:0008074,GO:0010977,GO:0016020,GO:0016021,GO:0019901,GO:0031226,GO:0034199,GO:0035811,GO:0046872,GO:0071377,GO:0071380,GO:0071870,GO:0097746,GO:1904117,GO:1904322	renal water homeostasis|adenylate cyclase activity|guanylate cyclase activity|protein kinase C binding|ATP binding|plasma membrane|cilium|cAMP biosynthetic process|cGMP biosynthetic process|G-protein coupled receptor signaling pathway|adenylate cyclase-activating G-protein coupled receptor signaling pathway|activation of adenylate cyclase activity|adenylate cyclase-inhibiting G-protein coupled re…	path:hsa00230,path:hsa01522,path:hsa04015,path:hsa04022,path:hsa04024,path:hsa04062,path:hsa04072,path:hsa04114,path:hsa04211,path:hsa04213,path:hsa04261,path:hsa04270,path:hsa04371,path:hsa04540,path:hsa04611,path:hsa04713,path:hsa04714,path:hsa04723,path:hsa04724,path:hsa04725,path:hsa04727,path:hsa04742,path:hsa04750,path:hsa04911,path:hsa04912,path:hsa04913,path:hsa04914,path:hsa04915,path:hs…	Purine metabolism|Endocrine resistance|Rap1 signaling pathway|cGMP-PKG signaling pathway|cAMP signaling pathway|Chemokine signaling pathway|Phospholipase D signaling pathway|Oocyte meiosis|Longevity regulating pathway|Longevity regulating pathway - multiple species|Adrenergic signaling in cardiomyocytes|Vascular smooth muscle contraction|Apelin signaling pathway|Gap junction|Platelet activation|C…
CFAP69	35.0418	6.83059	63.253	9.26025	3.21105	0.000157947	0.00162723	Up	0.0175472	0.00596943	0.0129822	0.0984487	0.094967	0.118902	GeneID:79846,Genbank:NM_001039706.2,HGNC:HGNC:26107	cilia and flagella associated protein 69
ME1	155.003	30.2508	279.754	9.24784	3.20912	1.79e-06	3.07e-05	Up	0.248697	0.237515	0.356535	2.82033	2.81059	3.13446	GeneID:4199,Genbank:NM_002395.5,HGNC:HGNC:6983,MIM:154250	malic enzyme 1			path:hsa00620,path:hsa03320	Pyruvate metabolism|PPAR signaling pathway
SRC	120.47	23.5619	217.378	9.22582	3.20568	3.69e-06	5.85e-05	Up	0.400749	0.248147	0.118152	2.04511	2.53103	1.56405	GeneID:6714,Genbank:NM_005417.4,HGNC:HGNC:11283,MIM:190090	SRC proto-oncogene, non-receptor tyrosine kinase			path:hsa01521,path:hsa01522,path:hsa04012,path:hsa04015,path:hsa04062,path:hsa04137,path:hsa04144,path:hsa04360,path:hsa04370,path:hsa04510,path:hsa04520,path:hsa04530,path:hsa04540,path:hsa04611,path:hsa04625,path:hsa04727,path:hsa04750,path:hsa04810,path:hsa04912,path:hsa04915,path:hsa04917,path:hsa04919,path:hsa04921,path:hsa04926,path:hsa05100,path:hsa05120,path:hsa05131,path:hsa05152,path:hs…	EGFR tyrosine kinase inhibitor resistance|Endocrine resistance|ErbB signaling pathway|Rap1 signaling pathway|Chemokine signaling pathway|Mitophagy - animal|Endocytosis|Axon guidance|VEGF signaling pathway|Focal adhesion|Adherens junction|Tight junction|Gap junction|Platelet activation|C-type lectin receptor signaling pathway|GABAergic synapse|Inflammatory mediator regulation of TRP channels|Regul…
VGF	20.1274	3.94792	36.3068	9.19644	3.20108	0.000679563	0.00570483	Up	0.124471	0.1423	0.0246986	0.558379	0.814579	0.575011	GeneID:7425,Genbank:NM_003378.3,HGNC:HGNC:12684,MIM:602186	VGF nerve growth factor inducible	GO:0001541,GO:0002021,GO:0005179,GO:0005184,GO:0005615,GO:0005788,GO:0005794,GO:0006091,GO:0008083,GO:0009409,GO:0019953,GO:0030073,GO:0030133,GO:0031410,GO:0032868,GO:0033500,GO:0042593,GO:0042742,GO:0043231,GO:0043687,GO:0044267,GO:0048167,GO:0051591	ovarian follicle development|response to dietary excess|hormone activity|neuropeptide hormone activity|extracellular space|endoplasmic reticulum lumen|Golgi apparatus|generation of precursor metabolites and energy|growth factor activity|response to cold|sexual reproduction|insulin secretion|transport vesicle|cytoplasmic vesicle|response to insulin|carbohydrate homeostasis|glucose homeostasis|defe…
IL2RB	3.43714	0.674366	6.19992	9.1937	3.20065	0.0337638	0.13394	Up	0	0.0249141	0	0.093351	0.0780186	0.0382377	GeneID:3560,Genbank:NM_001346222.1,HGNC:HGNC:6009,MIM:146710	interleukin 2 receptor subunit beta			path:hsa04060,path:hsa04144,path:hsa04151,path:hsa04630,path:hsa04658,path:hsa04659,path:hsa05162,path:hsa05166,path:hsa05200,path:hsa05202	Cytokine-cytokine receptor interaction|Endocytosis|PI3K-Akt signaling pathway|Jak-STAT signaling pathway|Th1 and Th2 cell differentiation|Th17 cell differentiation|Measles|Human T-cell leukemia virus 1 infection|Pathways in cancer|Transcriptional misregulation in cancer
STARD8	946.272	186.117	1706.43	9.16859	3.1967	2.69e-08	6.8e-07	Up	1.92604	1.44631	1.59398	12.6949	12.6845	13.4203	GeneID:9754,Genbank:NM_001142503.2,HGNC:HGNC:19161,MIM:300689	StAR related lipid transfer domain containing 8	GO:0005096,GO:0005829,GO:0005925,GO:0007165,GO:0008289,GO:0051056	GTPase activator activity|cytosol|focal adhesion|signal transduction|lipid binding|regulation of small GTPase mediated signal transduction
VASH1	2314.9	458.006	4171.79	9.1086	3.18723	6.32e-08	1.46e-06	Up	2.67336	2.42067	2.34774	19.9654	19.5688	19.384	GeneID:22846,Genbank:NM_014909.4,HGNC:HGNC:19964,MIM:609011	vasohibin 1	GO:0001525,GO:0001937,GO:0005615,GO:0005737,GO:0005783,GO:0007050,GO:0009611,GO:0010596,GO:0016525,GO:0043537,GO:0045177,GO:0060716,GO:1901491,GO:2000772	angiogenesis|negative regulation of endothelial cell proliferation|extracellular space|cytoplasm|endoplasmic reticulum|cell cycle arrest|response to wounding|negative regulation of endothelial cell migration|negative regulation of angiogenesis|negative regulation of blood vessel endothelial cell migration|apical part of cell|labyrinthine layer blood vessel development|negative regulation of lymph…
IQSEC2	456.528	90.3482	822.709	9.10598	3.18681	6.99e-08	1.59e-06	Up	0.212607	0.250866	0.249543	1.91232	2.01388	1.95351	GeneID:23096,Genbank:XM_006724582.4,HGNC:HGNC:29059,MIM:300522	IQ motif and Sec7 domain 2	GO:0005086,GO:0005737,GO:0030036,GO:0032012	ARF guanyl-nucleotide exchange factor activity|cytoplasm|actin cytoskeleton organization|regulation of ARF protein signal transduction	path:hsa04144	Endocytosis
BCAR1	575.133	114.038	1036.23	9.08668	3.18375	4.2e-08	1.01e-06	Up	0.481238	0.539396	0.353193	3.45838	3.11597	3.09593	GeneID:9564,Genbank:NM_001170715.2,HGNC:HGNC:971,MIM:602941	BCAR1, Cas family scaffold protein			path:hsa04015,path:hsa04062,path:hsa04510,path:hsa04670,path:hsa04810,path:hsa05100,path:hsa05163	Rap1 signaling pathway|Chemokine signaling pathway|Focal adhesion|Leukocyte transendothelial migration|Regulation of actin cytoskeleton|Bacterial invasion of epithelial cells|Human cytomegalovirus infection
OSBPL3	355.943	70.6055	641.281	9.08258	3.1831	1.52e-07	3.24e-06	Up	0.197474	0.147044	0.525968	2.5447	2.28938	2.62016	GeneID:26031,Genbank:NM_015550.3,HGNC:HGNC:16370,MIM:606732	oxysterol binding protein like 3	GO:0005789,GO:0005829,GO:0005886,GO:0006699,GO:0015248,GO:0015485,GO:0016020,GO:0031965,GO:0032433,GO:0097038	endoplasmic reticulum membrane|cytosol|plasma membrane|bile acid biosynthetic process|sterol transporter activity|cholesterol binding|membrane|nuclear membrane|filopodium tip|perinuclear endoplasmic reticulum
RGPD5	3.27838	0.650382	5.90637	9.08139	3.18291	0.0404283	0.152216	Up	0	0	0.0068325	0.0275415	0.00633189	0.0168146	GeneID:84220,Genbank:XM_006712794.4,HGNC:HGNC:32418,MIM:612708	RANBP2-like and GRIP domain containing 5	GO:0005737,GO:0046907	cytoplasm|intracellular transport	path:hsa03013	RNA transport
ADORA3	36.2032	7.19697	65.2095	9.06069	3.17962	0.000157122	0.00161978	Up	0.174704	0.103983	0.37306	2.01168	1.89584	1.86826	GeneID:140,Genbank:NM_001302679.1,HGNC:HGNC:268,MIM:600445	adenosine A3 receptor	GO:0001609,GO:0005886,GO:0005887,GO:0006954,GO:0007165,GO:0007186,GO:0007190,GO:0008016,GO:0008285,GO:0009611,GO:0030336,GO:0032088	G-protein coupled adenosine receptor activity|plasma membrane|integral component of plasma membrane|inflammatory response|signal transduction|G-protein coupled receptor signaling pathway|activation of adenylate cyclase activity|regulation of heart contraction|negative regulation of cell proliferation|response to wounding|negative regulation of cell migration|negative regulation of NF-kappaB trans…	path:hsa04022,path:hsa04071,path:hsa04080	cGMP-PKG signaling pathway|Sphingolipid signaling pathway|Neuroactive ligand-receptor interaction
RORB	8.29367	1.64994	14.9374	9.0533	3.17844	0.00572514	0.0334486	Up	0	0	0.0315756	0.112529	0.195139	0.0935977	GeneID:6096,Genbank:NM_006914.3,HGNC:HGNC:10259,MIM:601972	RAR related orphan receptor B	GO:0000978,GO:0001077,GO:0003700,GO:0003707,GO:0004879,GO:0005634,GO:0005654,GO:0006355,GO:0006367,GO:0007601,GO:0008134,GO:0008270,GO:0035881,GO:0042462,GO:0042752,GO:0045668,GO:0045892,GO:0045893,GO:0046548,GO:0046549,GO:0048511,GO:0060041,GO:0071300	RNA polymerase II proximal promoter sequence-specific DNA binding|transcriptional activator activity, RNA polymerase II proximal promoter sequence-specific DNA binding|DNA binding transcription factor activity|steroid hormone receptor activity|nuclear receptor activity|nucleus|nucleoplasm|regulation of transcription, DNA-templated|transcription initiation from RNA polymerase II promoter|visual pe…	path:hsa04710	Circadian rhythm
IDS	1073.14	214.041	1932.24	9.02743	3.17432	3.33e-08	8.23e-07	Up	0.881971	0.568573	1.33444	8.89226	9.19792	8.56996	GeneID:3423,Genbank:NM_001166550.3,HGNC:HGNC:5389,MIM:300823	iduronate 2-sulfatase	GO:0004423,GO:0006027,GO:0030207,GO:0043202,GO:0046872	iduronate-2-sulfatase activity|glycosaminoglycan catabolic process|chondroitin sulfate catabolic process|lysosomal lumen|metal ion binding	path:hsa00531,path:hsa04142	Glycosaminoglycan degradation|Lysosome
GNLY	31.5566	6.30194	56.8112	9.01486	3.17231	0.000224965	0.00222583	Up	0.103212	0.102615	0.0547166	1.42203	1.39675	1.66467	GeneID:10578,Genbank:NM_012483.3,HGNC:HGNC:4414,MIM:188855	granulysin	GO:0002818,GO:0005576,GO:0005615,GO:0019730,GO:0031640,GO:0042742,GO:0050832,GO:0061844,GO:0097013	intracellular defense response|extracellular region|extracellular space|antimicrobial humoral response|killing of cells of other organism|defense response to bacterium|defense response to fungus|antimicrobial humoral immune response mediated by antimicrobial peptide|phagocytic vesicle lumen
CARD19	1170.84	233.98	2107.7	9.00803	3.17121	3.28e-08	8.14e-07	Up	10.3429	12.3936	8.25405	82.3434	90.3456	85.1112	GeneID:84270,Genbank:NM_001318010.1,HGNC:HGNC:28148,MIM:617726	caspase recruitment domain family member 19	GO:0005739,GO:0005789,GO:0016021,GO:0031966,GO:0042981	mitochondrion|endoplasmic reticulum membrane|integral component of membrane|mitochondrial membrane|regulation of apoptotic process
SAMD8	259.933	52.0686	467.798	8.98426	3.1674	4.13e-07	8.14e-06	Up	0.163362	0.123112	0.301511	2.15312	1.97073	1.76946	GeneID:142891,Genbank:XM_011539312.3,HGNC:HGNC:26320,MIM:611575	sterile alpha motif domain containing 8	GO:0002950,GO:0005783,GO:0005789,GO:0005829,GO:0005887,GO:0006686,GO:0016021,GO:0030148,GO:0030173,GO:0030176,GO:0033188,GO:0046513,GO:0047493,GO:1905373,GO:2000303	ceramide phosphoethanolamine synthase activity|endoplasmic reticulum|endoplasmic reticulum membrane|cytosol|integral component of plasma membrane|sphingomyelin biosynthetic process|integral component of membrane|sphingolipid biosynthetic process|integral component of Golgi membrane|integral component of endoplasmic reticulum membrane|sphingomyelin synthase activity|ceramide biosynthetic process|c…
TMEM232	4.84565	0.972707	8.71859	8.96322	3.16402	0.0203318	0.0909779	Up	0.00143124	0	0.00374331	0.0103478	0.0141247	0.0146857	GeneID:642987,Genbank:XM_011543565.3,HGNC:HGNC:37270	transmembrane protein 232	GO:0016021	integral component of membrane
STARD4	1856.87	374.053	3339.68	8.92837	3.1584	5.94e-08	1.38e-06	Up	0.662973	0.457803	1.99941	10.0936	9.80532	9.49221	GeneID:134429,Genbank:XM_017009043.2,HGNC:HGNC:18058,MIM:607049	StAR related lipid transfer domain containing 4	GO:0005739,GO:0010873,GO:0010879,GO:0015485,GO:0017127,GO:0031410,GO:0032367,GO:0070508,GO:0070859	mitochondrion|positive regulation of cholesterol esterification|cholesterol transport involved in cholesterol storage|cholesterol binding|cholesterol transporter activity|cytoplasmic vesicle|intracellular cholesterol transport|cholesterol import|positive regulation of bile acid biosynthetic process
[truncated: 1,527 more rows]

## Sheet: Downregulation
gene_id	baseMean	baseMean_control_Con	baseMean_case_Case	foldChange	log2FoldChange	pval	padj	up_down	expression_DMSO-1	expression_DMSO-2	expression_DMSO-3	expression_PMA-1	expression_PMA-2	expression_PMA-3	Dbxref	product	GO_id	GO_term	pathway	pathway_description
[truncated: 2,052 more rows]
