# Supplementary material for: Fibronectin leucine-rich transmembrane protein 2 drives monocyte differentiation into macrophages via the UNC5B-Akt/mTOR axis
Source: Front Immunol. 2023 Apr 6;14:1162004. doi: 10.3389/fimmu.2023.1162004 (PMC10117657; doi:10.3389/fimmu.2023.1162004)
Supplement: Supplementary file 3 [file Table_2.xlsx]

## Sheet: Upregulation
gene_id	BaseMean	lfcSE	stat	FoldChange	log2FoldChange	p-value	q-value	Regulation	Expression_Flrt2 fl/fl-1	Expression_Flrt2 fl/fl-2	Expression_Flrt2 fl/fl-3	Expression_Flrt2△Myel-1	Expression_Flrt2△Myel-2	Expression_Flrt2△Myel-3	gene_Dbxref	description	GO_id	GO_term	pathway	pathway_description	TF_family
Npas4	39.1105	1.26873	6.76438	383.251	8.58214	1.3388e-11	6.16828e-11	Up	0	0	0	0.428056	1.06005	0.514643	225872	neuronal PAS domain protein 4	GO:0000977,GO:0000978,GO:0000981,GO:0001228,GO:0003677,GO:0005515,GO:0005634,GO:0005667,GO:0006357,GO:0007399,GO:0007612,GO:0007614,GO:0007616,GO:0030154,GO:0032228,GO:0033554,GO:0035176,GO:0044877,GO:0045893,GO:0045944,GO:0046982,GO:0046983,GO:0048167,GO:0060079,GO:0060080,GO:0071229,GO:0071386,GO:1904862	RNA polymerase II transcription regulatory region sequence-specific DNA binding|RNA polymerase II cis-regulatory region sequence-specific DNA binding|DNA-binding transcription factor activity, RNA polymerase II-specific|DNA-binding transcription activator activity, RNA polymerase II-specific|DNA binding|protein binding|nucleus|transcription regulator complex|regulation of transcription by RNA pol…
Sbk2	24.6099	1.26548	6.25364	241.166	7.91388	4.01003e-10	1.64488e-09	Up	0	0	0	0.836578	1.71784	0.9847	381836	SH3-binding domain kinase family, member 2	GO:0000166,GO:0000187,GO:0004672,GO:0004674,GO:0004708,GO:0005524,GO:0016301,GO:0016310,GO:0016740,GO:0106310,GO:0106311	nucleotide binding|activation of MAPK activity|protein kinase activity|protein serine/threonine kinase activity|MAP kinase kinase activity|ATP binding|kinase activity|phosphorylation|transferase activity|protein serine kinase activity|protein threonine kinase activity
Gabbr2	22.4776	1.29826	5.99525	220.31	7.78339	2.03168e-09	7.83398e-09	Up	0	0	0	0.653666	0.465849	0.216265	242425	gamma-aminobutyric acid (GABA) B receptor, 2	GO:0004888,GO:0004930,GO:0004965,GO:0005515,GO:0005737,GO:0005886,GO:0005887,GO:0007165,GO:0007214,GO:0016020,GO:0016021,GO:0030054,GO:0038039,GO:0043005,GO:0045202,GO:0045211,GO:0046982,GO:0098978,GO:0098982,GO:0099055,GO:0099056,GO:0150099,GO:1902710	transmembrane signaling receptor activity|G protein-coupled receptor activity|G protein-coupled GABA receptor activity|protein binding|cytoplasm|plasma membrane|integral component of plasma membrane|signal transduction|gamma-aminobutyric acid signaling pathway|membrane|integral component of membrane|cell junction|G protein-coupled receptor heterodimeric complex|neuron projection|synapse|postsynap…	mmu04024,mmu04080,mmu04727,mmu04742,mmu04915,mmu04929,mmu05032	cAMP signaling pathway|Neuroactive ligand-receptor interaction|GABAergic synapse|Taste transduction|Estrogen signaling pathway|GnRH secretion|Morphine addiction
Chp2	75.6892	1.05836	7.24679	203.618	7.66972	4.26757e-13	2.17029e-12	Up	0	0	0.0784728	7.89833	4.75798	6.06174	70261	calcineurin-like EF hand protein 2	GO:0005509,GO:0005634,GO:0005737,GO:0005886,GO:0006814,GO:0006885,GO:0008284,GO:0010922,GO:0015031,GO:0016020,GO:0042307,GO:0045944,GO:0046872,GO:0070886,GO:0071277	calcium ion binding|nucleus|cytoplasm|plasma membrane|sodium ion transport|regulation of pH|positive regulation of cell population proliferation|positive regulation of phosphatase activity|protein transport|membrane|positive regulation of protein import into nucleus|positive regulation of transcription by RNA polymerase II|metal ion binding|positive regulation of calcineurin-NFAT signaling cascad…
Atp6v0d2	3593.77	0.310626	23.9268	172.721	7.4323	1.60986e-126	2.69112e-124	Up	0.231562	0.499568	0.656528	72.2071	127.107	90.9659	242341	ATPase, H+ transporting, lysosomal V0 subunit D2	GO:0005768,GO:0005769,GO:0006811,GO:0007034,GO:0007035,GO:0015078,GO:0016020,GO:0016324,GO:0016471,GO:0033179,GO:0033181,GO:0046961,GO:1902600	endosome|early endosome|ion transport|vacuolar transport|vacuolar acidification|proton transmembrane transporter activity|membrane|apical plasma membrane|vacuolar proton-transporting V-type ATPase complex|proton-transporting V-type ATPase, V0 domain|plasma membrane proton-transporting V-type ATPase complex|proton-transporting ATPase activity, rotational mechanism|proton transmembrane transport	mmu00190,mmu04142,mmu04145,mmu04721,mmu04966,mmu05152,mmu05165,mmu05203,mmu05323	Oxidative phosphorylation|Lysosome|Phagosome|Synaptic vesicle cycle|Collecting duct acid secretion|Tuberculosis|Human papillomavirus infection|Viral carcinogenesis|Rheumatoid arthritis
Sox7	17.1539	1.39108	5.31479	168.112	7.39328	1.0678e-07	3.53997e-07	Up	0	0	0	1.14657	0.35361	0.246239	20680	SRY (sex determining region Y)-box 7	GO:0000976,GO:0000978,GO:0000981,GO:0001706,GO:0003677,GO:0003700,GO:0005634,GO:0005737,GO:0006355,GO:0006357,GO:0008285,GO:0009653,GO:0030154,GO:0043280,GO:0043565,GO:0045892,GO:0045893,GO:0060828,GO:1990837	transcription cis-regulatory region binding|RNA polymerase II cis-regulatory region sequence-specific DNA binding|DNA-binding transcription factor activity, RNA polymerase II-specific|endoderm formation|DNA binding|DNA-binding transcription factor activity|nucleus|cytoplasm|regulation of transcription, DNA-templated|regulation of transcription by RNA polymerase II|negative regulation of cell popu…			HMG
Shisa9	15.7329	1.25152	5.80763	154.168	7.26836	6.3364e-09	2.33672e-08	Up	0	0	0	0.191089	0.163294	0.151073	72555	shisa family member 9	GO:0005886,GO:0008328,GO:0014069,GO:0016020,GO:0016021,GO:0030054,GO:0030165,GO:0032281,GO:0032591,GO:0042995,GO:0045202,GO:0045211,GO:0048172,GO:0098839,GO:0098962,GO:0098978,GO:0099061,GO:2000311	plasma membrane|ionotropic glutamate receptor complex|postsynaptic density|membrane|integral component of membrane|cell junction|PDZ domain binding|AMPA glutamate receptor complex|dendritic spine membrane|cell projection|synapse|postsynaptic membrane|regulation of short-term neuronal synaptic plasticity|postsynaptic density membrane|regulation of postsynaptic neurotransmitter receptor activity|gl…
Lama3	29.657	1.26703	5.69233	148.297	7.21234	1.25314e-08	4.51237e-08	Up	0	0.00406199	0	0.421802	0.226164	0.172959	16774	laminin, alpha 3	GO:0001738,GO:0005102,GO:0005178,GO:0005201,GO:0005576,GO:0005604,GO:0005608,GO:0005610,GO:0005783,GO:0005912,GO:0007155,GO:0007229,GO:0007411,GO:0009887,GO:0009888,GO:0016477,GO:0030056,GO:0030155,GO:0030334,GO:0031581,GO:0045995,GO:0062023,GO:0098609	morphogenesis of a polarized epithelium|signaling receptor binding|integrin binding|extracellular matrix structural constituent|extracellular region|basement membrane|laminin-3 complex|laminin-5 complex|endoplasmic reticulum|adherens junction|cell adhesion|integrin-mediated signaling pathway|axon guidance|animal organ morphogenesis|tissue development|cell migration|hemidesmosome|regulation of cel…	mmu04151,mmu04510,mmu04512,mmu05145,mmu05146,mmu05165,mmu05200,mmu05222	PI3K-Akt signaling pathway|Focal adhesion|ECM-receptor interaction|Toxoplasmosis|Amoebiasis|Human papillomavirus infection|Pathways in cancer|Small cell lung cancer
Slco2b1	488.063	0.369586	19.4432	145.607	7.18593	3.32861e-84	2.13046e-82	Up	0.0377259	0.0460238	0.0896587	9.10853	11.0738	10.3337	101488	solute carrier organic anion transporter family, member 2b1	GO:0005886,GO:0005887,GO:0006811,GO:0008514,GO:0009925,GO:0015125,GO:0015347,GO:0015711,GO:0015721,GO:0016020,GO:0016021,GO:0016324,GO:0043252,GO:0055085,GO:0071718	plasma membrane|integral component of plasma membrane|ion transport|organic anion transmembrane transporter activity|basal plasma membrane|bile acid transmembrane transporter activity|sodium-independent organic anion transmembrane transporter activity|organic anion transport|bile acid and bile salt transport|membrane|integral component of membrane|apical plasma membrane|sodium-independent organic…
Prkn	11.749	1.30899	5.23046	115.09	6.84661	1.6909e-07	5.49921e-07	Up	0	0	0	0.0421311	0.0848641	0.0805849	50873	parkin RBR E3 ubiquitin protein ligase	GO:0000122,GO:0000139,GO:0000151,GO:0000209,GO:0000422,GO:0000423,GO:0001664,GO:0001933,GO:0001963,GO:0001964,GO:0003714,GO:0003779,GO:0004842,GO:0005515,GO:0005634,GO:0005737,GO:0005739,GO:0005741,GO:0005783,GO:0005789,GO:0005794,GO:0005829,GO:0006511,GO:0006513,GO:0006914,GO:0007612,GO:0007626,GO:0008013,GO:0008021,GO:0008344,GO:0010468,GO:0010498,GO:0010506,GO:0010628,GO:0010629,GO:0010636,GO:…	negative regulation of transcription by RNA polymerase II|Golgi membrane|ubiquitin ligase complex|protein polyubiquitination|autophagy of mitochondrion|mitophagy|G protein-coupled receptor binding|negative regulation of protein phosphorylation|synaptic transmission, dopaminergic|startle response|transcription corepressor activity|actin binding|ubiquitin-protein transferase activity|protein bindin…	mmu04120,mmu04137,mmu04141,mmu05012,mmu05014,mmu05022	Ubiquitin mediated proteolysis|Mitophagy - animal|Protein processing in endoplasmic reticulum|Parkinson disease|Amyotrophic lateral sclerosis|Pathways of neurodegeneration - multiple diseases
Dio2	125.794	0.6704	10.1612	112.366	6.81206	2.9544e-24	2.83642e-23	Up	0.00773044	0.00754461	0.0326613	1.43631	2.92549	2.06069	13371	deiodinase, iodothyronine, type II	GO:0004800,GO:0006590,GO:0009409,GO:0016020,GO:0016021,GO:0016491,GO:0031625,GO:0033798,GO:0042403,GO:0042404,GO:0042446,GO:0050873,GO:0070460,GO:0120162	thyroxine 5'-deiodinase activity|thyroid hormone generation|response to cold|membrane|integral component of membrane|oxidoreductase activity|ubiquitin protein ligase binding|thyroxine 5-deiodinase activity|thyroid hormone metabolic process|thyroid hormone catabolic process|hormone biosynthetic process|brown fat cell differentiation|thyroid-stimulating hormone secretion|positive regulation of cold…	mmu04919	Thyroid hormone signaling pathway
Fbln5	20.4951	1.24131	5.3776	102.202	6.67528	7.54869e-08	2.53329e-07	Up	0	0	0.00828545	0.389689	0.395803	0.27827	23876	fibulin 5	GO:0000122,GO:0005178,GO:0005509,GO:0005515,GO:0005576,GO:0005615,GO:0007155,GO:0008022,GO:0016525,GO:0030023,GO:0030198,GO:0033690,GO:0034394,GO:0042803,GO:0045944,GO:0046903,GO:0048251,GO:0062023,GO:0071953,GO:0098867,GO:2000121	negative regulation of transcription by RNA polymerase II|integrin binding|calcium ion binding|protein binding|extracellular region|extracellular space|cell adhesion|protein C-terminus binding|negative regulation of angiogenesis|extracellular matrix constituent conferring elasticity|extracellular matrix organization|positive regulation of osteoblast proliferation|protein localization to cell surf…
Mt3	17.3412	1.33222	4.82799	86.3389	6.43194	1.37917e-06	4.08519e-06	Up	0	0.0899604	0	2.19802	6.17159	2.14881	17751	metallothionein 3	GO:0005634,GO:0005737,GO:0005829,GO:0006112,GO:0006707,GO:0006829,GO:0006875,GO:0006882,GO:0006979,GO:0008021,GO:0008270,GO:0010273,GO:0010507,GO:0010628,GO:0010942,GO:0014002,GO:0032095,GO:0033210,GO:0034599,GO:0043066,GO:0043085,GO:0043524,GO:0044242,GO:0045892,GO:0045893,GO:0046872,GO:0050768,GO:0055073,GO:0060049,GO:0060547,GO:0070374,GO:0071276,GO:0071280,GO:0071294,GO:0097214,GO:2000376	nucleus|cytoplasm|cytosol|energy reserve metabolic process|cholesterol catabolic process|zinc ion transport|cellular metal ion homeostasis|cellular zinc ion homeostasis|response to oxidative stress|synaptic vesicle|zinc ion binding|detoxification of copper ion|negative regulation of autophagy|positive regulation of gene expression|positive regulation of cell death|astrocyte development|regulation…
Gm14461	48.3246	0.8771	7.32831	86.0833	6.42766	2.33077e-13	1.20912e-12	Up	0	0.0271903	0.0588546	2.74042	2.6223	3.52974	329436	predicted gene 14461
Pgap4	17.0621	1.35249	4.73781	84.9093	6.40785	2.16035e-06	6.25614e-06	Up	0.0148564	0	0	1.04803	0.331567	0.301159	67063	post-GPI attachment to proteins GalNAc transferase 4	GO:0000139,GO:0005794,GO:0006506,GO:0016020,GO:0016021,GO:0016740,GO:0016757	Golgi membrane|Golgi apparatus|GPI anchor biosynthetic process|membrane|integral component of membrane|transferase activity|glycosyltransferase activity
Trpm3	8.29864	1.33428	4.75603	81.3396	6.34589	1.97439e-06	5.75116e-06	Up	0	0	0	0.0549374	0.0386303	0.0291421	226025	transient receptor potential cation channel, subfamily M, member 3	GO:0005261,GO:0005887,GO:0006812,GO:0098655	cation channel activity|integral component of plasma membrane|cation transport|cation transmembrane transport
Wnt2	16.167	1.35084	4.68558	80.4193	6.32947	2.79169e-06	7.96528e-06	Up	0	0	0.0230955	1.43385	0.509212	0.398916	22413	wingless-type MMTV integration site family, member 2	GO:0001938,GO:0002053,GO:0005102,GO:0005109,GO:0005125,GO:0005576,GO:0005615,GO:0005737,GO:0007267,GO:0007275,GO:0008284,GO:0016055,GO:0030182,GO:0031232,GO:0033278,GO:0045165,GO:0045944,GO:0048018,GO:0048146,GO:0050769,GO:0051091,GO:0055009,GO:0060045,GO:0060070,GO:0060317,GO:0060492,GO:0060501,GO:0060716,GO:0062023,GO:1904948,GO:1904954	positive regulation of endothelial cell proliferation|positive regulation of mesenchymal cell proliferation|signaling receptor binding|frizzled binding|cytokine activity|extracellular region|extracellular space|cytoplasm|cell-cell signaling|multicellular organism development|positive regulation of cell population proliferation|Wnt signaling pathway|neuron differentiation|extrinsic component of ex…	mmu04150,mmu04310,mmu04390,mmu04550,mmu04916,mmu04934,mmu05010,mmu05022,mmu05165,mmu05200,mmu05205,mmu05217,mmu05224,mmu05225,mmu05226	mTOR signaling pathway|Wnt signaling pathway|Hippo signaling pathway|Signaling pathways regulating pluripotency of stem cells|Melanogenesis|Cushing syndrome|Alzheimer disease|Pathways of neurodegeneration - multiple diseases|Human papillomavirus infection|Pathways in cancer|Proteoglycans in cancer|Basal cell carcinoma|Breast cancer|Hepatocellular carcinoma|Gastric cancer
Gask1b	588.482	0.311755	20.1928	78.5322	6.29521	1.13175e-90	8.69246e-89	Up	0.119394	0.116524	0.0445098	7.8015	11.197	8.22183	68659	golgi associated kinase 1B	GO:0005794,GO:0016020,GO:0016021	Golgi apparatus|membrane|integral component of membrane
Vsig4	592.567	0.665452	9.37097	75.3707	6.23593	7.18723e-21	5.84564e-20	Up	0.345821	0.573764	0.547914	81.2958	34.4964	19.6637	278180	V-set and immunoglobulin domain containing 4	GO:0001851,GO:0032703,GO:0032991,GO:0042130,GO:0045957	complement component C3b binding|negative regulation of interleukin-2 production|protein-containing complex|negative regulation of T cell proliferation|negative regulation of complement activation, alternative pathway	mmu04610	Complement and coagulation cascades
Cmbl	81.3542	0.678203	9.10649	72.3063	6.17605	8.50921e-20	6.5109e-19	Up	0.0602561	0.0588076	0	2.59433	4.98941	3.15546	69574	carboxymethylenebutenolidase-like (Pseudomonas)	GO:0005737,GO:0016787	cytoplasm|hydrolase activity
Smim10l2a	6.39638	1.3479	4.42855	62.6505	5.96925	9.48699e-06	2.54245e-05	Up	0	0	0	0.220176	0.19967	0.256692	320237	small integral membrane protein 10 like 2A
Slit1	12.2526	1.29787	4.56349	60.666	5.92282	5.031e-06	1.39321e-05	Up	0.00606318	0	0	0.102412	0.170619	0.21509	20562	slit guidance ligand 1	GO:0005102,GO:0005509,GO:0005576,GO:0005615,GO:0005886,GO:0007097,GO:0007275,GO:0007399,GO:0007409,GO:0007411,GO:0008045,GO:0008201,GO:0021772,GO:0022028,GO:0022029,GO:0030154,GO:0031290,GO:0033563,GO:0043395,GO:0048495,GO:0048812,GO:0048843,GO:0048846,GO:0050919	signaling receptor binding|calcium ion binding|extracellular region|extracellular space|plasma membrane|nuclear migration|multicellular organism development|nervous system development|axonogenesis|axon guidance|motor neuron axon guidance|heparin binding|olfactory bulb development|tangential migration from the subventricular zone to the olfactory bulb|telencephalon cell migration|cell differentiat…	mmu04360	Axon guidance
Lrrc66	5.91532	1.41626	4.13617	57.9956	5.85787	3.53155e-05	8.92562e-05	Up	0	0	0	0.175257	0.232289	0.0893913	231296	leucine rich repeat containing 66	GO:0016020,GO:0016021	membrane|integral component of membrane
Kctd12b	536.582	0.254534	22.6936	54.8074	5.7763	5.17834e-114	7.1436e-112	Up	0.113764	0.181684	0.251252	10.5327	13.0262	12.8201	207474	potassium channel tetramerisation domain containing 12b	GO:0008277,GO:0043235	regulation of G protein-coupled receptor signaling pathway|receptor complex
Abca6	157.984	0.435889	13.1002	52.3547	5.71025	3.28206e-39	5.81481e-38	Up	0.0490755	0.0119739	0.0388772	2.71839	1.89887	1.74094	76184	ATP-binding cassette, sub-family A (ABC1), member 6	GO:0000139,GO:0000166,GO:0005319,GO:0005524,GO:0005654,GO:0005794,GO:0005886,GO:0006869,GO:0016020,GO:0016021,GO:0042626,GO:0043231,GO:0055085	Golgi membrane|nucleotide binding|lipid transporter activity|ATP binding|nucleoplasm|Golgi apparatus|plasma membrane|lipid transport|membrane|integral component of membrane|ATPase-coupled transmembrane transporter activity|intracellular membrane-bounded organelle|transmembrane transport	mmu02010	ABC transporters
Mamdc2	767.541	0.295916	19.2813	52.1887	5.70566	7.70615e-83	4.76072e-81	Up	0.423129	0.371662	0.312853	24.496	30.4791	15.8825	71738	MAM domain containing 2	GO:0005539,GO:0005576,GO:0005614,GO:0005783,GO:0016020,GO:0019800,GO:0031012	glycosaminoglycan binding|extracellular region|interstitial matrix|endoplasmic reticulum|membrane|peptide cross-linking via chondroitin 4-sulfate glycosaminoglycan|extracellular matrix
LOC118568062	5.18918	1.39079	4.07572	50.86	5.66846	4.58719e-05	0.00011429	Up	0	0	0	0.294366	0.287485	0.207891	118568062
Syt3	5.01698	1.54294	3.64262	49.192	5.62035	0.000269876	0.000606273	Up	0	0	0	0.164138	0.150283	0.0313951	20981	synaptotagmin III	GO:0000149,GO:0001786,GO:0005509,GO:0005515,GO:0005544,GO:0005546,GO:0005768,GO:0005886,GO:0006887,GO:0014059,GO:0016020,GO:0016021,GO:0016192,GO:0017156,GO:0017158,GO:0019905,GO:0030154,GO:0030276,GO:0031340,GO:0031410,GO:0042802,GO:0042803,GO:0046872,GO:0046982,GO:0051592,GO:0070382,GO:0071277,GO:0099699,GO:1903861	SNARE binding|phosphatidylserine binding|calcium ion binding|protein binding|calcium-dependent phospholipid binding|phosphatidylinositol-4,5-bisphosphate binding|endosome|plasma membrane|exocytosis|regulation of dopamine secretion|membrane|integral component of membrane|vesicle-mediated transport|calcium-ion regulated exocytosis|regulation of calcium ion-dependent exocytosis|syntaxin binding|cell…
Klhl13	9.82095	1.31431	4.26061	48.4941	5.59974	2.03874e-05	5.28622e-05	Up	0	0.0100537	0	0.317291	0.179927	0.167058	67455	kelch-like 13	GO:0004842,GO:0007049,GO:0016567,GO:0030496,GO:0031463,GO:0032465,GO:0047485,GO:0051301,GO:0097602	ubiquitin-protein transferase activity|cell cycle|protein ubiquitination|midbody|Cul3-RING ubiquitin ligase complex|regulation of cytokinesis|protein N-terminus binding|cell division|cullin family protein binding	mmu04120	Ubiquitin mediated proteolysis
Pgm5	4.87373	1.55986	3.57622	47.7815	5.57838	0.000348603	0.000772506	Up	0	0	0	0.0370422	0.132646	0.0314895	226041	phosphoglucomutase 5	GO:0000287,GO:0001725,GO:0004614,GO:0005515,GO:0005737,GO:0005829,GO:0005856,GO:0005912,GO:0005914,GO:0005925,GO:0005975,GO:0006006,GO:0007155,GO:0009898,GO:0014704,GO:0014706,GO:0016010,GO:0016868,GO:0030018,GO:0030054,GO:0030055,GO:0030239,GO:0042383,GO:0043034,GO:0046872,GO:0071704	magnesium ion binding|stress fiber|phosphoglucomutase activity|protein binding|cytoplasm|cytosol|cytoskeleton|adherens junction|spot adherens junction|focal adhesion|carbohydrate metabolic process|glucose metabolic process|cell adhesion|cytoplasmic side of plasma membrane|intercalated disc|striated muscle tissue development|dystrophin-associated glycoprotein complex|intramolecular transferase act…
Scml2	4.76424	1.40986	3.93232	46.6566	5.54401	8.41284e-05	0.000202538	Up	0	0	0	0.0791734	0.0859141	0.116662	107815	Scm polycomb group protein like 2	GO:0000785,GO:0001741,GO:0003682,GO:0005515,GO:0005634,GO:0006915,GO:0034613,GO:0036353,GO:0042393,GO:0045892	chromatin|XY body|chromatin binding|protein binding|nucleus|apoptotic process|cellular protein localization|histone H2A-K119 monoubiquitination|histone binding|negative regulation of transcription, DNA-templated
Lrrc14b	25.7512	0.944936	5.82626	45.4258	5.50544	5.66841e-09	2.10129e-08	Up	0	0.0352503	0.0190752	1.04071	0.613335	1.39112	432779	leucine rich repeat containing 14B	GO:0005737	cytoplasm
Aqp5	24.9596	0.910106	5.99812	43.9846	5.45893	1.99613e-09	7.70526e-09	Up	0	0.0312048	0.0675443	1.84255	1.33409	2.04165	11830	aquaporin 5	GO:0005515,GO:0005783,GO:0005886,GO:0005887,GO:0005902,GO:0006833,GO:0009925,GO:0015250,GO:0015267,GO:0015670,GO:0016020,GO:0016021,GO:0016324,GO:0030659,GO:0031410,GO:0042802,GO:0046541,GO:0048593,GO:0051289,GO:0055085,GO:0071476	protein binding|endoplasmic reticulum|plasma membrane|integral component of plasma membrane|microvillus|water transport|basal plasma membrane|water channel activity|channel activity|carbon dioxide transport|membrane|integral component of membrane|apical plasma membrane|cytoplasmic vesicle membrane|cytoplasmic vesicle|identical protein binding|saliva secretion|camera-type eye morphogenesis|protein…	mmu04970	Salivary secretion
Dmtn	4.46304	1.43441	3.79948	43.7141	5.45003	0.000145001	0.000338367	Up	0	0	0	0.112152	0.0638929	0.104874	13829	dematin actin binding protein	GO:0003779,GO:0005102,GO:0005737,GO:0005829,GO:0005856,GO:0005884,GO:0005886,GO:0007010,GO:0008360,GO:0010591,GO:0010763,GO:0010801,GO:0010812,GO:0014069,GO:0014731,GO:0015629,GO:0016020,GO:0030032,GO:0030036,GO:0030194,GO:0030507,GO:0030863,GO:0031095,GO:0031253,GO:0031410,GO:0032956,GO:0033137,GO:0035584,GO:0035585,GO:0042995,GO:0043621,GO:0048471,GO:0048821,GO:0050732,GO:0051015,GO:0051017,GO:…	actin binding|signaling receptor binding|cytoplasm|cytosol|cytoskeleton|actin filament|plasma membrane|cytoskeleton organization|regulation of cell shape|regulation of lamellipodium assembly|positive regulation of fibroblast migration|negative regulation of peptidyl-threonine phosphorylation|negative regulation of cell-substrate adhesion|postsynaptic density|spectrin-associated cytoskeleton|actin…
Lbx2	4.27923	1.5657	3.44318	41.9611	5.39098	0.000574913	0.00123417	Up	0	0	0	0.601615	0.940083	0.184115	16815	ladybird homeobox 2	GO:0000981,GO:0003677,GO:0005634,GO:0006357,GO:1990837	DNA-binding transcription factor activity, RNA polymerase II-specific|DNA binding|nucleus|regulation of transcription by RNA polymerase II|sequence-specific double-stranded DNA binding			Homeobox
Armc2	38.8831	0.719755	7.44743	41.0789	5.36032	9.51783e-14	5.07463e-13	Up	0.00988454	0.0385877	0	0.972285	0.863234	0.671248	213402	armadillo repeat containing 2	GO:0007283,GO:0007288,GO:0030154,GO:0044782	spermatogenesis|sperm axoneme assembly|cell differentiation|cilium organization
Cdk15	8.33561	1.32841	4.03353	41.0182	5.35819	5.49461e-05	0.000135308	Up	0	0	0.028592	0.40343	0.682933	0.38411	271697	cyclin-dependent kinase 15	GO:0000083,GO:0000166,GO:0004672,GO:0004674,GO:0004693,GO:0005524,GO:0005634,GO:0005737,GO:0005829,GO:0006468,GO:0016301,GO:0016310,GO:0016740,GO:0030332,GO:0046872	regulation of transcription involved in G1/S transition of mitotic cell cycle|nucleotide binding|protein kinase activity|protein serine/threonine kinase activity|cyclin-dependent protein serine/threonine kinase activity|ATP binding|nucleus|cytoplasm|cytosol|protein phosphorylation|kinase activity|phosphorylation|transferase activity|cyclin binding|metal ion binding
Cep112	8.22264	1.30769	4.08086	40.4065	5.33652	4.48692e-05	0.000112086	Up	0.0118923	0	0	0.189054	0.196175	0.253125	76380	centrosomal protein 112	GO:0005737,GO:0005813,GO:0005856,GO:0005886,GO:0060077,GO:0097120	cytoplasm|centrosome|cytoskeleton|plasma membrane|inhibitory synapse|receptor localization to synapse
Tcim	45.7671	0.657374	8.1085	40.2334	5.33032	5.12467e-16	3.17007e-15	Up	0.0838154	0.0272669	0.0590204	3.44212	2.57546	2.32203	69068	transcriptional and immune response regulator	GO:0002264,GO:0005112,GO:0005634,GO:0005654,GO:0005730,GO:0005737,GO:0005829,GO:0005886,GO:0006915,GO:0010739,GO:0016607,GO:0034605,GO:0043066,GO:0043620,GO:0045746,GO:1900020,GO:1901224,GO:1902806,GO:1903706	endothelial cell activation involved in immune response|Notch binding|nucleus|nucleoplasm|nucleolus|cytoplasm|cytosol|plasma membrane|apoptotic process|positive regulation of protein kinase A signaling|nuclear speck|cellular response to heat|negative regulation of apoptotic process|regulation of DNA-templated transcription in response to stress|negative regulation of Notch signaling pathway|posit…
Rnf150	1046.25	0.170192	31.0191	38.8322	5.27918	2.98382e-211	2.11986e-208	Up	0.215548	0.186461	0.305291	10.3967	11.4038	11.5641	330812	ring finger protein 150	GO:0005737,GO:0006511,GO:0016020,GO:0016021,GO:0046872,GO:0061630	cytoplasm|ubiquitin-dependent protein catabolic process|membrane|integral component of membrane|metal ion binding|ubiquitin protein ligase activity
Pianp	311.144	0.337057	15.5879	38.1605	5.25401	8.79848e-55	2.52561e-53	Up	0.115327	0.300147	0.426354	16.8251	10.8551	11.2995	319352	PILR alpha associated neural protein	GO:0016020,GO:0016021,GO:0016323,GO:0050776	membrane|integral component of membrane|basolateral plasma membrane|regulation of immune response
Hmga2	28.8244	0.837814	6.26158	37.9503	5.24604	3.81092e-10	1.56456e-09	Up	0.0129921	0	0.0411689	0.516346	1.04637	0.869109	15364	high mobility group AT-hook 2	GO:0000122,GO:0000228,GO:0000785,GO:0001228,GO:0003677,GO:0003680,GO:0003712,GO:0005515,GO:0005634,GO:0006355,GO:0007049,GO:0007165,GO:0007283,GO:0008284,GO:0008584,GO:0010564,GO:0010628,GO:0019899,GO:0021846,GO:0021983,GO:0030178,GO:0030261,GO:0030325,GO:0033144,GO:0035019,GO:0040008,GO:0040018,GO:0045766,GO:0045944,GO:0046426,GO:0048712,GO:0051091,GO:0051301,GO:0051321,GO:0060123,GO:0060428,GO:…	negative regulation of transcription by RNA polymerase II|nuclear chromosome|chromatin|DNA-binding transcription activator activity, RNA polymerase II-specific|DNA binding|minor groove of adenine-thymine-rich DNA binding|transcription coregulator activity|protein binding|nucleus|regulation of transcription, DNA-templated|cell cycle|signal transduction|spermatogenesis|positive regulation of cell p…	mmu05202,mmu05206	Transcriptional misregulation in cancer|MicroRNAs in cancer	HMGI/HMGY
Pcolce2	3.82452	2.03693	2.56683	37.491	5.22847	0.0102632	0.0180348	Up	0	0	0	0.237648	0.438397	0	76477	procollagen C-endopeptidase enhancer 2	GO:0005201,GO:0005518,GO:0005576,GO:0008201,GO:0016504,GO:0062023,GO:1990830	extracellular matrix structural constituent|collagen binding|extracellular region|heparin binding|peptidase activator activity|collagen-containing extracellular matrix|cellular response to leukemia inhibitory factor
Siglec15	7.5911	1.42546	3.66203	37.2736	5.22008	0.000250222	0.000564619	Up	0	0.0211071	0	0.150417	0.629575	0.284965	620235	sialic acid binding Ig-like lectin 15	GO:0005515,GO:0005886,GO:0032956,GO:0032991,GO:0045124,GO:2001204	protein binding|plasma membrane|regulation of actin cytoskeleton organization|protein-containing complex|regulation of bone resorption|regulation of osteoclast development
Fat3	7.4293	1.38654	3.7418	36.4583	5.18818	0.000182704	0.000420207	Up	0.00230034	0	0	0.0342835	0.0580357	0.0186524	270120	FAT atypical cadherin 3	GO:0000904,GO:0001764,GO:0005509,GO:0005886,GO:0007155,GO:0007156,GO:0007275,GO:0010842,GO:0016020,GO:0016021,GO:0030425,GO:0098609,GO:2000171	cell morphogenesis involved in differentiation|neuron migration|calcium ion binding|plasma membrane|cell adhesion|homophilic cell adhesion via plasma membrane adhesion molecules|multicellular organism development|retina layer formation|membrane|integral component of membrane|dendrite|cell-cell adhesion|negative regulation of dendrite development
Syngr1	800.298	0.19834	25.9387	35.3759	5.1447	2.43642e-148	6.18199e-146	Up	0.316179	0.453225	0.417459	15.1969	19.3191	16.8046	20972	synaptogyrin 1	GO:0006605,GO:0008021,GO:0016020,GO:0016021,GO:0030054,GO:0030285,GO:0030672,GO:0031410,GO:0031594,GO:0045055,GO:0045202,GO:0048169,GO:0048172,GO:0048499,GO:1990830	protein targeting|synaptic vesicle|membrane|integral component of membrane|cell junction|integral component of synaptic vesicle membrane|synaptic vesicle membrane|cytoplasmic vesicle|neuromuscular junction|regulated exocytosis|synapse|regulation of long-term neuronal synaptic plasticity|regulation of short-term neuronal synaptic plasticity|synaptic vesicle membrane organization|cellular response …
Hpgds	1139.73	0.160535	32.013	35.2417	5.13921	7.18821e-225	6.00808e-222	Up	0.69116	0.554091	0.886481	29.529	32.264	29.5351	54486	hematopoietic prostaglandin D synthase	GO:0000287,GO:0001516,GO:0004364,GO:0004667,GO:0005509,GO:0005654,GO:0005737,GO:0005829,GO:0006629,GO:0006631,GO:0006633,GO:0006693,GO:0006749,GO:0016740,GO:0016853,GO:0042803,GO:0043231,GO:2000255	magnesium ion binding|prostaglandin biosynthetic process|glutathione transferase activity|prostaglandin-D synthase activity|calcium ion binding|nucleoplasm|cytoplasm|cytosol|lipid metabolic process|fatty acid metabolic process|fatty acid biosynthetic process|prostaglandin metabolic process|glutathione metabolic process|transferase activity|isomerase activity|protein homodimerization activity|intr…	mmu00480,mmu00590,mmu00980,mmu00982,mmu05204	Glutathione metabolism|Arachidonic acid metabolism|Metabolism of xenobiotics by cytochrome P450|Drug metabolism - cytochrome P450|Chemical carcinogenesis
Samd4	66.4042	0.514789	9.95555	34.8964	5.125	2.38503e-23	2.18779e-22	Up	0.0154693	0.0188718	0.0040849	0.564846	0.476589	0.627167	74480	sterile alpha motif domain containing 4	GO:0000289,GO:0000932,GO:0001650,GO:0003723,GO:0003729,GO:0005737,GO:0005829,GO:0006417,GO:0017148,GO:0030054,GO:0030371,GO:0042995,GO:0043005,GO:0043488,GO:0045202,GO:0045727	nuclear-transcribed mRNA poly(A) tail shortening|P-body|fibrillar center|RNA binding|mRNA binding|cytoplasm|cytosol|regulation of translation|negative regulation of translation|cell junction|translation repressor activity|cell projection|neuron projection|regulation of mRNA stability|synapse|positive regulation of translation
Stab2	39.6362	0.739906	6.9196	34.7721	5.11986	4.52907e-12	2.14512e-11	Up	0	0.0195986	0.0106055	0.289309	0.652779	0.346013	192188	stabilin 2	GO:0005041,GO:0005044,GO:0005509,GO:0005540,GO:0005737,GO:0005829,GO:0005886,GO:0005887,GO:0006897,GO:0007155,GO:0009897,GO:0016020,GO:0016021,GO:0030169,GO:0042742,GO:0050830	low-density lipoprotein particle receptor activity|scavenger receptor activity|calcium ion binding|hyaluronic acid binding|cytoplasm|cytosol|plasma membrane|integral component of plasma membrane|endocytosis|cell adhesion|external side of plasma membrane|membrane|integral component of membrane|low-density lipoprotein particle binding|defense response to bacterium|defense response to Gram-positive …
Barx1	6.90066	1.38241	3.67238	33.748	5.07673	0.000240301	0.000543873	Up	0.036437	0	0	0.289624	0.530351	0.812488	12022	BarH-like homeobox 1	GO:0000977,GO:0000981,GO:0003677,GO:0005634,GO:0006355,GO:0006357,GO:0007267,GO:0009888,GO:0009952,GO:0030178,GO:0030855,GO:0048513,GO:0048536,GO:0048856,GO:0055123	RNA polymerase II transcription regulatory region sequence-specific DNA binding|DNA-binding transcription factor activity, RNA polymerase II-specific|DNA binding|nucleus|regulation of transcription, DNA-templated|regulation of transcription by RNA polymerase II|cell-cell signaling|tissue development|anterior/posterior pattern specification|negative regulation of Wnt signaling pathway|epithelial c…			Homeobox
Piezo2	3.44833	1.63712	3.1009	33.7438	5.07655	0.00192934	0.00383949	Up	0	0	0	0.0181549	0.0177305	0.0694503	667742	piezo-type mechanosensitive ion channel component 2	GO:0005261,GO:0005515,GO:0005886,GO:0006811,GO:0006812,GO:0008381,GO:0009612,GO:0016020,GO:0016021,GO:0042391,GO:0050896,GO:0050974,GO:0050982,GO:0071260	cation channel activity|protein binding|plasma membrane|ion transport|cation transport|mechanosensitive ion channel activity|response to mechanical stimulus|membrane|integral component of membrane|regulation of membrane potential|response to stimulus|detection of mechanical stimulus involved in sensory perception|detection of mechanical stimulus|cellular response to mechanical stimulus
Mmp12	11715.2	0.231853	21.8618	33.5612	5.06872	6.00054e-106	6.60943e-104	Up	6.7576	8.63529	8.98469	279.449	458.357	259.086	17381	matrix metallopeptidase 12	GO:0000122,GO:0001046,GO:0004222,GO:0005509,GO:0005518,GO:0005576,GO:0005615,GO:0005634,GO:0005737,GO:0006508,GO:0006606,GO:0008233,GO:0008237,GO:0008270,GO:0010628,GO:0016787,GO:0030198,GO:0030574,GO:0031012,GO:0032727,GO:0035313,GO:0043565,GO:0045944,GO:0046872,GO:0048286,GO:0050691,GO:0060054,GO:0060309,GO:0060339,GO:0060340,GO:0060435,GO:0098586,GO:1901163,GO:1904905	negative regulation of transcription by RNA polymerase II|core promoter sequence-specific DNA binding|metalloendopeptidase activity|calcium ion binding|collagen binding|extracellular region|extracellular space|nucleus|cytoplasm|proteolysis|protein import into nucleus|peptidase activity|metallopeptidase activity|zinc ion binding|positive regulation of gene expression|hydrolase activity|extracellul…
Adra1a	31.9148	0.834419	6.07409	33.5523	5.06834	1.24693e-09	4.90341e-09	Up	0	0.00920944	0.00664476	0.0937567	0.256382	0.299681	11549	adrenergic receptor, alpha 1a	GO:0001985,GO:0001994,GO:0001996,GO:0001997,GO:0003084,GO:0004930,GO:0004935,GO:0004937,GO:0005634,GO:0005654,GO:0005737,GO:0005829,GO:0005886,GO:0005887,GO:0006937,GO:0007165,GO:0007186,GO:0007200,GO:0007202,GO:0007204,GO:0007267,GO:0007512,GO:0007568,GO:0009725,GO:0010460,GO:0010507,GO:0010613,GO:0016020,GO:0016021,GO:0019229,GO:0030018,GO:0030315,GO:0031965,GO:0032230,GO:0035024,GO:0035265,GO:…	negative regulation of heart rate involved in baroreceptor response to increased systemic arterial blood pressure|norepinephrine-epinephrine vasoconstriction involved in regulation of systemic arterial blood pressure|positive regulation of heart rate by epinephrine-norepinephrine|positive regulation of the force of heart contraction by epinephrine-norepinephrine|positive regulation of systemic ar…	mmu04020,mmu04022,mmu04080,mmu04152,mmu04261,mmu04270,mmu04970	Calcium signaling pathway|cGMP-PKG signaling pathway|Neuroactive ligand-receptor interaction|AMPK signaling pathway|Adrenergic signaling in cardiomyocytes|Vascular smooth muscle contraction|Salivary secretion
Ccn3	3.42068	1.54285	3.28379	33.5071	5.06639	0.00102421	0.0021239	Up	0	0	0	0.227347	0.0807391	0.168669	18133	cellular communication network factor 3	GO:0001525,GO:0002062,GO:0005112,GO:0005178,GO:0005520,GO:0005576,GO:0005615,GO:0005737,GO:0005921,GO:0007155,GO:0007165,GO:0008083,GO:0008201,GO:0010468,GO:0010761,GO:0010832,GO:0014909,GO:0030054,GO:0030308,GO:0030424,GO:0030425,GO:0031012,GO:0033627,GO:0035767,GO:0043025,GO:0043231,GO:0044342,GO:0045747,GO:0046676,GO:0048659,GO:0050728,GO:0060326,GO:0060392,GO:0060548,GO:0061484,GO:0062023,GO:…	angiogenesis|chondrocyte differentiation|Notch binding|integrin binding|insulin-like growth factor binding|extracellular region|extracellular space|cytoplasm|gap junction|cell adhesion|signal transduction|growth factor activity|heparin binding|regulation of gene expression|fibroblast migration|negative regulation of myotube differentiation|smooth muscle cell migration|cell junction|negative regul…
Tmem255b	3.41726	1.60158	3.16263	33.4793	5.0652	0.00156353	0.0031602	Up	0	0	0	0.107024	0.0241205	0.0587877	272465	transmembrane protein 255B	GO:0016020,GO:0016021	membrane|integral component of membrane
Angptl3	12.6702	1.12882	4.47842	33.2509	5.05532	7.51978e-06	2.03521e-05	Up	0.0308209	0	0.0325548	0.888065	1.01684	0.624779	30924	angiopoietin-like 3	GO:0001525,GO:0004857,GO:0004859,GO:0005102,GO:0005178,GO:0005576,GO:0005615,GO:0005769,GO:0005794,GO:0006071,GO:0006629,GO:0006631,GO:0006641,GO:0006644,GO:0007155,GO:0007160,GO:0007165,GO:0008083,GO:0008201,GO:0008203,GO:0009395,GO:0009986,GO:0010519,GO:0019915,GO:0030335,GO:0042632,GO:0042995,GO:0045766,GO:0045834,GO:0048844,GO:0050996,GO:0051005,GO:0055088,GO:0055090,GO:0055091,GO:0062023,GO:…	angiogenesis|enzyme inhibitor activity|phospholipase inhibitor activity|signaling receptor binding|integrin binding|extracellular region|extracellular space|early endosome|Golgi apparatus|glycerol metabolic process|lipid metabolic process|fatty acid metabolic process|triglyceride metabolic process|phospholipid metabolic process|cell adhesion|cell-matrix adhesion|signal transduction|growth factor …	mmu04979	Cholesterol metabolism
Fabp4	1911.33	0.214124	23.5791	33.102	5.04885	6.31795e-123	9.86503e-121	Up	5.07892	4.34418	8.19766	264.675	246.14	196.369	11770	fatty acid binding protein 4, adipocyte	GO:0001816,GO:0005324,GO:0005504,GO:0005634,GO:0005654,GO:0005737,GO:0005829,GO:0006469,GO:0006631,GO:0008284,GO:0008289,GO:0009617,GO:0015909,GO:0036041,GO:0042632,GO:0045892,GO:0050727,GO:0050729,GO:0050872,GO:0050873,GO:0051427,GO:0071285,GO:0071356,GO:0120162	cytokine production|long-chain fatty acid transporter activity|fatty acid binding|nucleus|nucleoplasm|cytoplasm|cytosol|negative regulation of protein kinase activity|fatty acid metabolic process|positive regulation of cell population proliferation|lipid binding|response to bacterium|long-chain fatty acid transport|long-chain fatty acid binding|cholesterol homeostasis|negative regulation of trans…	mmu03320,mmu04923	PPAR signaling pathway|Regulation of lipolysis in adipocytes
Klhl38	30.9412	0.729138	6.88577	32.4618	5.02067	5.74777e-12	2.71149e-11	Up	0	0	0.0636924	0.826796	0.76066	0.831205	268807	kelch-like 38
Efhd1	6.58396	1.34203	3.73164	32.177	5.00796	0.000190238	0.000436335	Up	0	0	0.0280711	0.290458	0.386821	0.45792	98363	EF hand domain containing 1	GO:0005509,GO:0005739,GO:0005743,GO:0016020,GO:0031175,GO:0046872,GO:0061891,GO:1900069	calcium ion binding|mitochondrion|mitochondrial inner membrane|membrane|neuron projection development|metal ion binding|calcium ion sensor activity|regulation of cellular hyperosmotic salinity response
Zfp575	3.26428	1.51614	3.29751	31.9885	4.99948	0.00097545	0.00202901	Up	0	0	0	0.167593	0.0982051	0.102579	101544	zinc finger protein 575	GO:0003677,GO:0005634,GO:0046872	DNA binding|nucleus|metal ion binding			zf-C2H2
Fam189a2	3.26322	1.49822	3.3367	31.9806	4.99913	0.000847788	0.00177988	Up	0	0	0	0.154701	0.151085	0.11836	381217	family with sequence similarity 189, member A2
Lrrc34	3.2519	1.59999	3.12175	31.884	4.99476	0.0017978	0.0035994	Up	0	0	0	0.321341	0.183067	0.0819513	71827	leucine rich repeat containing 34	GO:0005634,GO:0005737,GO:0030154	nucleus|cytoplasm|cell differentiation
Edil3	23.8014	0.891683	5.56576	31.1874	4.96289	2.61019e-08	9.16436e-08	Up	0.00925546	0.00903297	0.0195523	0.698898	0.51192	0.215763	13612	EGF-like repeats and discoidin I-like domains 3	GO:0005509,GO:0005576,GO:0007155,GO:0007275,GO:0010811,GO:0046872	calcium ion binding|extracellular region|cell adhesion|multicellular organism development|positive regulation of cell-substrate adhesion|metal ion binding
Tenm4	183.202	0.320755	15.4393	30.9581	4.95225	8.9009e-54	2.49454e-52	Up	0.018098	0.0198708	0.0334532	1.05193	0.856119	0.775013	23966	teneurin transmembrane protein 4	GO:0001702,GO:0005634,GO:0005737,GO:0005886,GO:0005887,GO:0007157,GO:0007165,GO:0007275,GO:0016020,GO:0016021,GO:0030154,GO:0031641,GO:0031643,GO:0032289,GO:0042802,GO:0042803,GO:0042995,GO:0043005,GO:0046982,GO:0048666,GO:0048714,GO:0050839,GO:0060038,GO:0060912,GO:2000543	gastrulation with mouth forming second|nucleus|cytoplasm|plasma membrane|integral component of plasma membrane|heterophilic cell-cell adhesion via plasma membrane cell adhesion molecules|signal transduction|multicellular organism development|membrane|integral component of membrane|cell differentiation|regulation of myelination|positive regulation of myelination|central nervous system myelin forma…
Gm20056	704.167	0.278338	17.7514	30.7152	4.94088	1.68259e-70	7.4712e-69	Up	1.23826	0.972689	1.46742	31.6879	60.3118	45.2739	100504089
Slc26a1	3.12815	1.52969	3.22743	30.6317	4.93695	0.0012491	0.00255962	Up	0	0	0	0.0484201	0.0662035	0.0889095	231583	solute carrier family 26 (sulfate transporter), member 1	GO:0005886,GO:0005887,GO:0006811,GO:0006821,GO:0008271,GO:0008272,GO:0015106,GO:0015108,GO:0015116,GO:0015297,GO:0015301,GO:0016020,GO:0016021,GO:0019531,GO:0019532,GO:0055085	plasma membrane|integral component of plasma membrane|ion transport|chloride transport|secondary active sulfate transmembrane transporter activity|sulfate transport|bicarbonate transmembrane transporter activity|chloride transmembrane transporter activity|sulfate transmembrane transporter activity|antiporter activity|anion:anion antiporter activity|membrane|integral component of membrane|oxalate …
Rp1	11.463	1.28296	3.82596	30.0343	4.90854	0.000130264	0.000305736	Up	0	0.0038369	0.00415258	0.199214	0.049593	0.0438321	19888	retinitis pigmentosa 1 (human)	GO:0001750,GO:0001917,GO:0005737,GO:0005856,GO:0005875,GO:0005929,GO:0005930,GO:0007026,GO:0007601,GO:0008017,GO:0030030,GO:0032391,GO:0035082,GO:0035556,GO:0035845,GO:0042461,GO:0042995,GO:0045494,GO:0046548,GO:0046549,GO:0046785,GO:0050896,GO:0060041,GO:0060042,GO:0071482,GO:0097542,GO:0097733,GO:1902857	photoreceptor outer segment|photoreceptor inner segment|cytoplasm|cytoskeleton|microtubule associated complex|cilium|axoneme|negative regulation of microtubule depolymerization|visual perception|microtubule binding|cell projection organization|photoreceptor connecting cilium|axoneme assembly|intracellular signal transduction|photoreceptor cell outer segment organization|photoreceptor cell develop…
Epas1	880.779	0.217489	22.4518	29.5076	4.88301	1.22949e-111	1.60273e-109	Up	0.705583	0.470559	0.683171	26.4647	22.708	17.7597	13819	endothelial PAS domain protein 1	GO:0000122,GO:0000977,GO:0000978,GO:0000981,GO:0000987,GO:0001228,GO:0001525,GO:0001666,GO:0001892,GO:0001974,GO:0002027,GO:0003677,GO:0003700,GO:0005515,GO:0005634,GO:0005667,GO:0005737,GO:0006355,GO:0006357,GO:0006979,GO:0007005,GO:0007275,GO:0007601,GO:0008134,GO:0016607,GO:0030097,GO:0030154,GO:0030218,GO:0030324,GO:0035035,GO:0042415,GO:0042421,GO:0043129,GO:0043565,GO:0043619,GO:0045944,GO:…	negative regulation of transcription by RNA polymerase II|RNA polymerase II transcription regulatory region sequence-specific DNA binding|RNA polymerase II cis-regulatory region sequence-specific DNA binding|DNA-binding transcription factor activity, RNA polymerase II-specific|cis-regulatory region sequence-specific DNA binding|DNA-binding transcription activator activity, RNA polymerase II-speci…	mmu05200,mmu05211	Pathways in cancer|Renal cell carcinoma
Pla2g2d	2.97623	1.55919	3.12048	29.1499	4.86542	0.00180554	0.00361234	Up	0	0	0	0.0872848	0.170489	0.178081	18782	phospholipase A2, group IID	GO:0002361,GO:0002864,GO:0004623,GO:0005509,GO:0005543,GO:0005576,GO:0005737,GO:0005886,GO:0006629,GO:0006644,GO:0006954,GO:0008201,GO:0016020,GO:0016042,GO:0016787,GO:0042130,GO:0043395,GO:0046337,GO:0046470,GO:0046471,GO:0046872,GO:0047498,GO:0050482,GO:0050868,GO:0102567,GO:0102568	CD4-positive, CD25-positive, alpha-beta regulatory T cell differentiation|regulation of acute inflammatory response to antigenic stimulus|phospholipase A2 activity|calcium ion binding|phospholipid binding|extracellular region|cytoplasm|plasma membrane|lipid metabolic process|phospholipid metabolic process|inflammatory response|heparin binding|membrane|lipid catabolic process|hydrolase activity|ne…	mmu00564,mmu00565,mmu00590,mmu00591,mmu00592,mmu04014,mmu04270,mmu04972,mmu04975	Glycerophospholipid metabolism|Ether lipid metabolism|Arachidonic acid metabolism|Linoleic acid metabolism|alpha-Linolenic acid metabolism|Ras signaling pathway|Vascular smooth muscle contraction|Pancreatic secretion|Fat digestion and absorption
Gm4131	2.96833	1.52812	3.1819	29.0871	4.86231	0.00146313	0.00296825	Up	0	0	0	0.134993	0.175783	0.137708	100042960
Zan	2.96674	1.6206	2.99987	29.0727	4.86159	0.00270098	0.0052415	Up	0	0	0	0.00813969	0.0291479	0.0166069	22635	zonadhesin	GO:0005615,GO:0005886,GO:0007155,GO:0007339,GO:0016020,GO:0016021,GO:0031012,GO:0050840,GO:2000359	extracellular space|plasma membrane|cell adhesion|binding of sperm to zona pellucida|membrane|integral component of membrane|extracellular matrix|extracellular matrix binding|regulation of binding of sperm to zona pellucida
Mylk2	2.96255	1.62999	2.98153	29.0379	4.85987	0.00286814	0.00553715	Up	0	0	0	0.200566	0.0652924	0.0682001	228785	myosin, light polypeptide kinase 2, skeletal muscle	GO:0000166,GO:0004672,GO:0004674,GO:0004687,GO:0005515,GO:0005516,GO:0005524,GO:0005634,GO:0005737,GO:0006468,GO:0006833,GO:0006937,GO:0006941,GO:0007274,GO:0008021,GO:0010628,GO:0014069,GO:0014816,GO:0016301,GO:0016310,GO:0016740,GO:0018107,GO:0030425,GO:0031448,GO:0032027,GO:0032971,GO:0035914,GO:0043025,GO:0043195,GO:0043197,GO:0043408,GO:0046777,GO:0048168,GO:0048489,GO:0051726,GO:0055007,GO:…	nucleotide binding|protein kinase activity|protein serine/threonine kinase activity|myosin light chain kinase activity|protein binding|calmodulin binding|ATP binding|nucleus|cytoplasm|protein phosphorylation|water transport|regulation of muscle contraction|striated muscle contraction|neuromuscular synaptic transmission|synaptic vesicle|positive regulation of gene expression|postsynaptic density|s…	mmu04020,mmu04022,mmu04270,mmu04371,mmu04510,mmu04611,mmu04810,mmu04921,mmu04971	Calcium signaling pathway|cGMP-PKG signaling pathway|Vascular smooth muscle contraction|Apelin signaling pathway|Focal adhesion|Platelet activation|Regulation of actin cytoskeleton|Oxytocin signaling pathway|Gastric acid secretion
Slc13a2	2.9454	1.81594	2.67198	28.8833	4.85216	0.00754043	0.0135795	Up	0	0	0	0.0636264	0.173989	0.0129813	20500	solute carrier family 13 (sodium-dependent dicarboxylate transporter), member 2	GO:0006811,GO:0006814,GO:0015141,GO:0015293,GO:0016020,GO:0016021,GO:0022857,GO:0055085,GO:0071422,GO:0098656	ion transport|sodium ion transport|succinate transmembrane transporter activity|symporter activity|membrane|integral component of membrane|transmembrane transporter activity|transmembrane transport|succinate transmembrane transport|anion transmembrane transport
Tm4sf19	372.931	0.334221	14.4896	28.6952	4.84274	1.409e-47	3.29826e-46	Up	0.196088	0.535849	0.62136	12.0599	20.1882	14.8664	277203	transmembrane 4 L six family member 19	GO:0016021	integral component of membrane
Sult1a1	125.092	0.436821	11.0536	28.412	4.82843	2.10662e-28	2.41395e-27	Up	0.104548	0.136047	0.02454	4.24741	2.36714	2.77868	20887	sulfotransferase family 1A, phenol-preferring, member 1	GO:0000166,GO:0004062,GO:0005737,GO:0005829,GO:0006584,GO:0006629,GO:0006805,GO:0008146,GO:0008202,GO:0008210,GO:0016740,GO:0017067,GO:0017144,GO:0018960,GO:0042802,GO:0050656,GO:0051384,GO:0051923	nucleotide binding|aryl sulfotransferase activity|cytoplasm|cytosol|catecholamine metabolic process|lipid metabolic process|xenobiotic metabolic process|sulfotransferase activity|steroid metabolic process|estrogen metabolic process|transferase activity|tyrosine-ester sulfotransferase activity|drug metabolic process|4-nitrophenol metabolic process|identical protein binding|3'-phosphoadenosine 5'-p…	mmu05204	Chemical carcinogenesis
Sdk2	54.291	0.574744	8.39957	28.3956	4.8276	4.48131e-17	2.95887e-16	Up	0	0.0267946	0.0124282	0.335133	0.551841	0.484985	237979	sidekick cell adhesion molecule 2	GO:0005886,GO:0007155,GO:0007156,GO:0007416,GO:0010842,GO:0016020,GO:0016021,GO:0030054,GO:0045202,GO:0060219	plasma membrane|cell adhesion|homophilic cell adhesion via plasma membrane adhesion molecules|synapse assembly|retina layer formation|membrane|integral component of membrane|cell junction|synapse|camera-type eye photoreceptor cell differentiation
Stpg4	2.84724	1.67958	2.85796	27.8609	4.80017	0.00426374	0.00802537	Up	0	0	0	0.0475831	0.0348531	0.145621	75467	sperm tail PG rich repeat containing 4	GO:0001939,GO:0001940,GO:0003682,GO:0005634,GO:0005737,GO:0006325,GO:0007275,GO:0042393,GO:0042585,GO:0044727,GO:0090116,GO:1901537	female pronucleus|male pronucleus|chromatin binding|nucleus|cytoplasm|chromatin organization|multicellular organism development|histone binding|germinal vesicle|DNA demethylation of male pronucleus|C-5 methylation of cytosine|positive regulation of DNA demethylation
Pcp4l1	80.1405	0.573613	8.36561	27.831	4.79862	5.98035e-17	3.93038e-16	Up	0.283376	0.0614586	0.13303	2.65914	7.05767	6.51032	66425	Purkinje cell protein 4-like 1
Gldc	5.68898	1.39197	3.4414	27.6715	4.79033	0.000578713	0.00124157	Up	0.0131019	0	0	0.0911244	0.203416	0.185915	104174	glycine decarboxylase	GO:0003824,GO:0004375,GO:0005654,GO:0005739,GO:0005886,GO:0005960,GO:0006520,GO:0006544,GO:0006546,GO:0016491,GO:0016594,GO:0016829,GO:0019464,GO:0019899,GO:0030170,GO:0042803,GO:0065003,GO:1990830	catalytic activity|glycine dehydrogenase (decarboxylating) activity|nucleoplasm|mitochondrion|plasma membrane|glycine cleavage complex|cellular amino acid metabolic process|glycine metabolic process|glycine catabolic process|oxidoreductase activity|glycine binding|lyase activity|glycine decarboxylation via glycine cleavage system|enzyme binding|pyridoxal phosphate binding|protein homodimerization…	mmu00260,mmu00630	Glycine, serine and threonine metabolism|Glyoxylate and dicarboxylate metabolism
Tie1	2.82301	1.57983	3.03171	27.6571	4.78958	0.00243171	0.00476713	Up	0	0	0	0.114321	0.0496215	0.0777471	21846	tyrosine kinase with immunoglobulin-like and EGF-like domains 1	GO:0000166,GO:0001525,GO:0001568,GO:0001570,GO:0001701,GO:0001936,GO:0003180,GO:0004672,GO:0004713,GO:0004714,GO:0005524,GO:0005886,GO:0005887,GO:0006468,GO:0007169,GO:0007275,GO:0016020,GO:0016021,GO:0016301,GO:0016310,GO:0016525,GO:0016740,GO:0030336,GO:0032526,GO:0033674,GO:0043235,GO:0045026,GO:0045766,GO:0048771,GO:0060836,GO:0060854,GO:1901201	nucleotide binding|angiogenesis|blood vessel development|vasculogenesis|in utero embryonic development|regulation of endothelial cell proliferation|aortic valve morphogenesis|protein kinase activity|protein tyrosine kinase activity|transmembrane receptor protein tyrosine kinase activity|ATP binding|plasma membrane|integral component of plasma membrane|protein phosphorylation|transmembrane recepto…
Slc7a4	5.67226	1.40744	3.40152	27.6161	4.78744	0.000670113	0.00142497	Up	0	0.0160207	0	0.114169	0.302645	0.183018	224022	solute carrier family 7 (cationic amino acid transporter, y+ system), member 4	GO:0005886,GO:0006865,GO:0015171,GO:0016020,GO:0016021,GO:0022857,GO:0055085	plasma membrane|amino acid transport|amino acid transmembrane transporter activity|membrane|integral component of membrane|transmembrane transporter activity|transmembrane transport
Myh1	2.81588	1.599	2.99347	27.5993	4.78656	0.00275827	0.00534172	Up	0	0	0	0.0326469	0.0797093	0.0416295	17879	myosin, heavy polypeptide 1, skeletal muscle, adult	GO:0000166,GO:0003774,GO:0003779,GO:0005516,GO:0005524,GO:0005737,GO:0005859,GO:0006936,GO:0014704,GO:0016459,GO:0031672,GO:0032982,GO:0036464,GO:0051015	nucleotide binding|motor activity|actin binding|calmodulin binding|ATP binding|cytoplasm|muscle myosin complex|muscle contraction|intercalated disc|myosin complex|A band|myosin filament|cytoplasmic ribonucleoprotein granule|actin filament binding
Kcng4	5.66847	1.43862	3.32699	27.5939	4.78628	0.00087788	0.001836	Up	0	0	0.0102047	0.0575947	0.196869	0.0979222	66733	potassium voltage-gated channel, subfamily G, member 4	GO:0005216,GO:0005244,GO:0005249,GO:0005251,GO:0005267,GO:0005886,GO:0006811,GO:0006813,GO:0008076,GO:0016020,GO:0016021,GO:0034765,GO:0044325,GO:0051260,GO:0055085,GO:0071805	ion channel activity|voltage-gated ion channel activity|voltage-gated potassium channel activity|delayed rectifier potassium channel activity|potassium channel activity|plasma membrane|ion transport|potassium ion transport|voltage-gated potassium channel complex|membrane|integral component of membrane|regulation of ion transmembrane transport|ion channel binding|protein homooligomerization|transm…
Gpnmb	66541.8	0.279435	17.0634	27.2486	4.76811	2.77841e-65	1.07278e-63	Up	36.2299	48.0062	84.442	1484.08	2296.47	1772.01	93695	glycoprotein (transmembrane) nmb	GO:0001818,GO:0001934,GO:0005178,GO:0005768,GO:0005886,GO:0005887,GO:0007155,GO:0007165,GO:0007267,GO:0008201,GO:0016020,GO:0016021,GO:0030335,GO:0031410,GO:0031954,GO:0032720,GO:0034103,GO:0042130,GO:0045545,GO:0048018,GO:0050868,GO:0070374,GO:1901215,GO:2000134	negative regulation of cytokine production|positive regulation of protein phosphorylation|integrin binding|endosome|plasma membrane|integral component of plasma membrane|cell adhesion|signal transduction|cell-cell signaling|heparin binding|membrane|integral component of membrane|positive regulation of cell migration|cytoplasmic vesicle|positive regulation of protein autophosphorylation|negative r…
C77080	617.882	0.280141	16.9916	27.0969	4.76006	9.47055e-65	3.6174e-63	Up	0.19279	0.299338	0.573882	11.1796	13.0441	10.6318	97130	expressed sequence C77080	GO:0030154	cell differentiation
Hoxa7	5.52775	1.43646	3.30588	26.8854	4.74875	0.000946778	0.00197428	Up	0	0.0247944	0	0.504839	0.147911	0.257497	15404	homeobox A7	GO:0000122,GO:0000978,GO:0000981,GO:0001228,GO:0001953,GO:0002686,GO:0003677,GO:0003700,GO:0005634,GO:0005654,GO:0006355,GO:0006357,GO:0007275,GO:0008134,GO:0009952,GO:0031965,GO:0043565,GO:0045617,GO:0045656,GO:0045892,GO:0045944,GO:0048704,GO:0048863,GO:1990837	negative regulation of transcription by RNA polymerase II|RNA polymerase II cis-regulatory region sequence-specific DNA binding|DNA-binding transcription factor activity, RNA polymerase II-specific|DNA-binding transcription activator activity, RNA polymerase II-specific|negative regulation of cell-matrix adhesion|negative regulation of leukocyte migration|DNA binding|DNA-binding transcription fac…			Homeobox
Fbxo32	834.535	0.18992	24.9961	26.8578	4.74727	6.73625e-138	1.42859e-135	Up	0.30029	0.334939	0.543743	12.5667	11.7942	14.0732	67731	F-box protein 32	GO:0005515,GO:0005634,GO:0005654,GO:0005737,GO:0005829,GO:0010614,GO:0010666,GO:0014878,GO:0014889,GO:0014894,GO:0016567,GO:0019005,GO:0030018,GO:0071549	protein binding|nucleus|nucleoplasm|cytoplasm|cytosol|negative regulation of cardiac muscle hypertrophy|positive regulation of cardiac muscle cell apoptotic process|response to electrical stimulus involved in regulation of muscle adaptation|muscle atrophy|response to denervation involved in regulation of muscle adaptation|protein ubiquitination|SCF ubiquitin ligase complex|Z disc|cellular respons…	mmu04068	FoxO signaling pathway
Pdk4	15.3861	0.936465	5.06289	26.7454	4.74122	4.12957e-07	1.28791e-06	Up	0.0143616	0.0280328	0	0.542238	0.487755	0.393025	27273	pyruvate dehydrogenase kinase, isoenzyme 4	GO:0000166,GO:0004672,GO:0004712,GO:0004740,GO:0005524,GO:0005739,GO:0005743,GO:0005975,GO:0006006,GO:0006468,GO:0006885,GO:0008286,GO:0009267,GO:0010510,GO:0010565,GO:0010906,GO:0016301,GO:0016310,GO:0016740,GO:0042304,GO:0042593,GO:0042594,GO:0045124,GO:0046320,GO:0071398,GO:0072593,GO:2000811	nucleotide binding|protein kinase activity|protein serine/threonine/tyrosine kinase activity|pyruvate dehydrogenase (acetyl-transferring) kinase activity|ATP binding|mitochondrion|mitochondrial inner membrane|carbohydrate metabolic process|glucose metabolic process|protein phosphorylation|regulation of pH|insulin receptor signaling pathway|cellular response to starvation|regulation of acetyl-CoA …	mmu05415	Diabetic cardiomyopathy
Vwf	614.08	0.302112	15.6768	26.6519	4.73617	2.1783e-55	6.36862e-54	Up	0.222032	0.140851	0.316605	5.70266	9.93219	6.26184	22371	Von Willebrand factor	GO:0001889,GO:0001890,GO:0002020,GO:0005178,GO:0005201,GO:0005515,GO:0005518,GO:0005576,GO:0005615,GO:0005737,GO:0005783,GO:0007155,GO:0007596,GO:0007599,GO:0009897,GO:0019865,GO:0030168,GO:0031012,GO:0031589,GO:0033093,GO:0042802,GO:0047485,GO:0051087,GO:0062023,GO:1902533	liver development|placenta development|protease binding|integrin binding|extracellular matrix structural constituent|protein binding|collagen binding|extracellular region|extracellular space|cytoplasm|endoplasmic reticulum|cell adhesion|blood coagulation|hemostasis|external side of plasma membrane|immunoglobulin binding|platelet activation|extracellular matrix|cell-substrate adhesion|Weibel-Palad…	mmu04151,mmu04510,mmu04512,mmu04610,mmu04611,mmu04613,mmu05165,mmu05171	PI3K-Akt signaling pathway|Focal adhesion|ECM-receptor interaction|Complement and coagulation cascades|Platelet activation|Neutrophil extracellular trap formation|Human papillomavirus infection|Coronavirus disease - COVID-19
Aqp11	5.42894	1.48124	3.18627	26.3482	4.71963	0.00144118	0.00292623	Up	0	0	0.0396222	0.260897	0.218399	0.836457	66333	aquaporin 11	GO:0001822,GO:0005737,GO:0005783,GO:0005829,GO:0005886,GO:0006612,GO:0006833,GO:0008284,GO:0009986,GO:0009992,GO:0015250,GO:0015254,GO:0015267,GO:0016020,GO:0016021,GO:0030104,GO:0030425,GO:0031410,GO:0032364,GO:0033577,GO:0042802,GO:0048388,GO:0048471,GO:0050680,GO:0051260,GO:0055085,GO:0072014,GO:0080170,GO:1903573,GO:1904293	kidney development|cytoplasm|endoplasmic reticulum|cytosol|plasma membrane|protein targeting to membrane|water transport|positive regulation of cell population proliferation|cell surface|cellular water homeostasis|water channel activity|glycerol channel activity|channel activity|membrane|integral component of membrane|water homeostasis|dendrite|cytoplasmic vesicle|oxygen homeostasis|protein glyco…
Dtna	5.42181	1.56888	3.00741	26.3233	4.71827	0.00263485	0.00512577	Up	0	0	0.00524383	0.00986531	0.0578082	0.10567	13527	dystrobrevin alpha	GO:0005515,GO:0005654,GO:0005737,GO:0005886,GO:0008270,GO:0016014,GO:0016020,GO:0030054,GO:0030165,GO:0030424,GO:0031234,GO:0032991,GO:0042383,GO:0042995,GO:0045111,GO:0045202,GO:0046872,GO:0099536	protein binding|nucleoplasm|cytoplasm|plasma membrane|zinc ion binding|dystrobrevin complex|membrane|cell junction|PDZ domain binding|axon|extrinsic component of cytoplasmic side of plasma membrane|protein-containing complex|sarcolemma|cell projection|intermediate filament cytoskeleton|synapse|metal ion binding|synaptic signaling
Trpm1	5.41544	1.50969	3.12383	26.2824	4.71602	0.00178515	0.00357559	Up	0.00446161	0	0	0.0132989	0.0562813	0.0859205	17364	transient receptor potential cation channel, subfamily M, member 1	GO:0005216,GO:0005261,GO:0005262,GO:0005783,GO:0005886,GO:0005887,GO:0006811,GO:0007165,GO:0007216,GO:0007601,GO:0016020,GO:0016021,GO:0034220,GO:0034613,GO:0035841,GO:0042995,GO:0046548,GO:0050896,GO:0051262,GO:0055085,GO:0060402,GO:0071482,GO:0098655	ion channel activity|cation channel activity|calcium channel activity|endoplasmic reticulum|plasma membrane|integral component of plasma membrane|ion transport|signal transduction|G protein-coupled glutamate receptor signaling pathway|visual perception|membrane|integral component of membrane|ion transmembrane transport|cellular protein localization|new growing cell tip|cell projection|retinal rod…
Exoc3l2	10.0322	1.13482	4.14841	26.1312	4.7077	3.34798e-05	8.49793e-05	Up	0	0.0121972	0.0132008	0.273183	0.242543	0.291346	74463	exocyst complex component 3-like 2	GO:0000145,GO:0000149,GO:0001701,GO:0006887,GO:0051601	exocyst|SNARE binding|in utero embryonic development|exocytosis|exocyst localization
Hgd	2.65027	2.13683	2.19926	25.9819	4.69944	0.0278596	0.0451171	Up	0	0	0	0.302284	0.187866	0	15233	homogentisate 1, 2-dioxygenase	GO:0004411,GO:0005737,GO:0006520,GO:0006559,GO:0006570,GO:0006572,GO:0016491,GO:0042802,GO:0046872,GO:0051213	homogentisate 1,2-dioxygenase activity|cytoplasm|cellular amino acid metabolic process|L-phenylalanine catabolic process|tyrosine metabolic process|tyrosine catabolic process|oxidoreductase activity|identical protein binding|metal ion binding|dioxygenase activity	mmu00350	Tyrosine metabolism
Btbd17	19.621	0.843074	5.54572	25.5535	4.67545	2.92754e-08	1.02331e-07	Up	0	0.0801966	0	0.714387	0.897027	0.978618	72014	BTB (POZ) domain containing 17	GO:0005576	extracellular region
Fam124a	5.22203	1.44172	3.23515	25.3547	4.66418	0.0012158	0.00249644	Up	0	0.0121544	0	0.0742425	0.229606	0.113604	629059	family with sequence similarity 124, member A
Angpt2	57.7247	0.572111	8.12044	25.0337	4.6458	4.64486e-16	2.87827e-15	Up	0.02786	0.0951659	0.044141	0.982677	2.04107	2.13196	11601	angiopoietin 2	GO:0001525,GO:0001974,GO:0005102,GO:0005172,GO:0005515,GO:0005576,GO:0005615,GO:0005634,GO:0005886,GO:0007169,GO:0007275,GO:0007492,GO:0010467,GO:0010812,GO:0016525,GO:0030097,GO:0030154,GO:0030971,GO:0042995,GO:0043537,GO:0045765,GO:0045766,GO:0046872,GO:0048014,GO:0048019,GO:0048514,GO:0050928,GO:0062023,GO:0072012	angiogenesis|blood vessel remodeling|signaling receptor binding|vascular endothelial growth factor receptor binding|protein binding|extracellular region|extracellular space|nucleus|plasma membrane|transmembrane receptor protein tyrosine kinase signaling pathway|multicellular organism development|endoderm development|gene expression|negative regulation of cell-substrate adhesion|negative regulatio…	mmu04010,mmu04014,mmu04015,mmu04066,mmu04151,mmu05167	MAPK signaling pathway|Ras signaling pathway|Rap1 signaling pathway|HIF-1 signaling pathway|PI3K-Akt signaling pathway|Kaposi sarcoma-associated herpesvirus infection
Ramp2	2.53997	1.63859	2.82912	24.8602	4.63577	0.00466766	0.00873012	Up	0	0	0	0.22602	0.220736	0.518774	54409	receptor (calcitonin) activity modifying protein 2	GO:0001525,GO:0001570,GO:0001605,GO:0002040,GO:0005737,GO:0005886,GO:0006816,GO:0006886,GO:0007186,GO:0007189,GO:0007507,GO:0008217,GO:0008277,GO:0009986,GO:0010628,GO:0015026,GO:0015031,GO:0016020,GO:0016021,GO:0031623,GO:0032092,GO:0032870,GO:0034333,GO:0035924,GO:0043116,GO:0043235,GO:0045766,GO:0070830,GO:0070831,GO:0072659,GO:0097084,GO:0097643,GO:0097647,GO:0150057,GO:1903143,GO:1990409,GO:…	angiogenesis|vasculogenesis|adrenomedullin receptor activity|sprouting angiogenesis|cytoplasm|plasma membrane|calcium ion transport|intracellular protein transport|G protein-coupled receptor signaling pathway|adenylate cyclase-activating G protein-coupled receptor signaling pathway|heart development|regulation of blood pressure|regulation of G protein-coupled receptor signaling pathway|cell surfa…	mmu04270	Vascular smooth muscle contraction
Gpc6	2.53313	1.69046	2.74045	24.8062	4.63263	0.00613551	0.0112301	Up	0	0	0	0.0123722	0.00302075	0.0110435	23888	glypican 6	GO:0005576,GO:0005796,GO:0005886,GO:0005887,GO:0009966,GO:0009986,GO:0016020,GO:0016477,GO:0031225,GO:0045202,GO:0046658,GO:0062023,GO:0098696,GO:0098978,GO:0099560,GO:1905475,GO:1905606	extracellular region|Golgi lumen|plasma membrane|integral component of plasma membrane|regulation of signal transduction|cell surface|membrane|cell migration|anchored component of membrane|synapse|anchored component of plasma membrane|collagen-containing extracellular matrix|regulation of neurotransmitter receptor localization to postsynaptic specialization membrane|glutamatergic synapse|synaptic…
H1f5	2.51574	1.64981	2.80294	24.6637	4.62431	0.00506399	0.009407	Up	0	0	0	0.558502	0.303026	0.189912	56702	H1.5 linker histone, cluster member	GO:0000786,GO:0003677,GO:0003690,GO:0005515,GO:0005634,GO:0005694,GO:0006334,GO:0007517,GO:0016584,GO:0030261,GO:0031492,GO:0031936,GO:0045910	nucleosome|DNA binding|double-stranded DNA binding|protein binding|nucleus|chromosome|nucleosome assembly|muscle organ development|nucleosome positioning|chromosome condensation|nucleosomal DNA binding|negative regulation of chromatin silencing|negative regulation of DNA recombination
Card14	9.48562	1.21777	3.79515	24.6173	4.6216	0.000147555	0.000343819	Up	0.010585	0.0103306	0	0.115687	0.17461	0.354044	170720	caspase recruitment domain family, member 14	GO:0001934,GO:0005737,GO:0005829,GO:0006915,GO:0016235,GO:0033209,GO:0042981,GO:0043066,GO:0050700,GO:0051092	positive regulation of protein phosphorylation|cytoplasm|cytosol|apoptotic process|aggresome|tumor necrosis factor-mediated signaling pathway|regulation of apoptotic process|negative regulation of apoptotic process|CARD domain binding|positive regulation of NF-kappaB transcription factor activity	mmu04064	NF-kappa B signaling pathway
Masp1	5.06274	1.45178	3.18118	24.5622	4.61837	0.00146678	0.00297523	Up	0	0.0065572	0	0.0534044	0.123871	0.0408591	17174	mannan-binding lectin serine peptidase 1	GO:0001867,GO:0002376,GO:0004252,GO:0005509,GO:0005576,GO:0005615,GO:0008233,GO:0008236,GO:0016787,GO:0042803,GO:0045087,GO:0046872,GO:0048306	complement activation, lectin pathway|immune system process|serine-type endopeptidase activity|calcium ion binding|extracellular region|extracellular space|peptidase activity|serine-type peptidase activity|hydrolase activity|protein homodimerization activity|innate immune response|metal ion binding|calcium-dependent protein binding	mmu04610,mmu05150,mmu05171	Complement and coagulation cascades|Staphylococcus aureus infection|Coronavirus disease - COVID-19
Tgfb2	118.237	0.611533	7.54982	24.5383	4.61696	4.35861e-14	2.38198e-13	Up	0.11433	0.0650895	0.0603811	4.85623	1.32204	1.08156	21808	transforming growth factor, beta 2	GO:0000902,GO:0001501,GO:0001502,GO:0001540,GO:0001568,GO:0001654,GO:0001666,GO:0001822,GO:0001837,GO:0001843,GO:0001942,GO:0001974,GO:0003007,GO:0003148,GO:0003149,GO:0003151,GO:0003179,GO:0003181,GO:0003184,GO:0003203,GO:0003214,GO:0003215,GO:0003222,GO:0003274,GO:0003289,GO:0003407,GO:0005102,GO:0005114,GO:0005125,GO:0005160,GO:0005515,GO:0005576,GO:0005604,GO:0005615,GO:0005737,GO:0005768,GO:…	cell morphogenesis|skeletal system development|cartilage condensation|amyloid-beta binding|blood vessel development|eye development|response to hypoxia|kidney development|epithelial to mesenchymal transition|neural tube closure|hair follicle development|blood vessel remodeling|heart morphogenesis|outflow tract septum morphogenesis|membranous septum morphogenesis|outflow tract morphogenesis|heart …	mmu04010,mmu04060,mmu04068,mmu04110,mmu04218,mmu04350,mmu04380,mmu04390,mmu04933,mmu05140,mmu05142,mmu05144,mmu05145,mmu05146,mmu05152,mmu05161,mmu05166,mmu05200,mmu05205,mmu05206,mmu05210,mmu05211,mmu05212,mmu05220,mmu05225,mmu05226,mmu05321,mmu05323,mmu05410,mmu05414,mmu05415	MAPK signaling pathway|Cytokine-cytokine receptor interaction|FoxO signaling pathway|Cell cycle|Cellular senescence|TGF-beta signaling pathway|Osteoclast differentiation|Hippo signaling pathway|AGE-RAGE signaling pathway in diabetic complications|Leishmaniasis|Chagas disease|Malaria|Toxoplasmosis|Amoebiasis|Tuberculosis|Hepatitis B|Human T-cell leukemia virus 1 infection|Pathways in cancer|Proteo…
1700003F12Rik	4.93032	1.38169	3.31335	23.885	4.57804	0.000921854	0.00192457	Up	0	0.0665731	0	0.677748	0.860477	0.622244	75480	RIKEN cDNA 1700003F12 gene
Syt13	9.18525	1.21957	3.75122	23.8327	4.57487	0.000175978	0.000405856	Up	0	0.0129029	0.0139644	0.144493	0.205259	0.428801	80976	synaptotagmin XIII	GO:0000149,GO:0001786,GO:0005509,GO:0005544,GO:0005886,GO:0005887,GO:0006906,GO:0014059,GO:0016020,GO:0016021,GO:0016192,GO:0017156,GO:0017158,GO:0030133,GO:0030276,GO:0030424,GO:0031410,GO:0043231,GO:0045202,GO:0070382,GO:0071277	SNARE binding|phosphatidylserine binding|calcium ion binding|calcium-dependent phospholipid binding|plasma membrane|integral component of plasma membrane|vesicle fusion|regulation of dopamine secretion|membrane|integral component of membrane|vesicle-mediated transport|calcium-ion regulated exocytosis|regulation of calcium ion-dependent exocytosis|transport vesicle|clathrin binding|axon|cytoplasmi…
Cdk18	555.793	0.289215	15.7743	23.6236	4.56216	4.6779e-56	1.40229e-54	Up	0.602831	0.448996	0.921604	14.4065	25.0147	16.9635	18557	cyclin-dependent kinase 18	GO:0000083,GO:0000166,GO:0004672,GO:0004674,GO:0004693,GO:0005524,GO:0005634,GO:0005737,GO:0006468,GO:0016301,GO:0016310,GO:0016740	regulation of transcription involved in G1/S transition of mitotic cell cycle|nucleotide binding|protein kinase activity|protein serine/threonine kinase activity|cyclin-dependent protein serine/threonine kinase activity|ATP binding|nucleus|cytoplasm|protein phosphorylation|kinase activity|phosphorylation|transferase activity
Kcnq1	41.0068	0.55824	8.17173	23.6175	4.56179	3.03988e-16	1.91376e-15	Up	0.0697675	0	0.058954	1.26161	1.28628	1.11728	16535	potassium voltage-gated channel, subfamily Q, member 1	GO:0001696,GO:0001698,GO:0002027,GO:0005216,GO:0005244,GO:0005249,GO:0005251,GO:0005267,GO:0005515,GO:0005516,GO:0005546,GO:0005737,GO:0005764,GO:0005768,GO:0005769,GO:0005770,GO:0005783,GO:0005886,GO:0005887,GO:0006006,GO:0006349,GO:0006811,GO:0006813,GO:0006814,GO:0007507,GO:0007605,GO:0007622,GO:0008076,GO:0008157,GO:0008217,GO:0009986,GO:0010460,GO:0010467,GO:0015271,GO:0015705,GO:0016020,GO:…	gastric acid secretion|gastrin-induced gastric acid secretion|regulation of heart rate|ion channel activity|voltage-gated ion channel activity|voltage-gated potassium channel activity|delayed rectifier potassium channel activity|potassium channel activity|protein binding|calmodulin binding|phosphatidylinositol-4,5-bisphosphate binding|cytoplasm|lysosome|endosome|early endosome|late endosome|endop…	mmu04261,mmu04725,mmu04971,mmu04972,mmu04974	Adrenergic signaling in cardiomyocytes|Cholinergic synapse|Gastric acid secretion|Pancreatic secretion|Protein digestion and absorption
Slc7a13	2.38516	1.64579	2.76193	23.3535	4.54557	0.00574606	0.010569	Up	0	0	0	0.138535	0.0676483	0.164876	74087	solute carrier family 7, (cationic amino acid transporter, y+ system) member 13	GO:0003333,GO:0005515,GO:0006865,GO:0015179,GO:0015810,GO:0015811,GO:0015813,GO:0016020,GO:0016021,GO:0016324,GO:0022857,GO:0046982,GO:0055085	amino acid transmembrane transport|protein binding|amino acid transport|L-amino acid transmembrane transporter activity|aspartate transmembrane transport|L-cystine transport|L-glutamate transmembrane transport|membrane|integral component of membrane|apical plasma membrane|transmembrane transporter activity|protein heterodimerization activity|transmembrane transport
Asb14	2.38121	1.64524	2.76167	23.3218	4.54361	0.00575057	0.010576	Up	0	0	0	0.103327	0.0432479	0.0903478	142687	ankyrin repeat and SOCS box-containing 14	GO:0035556	intracellular signal transduction
Enho	2.3762	1.60105	2.83635	23.2817	4.54113	0.00456323	0.00855282	Up	0	0	0	0.237076	0.192945	0.201538	69638	energy homeostasis associated	GO:0005179,GO:0005515,GO:0005576,GO:0005886,GO:0045747	hormone activity|protein binding|extracellular region|plasma membrane|positive regulation of Notch signaling pathway
Rhd	2.36618	1.68257	2.6959	23.1996	4.53603	0.00701996	0.0127147	Up	0	0	0	0.130178	0.286053	0.0995974	19746	Rh blood group, D antigen	GO:0005886,GO:0005887,GO:0008519,GO:0015696,GO:0016020,GO:0016021,GO:0048821,GO:0060586,GO:0072488	plasma membrane|integral component of plasma membrane|ammonium transmembrane transporter activity|ammonium transport|membrane|integral component of membrane|erythrocyte development|multicellular organismal iron ion homeostasis|ammonium transmembrane transport
Jsrp1	2.36117	1.7898	2.53279	23.1538	4.53318	0.0113159	0.0197188	Up	0	0	0	0.118159	0.423122	0.0803573	71912	junctional sarcoplasmic reticulum protein 1	GO:0003009,GO:0005515,GO:0005783,GO:0006941,GO:0016020,GO:0016529,GO:0060314,GO:0072657	skeletal muscle contraction|protein binding|endoplasmic reticulum|striated muscle contraction|membrane|sarcoplasmic reticulum|regulation of ryanodine-sensitive calcium-release channel activity|protein localization to membrane
Gstm7	2.36039	1.83238	2.47366	23.1458	4.53268	0.0133736	0.0230698	Up	0	0	0	0.323734	0.158083	0.0330246	68312	glutathione S-transferase, mu 7	GO:0004364,GO:0004602,GO:0005102,GO:0005504,GO:0005737,GO:0005829,GO:0006749,GO:0010880,GO:0016529,GO:0016740,GO:0018916,GO:0019899,GO:0042178,GO:0042803,GO:0043295,GO:0043651,GO:0045171,GO:0051122,GO:0060315,GO:0060316,GO:0070458,GO:0071313	glutathione transferase activity|glutathione peroxidase activity|signaling receptor binding|fatty acid binding|cytoplasm|cytosol|glutathione metabolic process|regulation of release of sequestered calcium ion into cytosol by sarcoplasmic reticulum|sarcoplasmic reticulum|transferase activity|nitrobenzene metabolic process|enzyme binding|xenobiotic catabolic process|protein homodimerization activity…	mmu00480,mmu00980,mmu00982,mmu00983,mmu01524,mmu05200,mmu05204,mmu05225,mmu05418	Glutathione metabolism|Metabolism of xenobiotics by cytochrome P450|Drug metabolism - cytochrome P450|Drug metabolism - other enzymes|Platinum drug resistance|Pathways in cancer|Chemical carcinogenesis|Hepatocellular carcinoma|Fluid shear stress and atherosclerosis
Arhgap19	1510.58	0.159076	28.3039	22.6662	4.50247	3.09653e-176	1.2571e-173	Up	1.17845	1.04727	1.11319	27.4158	29.1177	36.0468	71085	Rho GTPase activating protein 19	GO:0005096,GO:0005737,GO:0005886,GO:0007165,GO:0043231,GO:0051056	GTPase activator activity|cytoplasm|plasma membrane|signal transduction|intracellular membrane-bounded organelle|regulation of small GTPase mediated signal transduction
Bex1	8.69552	1.15296	3.89691	22.5174	4.49297	9.74273e-05	0.000232546	Up	0	0.0558876	0.0604857	1.13793	0.889062	1.16082	19716	brain expressed X-linked 1	GO:0002052,GO:0005102,GO:0005515,GO:0005634,GO:0005737,GO:0007165,GO:0007275,GO:0007399,GO:0030154,GO:0031103,GO:0045665,GO:0048011,GO:0061564	positive regulation of neuroblast proliferation|signaling receptor binding|protein binding|nucleus|cytoplasm|signal transduction|multicellular organism development|nervous system development|cell differentiation|axon regeneration|negative regulation of neuron differentiation|neurotrophin TRK receptor signaling pathway|axon development
Olfr111	26.0415	0.704704	6.37128	22.469	4.48987	1.8746e-10	7.90156e-10	Up	0.0220061	0.0214771	0.0232441	0.448228	0.811439	0.568768	545205	olfactory receptor 111	GO:0004984,GO:0007186,GO:0007608,GO:0016021	olfactory receptor activity|G protein-coupled receptor signaling pathway|sensory perception of smell|integral component of membrane	mmu04740	Olfactory transduction
Nkain1	146.493	0.505065	8.86993	22.3143	4.4799	7.31904e-19	5.30864e-18	Up	0.0579501	0.0848355	0.367261	3.26755	6.14334	4.12622	67149	Na+/K+ transporting ATPase interacting 1	GO:0002028,GO:0005886,GO:0016020,GO:0016021,GO:0051117	regulation of sodium ion transport|plasma membrane|membrane|integral component of membrane|ATPase binding
Pcyt1b	17.198	0.846315	5.2883	22.2475	4.47557	1.23456e-07	4.06722e-07	Up	0.00907093	0	0.0287437	0.414583	0.325674	0.257431	236899	phosphate cytidylyltransferase 1, choline, beta isoform	GO:0001541,GO:0003824,GO:0004105,GO:0005737,GO:0005783,GO:0006629,GO:0006656,GO:0006657,GO:0007283,GO:0008654,GO:0009058,GO:0016740,GO:0016779,GO:0031210,GO:0042802	ovarian follicle development|catalytic activity|choline-phosphate cytidylyltransferase activity|cytoplasm|endoplasmic reticulum|lipid metabolic process|phosphatidylcholine biosynthetic process|CDP-choline pathway|spermatogenesis|phospholipid biosynthetic process|biosynthetic process|transferase activity|nucleotidyltransferase activity|phosphatidylcholine binding|identical protein binding	mmu00440,mmu00564,mmu05231	Phosphonate and phosphinate metabolism|Glycerophospholipid metabolism|Choline metabolism in cancer
Hey1	12.9006	0.94937	4.71309	22.2304	4.47446	2.43991e-06	7.01097e-06	Up	0.0411883	0.0200991	0	0.593395	0.479606	0.626206	15213	hairy/enhancer-of-split related with YRPW motif 1	GO:0000122,GO:0000978,GO:0000981,GO:0001227,GO:0001568,GO:0001570,GO:0002076,GO:0003151,GO:0003180,GO:0003181,GO:0003184,GO:0003190,GO:0003198,GO:0003199,GO:0003203,GO:0003208,GO:0003222,GO:0003677,GO:0003700,GO:0005515,GO:0005634,GO:0005654,GO:0005737,GO:0006355,GO:0006357,GO:0007219,GO:0007275,GO:0009948,GO:0009952,GO:0010628,GO:0010629,GO:0014031,GO:0035912,GO:0036304,GO:0042802,GO:0043565,GO:…	negative regulation of transcription by RNA polymerase II|RNA polymerase II cis-regulatory region sequence-specific DNA binding|DNA-binding transcription factor activity, RNA polymerase II-specific|DNA-binding transcription repressor activity, RNA polymerase II-specific|blood vessel development|vasculogenesis|osteoblast development|outflow tract morphogenesis|aortic valve morphogenesis|atrioventr…	mmu04330,mmu05165,mmu05200,mmu05224	Notch signaling pathway|Human papillomavirus infection|Pathways in cancer|Breast cancer	bHLH
Cyp4f39	12.888	1.03295	4.32819	22.1742	4.47081	1.50337e-05	3.94996e-05	Up	0.0562466	0	0	0.298055	0.709527	0.53209	320997	cytochrome P450, family 4, subfamily f, polypeptide 39	GO:0004497,GO:0005789,GO:0046513	monooxygenase activity|endoplasmic reticulum membrane|ceramide biosynthetic process
Tmem144	101.879	0.367619	12.1242	21.9643	4.45709	7.86086e-34	1.12596e-32	Up	0.0836269	0.149631	0.103053	2.99123	3.51639	2.55697	70652	transmembrane protein 144	GO:0015144,GO:0016020,GO:0016021,GO:0034219	carbohydrate transmembrane transporter activity|membrane|integral component of membrane|carbohydrate transmembrane transport
Klhl33	2.2327	1.6345	2.72292	21.8661	4.45062	0.00647074	0.0117951	Up	0	0	0	0.0261287	0.0318975	0.0399816	546611	kelch-like 33
Cyp2j9	2.2248	1.63328	2.72244	21.8039	4.44652	0.0064801	0.0118106	Up	0	0	0	0.13873	0.112906	0.0943472	74519	cytochrome P450, family 2, subfamily j, polypeptide 9	GO:0005737,GO:0005783,GO:0006082,GO:0006805,GO:0008395,GO:0016712,GO:0020037,GO:0042738,GO:0043231	cytoplasm|endoplasmic reticulum|organic acid metabolic process|xenobiotic metabolic process|steroid hydroxylase activity|oxidoreductase activity, acting on paired donors, with incorporation or reduction of molecular oxygen, reduced flavin or flavoprotein as one donor, and incorporation of one atom of oxygen|heme binding|exogenous drug catabolic process|intracellular membrane-bounded organelle	mmu00590,mmu00591,mmu04726,mmu04750,mmu04913,mmu05417	Arachidonic acid metabolism|Linoleic acid metabolism|Serotonergic synapse|Inflammatory mediator regulation of TRP channels|Ovarian steroidogenesis|Lipid and atherosclerosis
Lyplal1	16.8593	0.92305	4.81648	21.7938	4.44585	1.46115e-06	4.31094e-06	Up	0.0628925	0.0613807	0	1.71844	1.12902	0.541838	226791	lysophospholipase-like 1	GO:0002084,GO:0005737,GO:0005829,GO:0008474,GO:0016787,GO:0042997,GO:0052689	protein depalmitoylation|cytoplasm|cytosol|palmitoyl-(protein) hydrolase activity|hydrolase activity|negative regulation of Golgi to plasma membrane protein transport|carboxylic ester hydrolase activity
Osbpl10	4.49734	1.39187	3.18872	21.6799	4.43829	0.00142906	0.00290337	Up	0.0030139	0	0	0.0299455	0.0263209	0.0305479	74486	oxysterol binding protein-like 10	GO:0001786,GO:0005737,GO:0005829,GO:0005856,GO:0006629,GO:0006869,GO:0008289,GO:0015248,GO:0015485,GO:0016020,GO:0032934,GO:0043231	phosphatidylserine binding|cytoplasm|cytosol|cytoskeleton|lipid metabolic process|lipid transport|lipid binding|sterol transporter activity|cholesterol binding|membrane|sterol binding|intracellular membrane-bounded organelle
Abca9	2362.1	0.107692	41.0196	21.3696	4.41749	0	0	Up	1.17962	1.30171	1.38757	35.7139	31.6598	33.6811	217262	ATP-binding cassette, sub-family A (ABC1), member 9	GO:0000166,GO:0005319,GO:0005524,GO:0005739,GO:0006869,GO:0016020,GO:0016021,GO:0016887,GO:0042626,GO:0043231,GO:0055085	nucleotide binding|lipid transporter activity|ATP binding|mitochondrion|lipid transport|membrane|integral component of membrane|ATPase|ATPase-coupled transmembrane transporter activity|intracellular membrane-bounded organelle|transmembrane transport	mmu02010	ABC transporters
Zfp114	4.3423	1.41401	3.10216	20.9154	4.38649	0.00192113	0.0038237	Up	0	0	0.0168048	0.110653	0.185257	0.14513	232966	zinc finger protein 114	GO:0000978,GO:0000981,GO:0005634,GO:0006357	RNA polymerase II cis-regulatory region sequence-specific DNA binding|DNA-binding transcription factor activity, RNA polymerase II-specific|nucleus|regulation of transcription by RNA polymerase II	mmu05168	Herpes simplex virus 1 infection	zf-C2H2
Engase	605.929	0.208972	20.9675	20.8449	4.38162	1.29846e-97	1.22999e-95	Up	0.470055	0.5161	0.80681	17.0235	12.6345	15.7699	217364	endo-beta-N-acetylglucosaminidase	GO:0004553,GO:0005737,GO:0006517,GO:0008152,GO:0016787,GO:0016798,GO:0033925	hydrolase activity, hydrolyzing O-glycosyl compounds|cytoplasm|protein deglycosylation|metabolic process|hydrolase activity|hydrolase activity, acting on glycosyl bonds|mannosyl-glycoprotein endo-beta-N-acetylglucosaminidase activity	mmu00511	Other glycan degradation
Mcoln3	40.0376	0.564987	7.7304	20.643	4.36758	1.07205e-14	6.14971e-14	Up	0.0686219	0.0446482	0.120804	2.49998	1.42053	1.92429	171166	mucolipin 3	GO:0005261,GO:0005737,GO:0005765,GO:0005768,GO:0005886,GO:0006811,GO:0007605,GO:0007626,GO:0008289,GO:0016020,GO:0016021,GO:0031410,GO:0042491,GO:0042995,GO:0072345	cation channel activity|cytoplasm|lysosomal membrane|endosome|plasma membrane|ion transport|sensory perception of sound|locomotory behavior|lipid binding|membrane|integral component of membrane|cytoplasmic vesicle|inner ear auditory receptor cell differentiation|cell projection|NAADP-sensitive calcium-release channel activity	mmu04020	Calcium signaling pathway
Crppa	15.9834	0.883571	4.94266	20.6374	4.36719	7.70625e-07	2.34271e-06	Up	0	0.0131393	0.0142203	0.207335	0.326595	0.150101	75847	CDP-L-ribitol pyrophosphorylase A	GO:0003824,GO:0005737,GO:0005829,GO:0006486,GO:0007411,GO:0008299,GO:0016740,GO:0016779,GO:0035269,GO:0042803,GO:0047349,GO:0070567	catalytic activity|cytoplasm|cytosol|protein glycosylation|axon guidance|isoprenoid biosynthetic process|transferase activity|nucleotidyltransferase activity|protein O-linked mannosylation|protein homodimerization activity|D-ribitol-5-phosphate cytidylyltransferase activity|cytidylyltransferase activity	mmu00040,mmu00515	Pentose and glucuronate interconversions|Mannose type O-glycan biosynthesis
Pparg	721.744	0.181233	24.0185	20.4346	4.35294	1.78001e-127	3.04724e-125	Up	0.924051	0.70143	1.08448	24.9932	22.8007	19.6237	19016	peroxisome proliferator activated receptor gamma	GO:0000122,GO:0000976,GO:0000977,GO:0000978,GO:0001227,GO:0001228,GO:0001818,GO:0001890,GO:0002021,GO:0002024,GO:0002674,GO:0003677,GO:0003682,GO:0003690,GO:0003700,GO:0004879,GO:0005515,GO:0005634,GO:0005654,GO:0005737,GO:0005829,GO:0006355,GO:0006357,GO:0006631,GO:0006919,GO:0006954,GO:0007165,GO:0008022,GO:0008134,GO:0008217,GO:0008270,GO:0008285,GO:0009416,GO:0009755,GO:0010468,GO:0010742,GO:…	negative regulation of transcription by RNA polymerase II|transcription cis-regulatory region binding|RNA polymerase II transcription regulatory region sequence-specific DNA binding|RNA polymerase II cis-regulatory region sequence-specific DNA binding|DNA-binding transcription repressor activity, RNA polymerase II-specific|DNA-binding transcription activator activity, RNA polymerase II-specific|n…	mmu03320,mmu04152,mmu04211,mmu04380,mmu04714,mmu05016,mmu05200,mmu05202,mmu05216,mmu05417	PPAR signaling pathway|AMPK signaling pathway|Longevity regulating pathway|Osteoclast differentiation|Thermogenesis|Huntington disease|Pathways in cancer|Transcriptional misregulation in cancer|Thyroid cancer|Lipid and atherosclerosis	THR-like
Hapln3	2.08025	1.74008	2.49936	20.38	4.34908	0.0124418	0.0215356	Up	0	0	0	0.0248787	0.08504	0.063448	67666	hyaluronan and proteoglycan link protein 3	GO:0001501,GO:0005540,GO:0005576,GO:0007155,GO:0007417,GO:0031012	skeletal system development|hyaluronic acid binding|extracellular region|cell adhesion|central nervous system development|extracellular matrix
Tcf23	2.075	1.80036	2.41395	20.3364	4.346	0.0157804	0.0268404	Up	0	0	0	0.417955	0.0907078	0.142121	69852	transcription factor 23	GO:0000122,GO:0000791,GO:0000977,GO:0000981,GO:0005634,GO:0006357,GO:0007275,GO:0007517,GO:0010628,GO:0030154,GO:0032502,GO:0046697,GO:0046983,GO:0051148,GO:0061629,GO:0140416	negative regulation of transcription by RNA polymerase II|euchromatin|RNA polymerase II transcription regulatory region sequence-specific DNA binding|DNA-binding transcription factor activity, RNA polymerase II-specific|nucleus|regulation of transcription by RNA polymerase II|multicellular organism development|muscle organ development|positive regulation of gene expression|cell differentiation|de…			bHLH
Sncaip	2.06999	1.7609	2.46641	20.2958	4.34311	0.0136474	0.023485	Up	0	0	0	0.0839928	0.0410147	0.0214206	67847	synuclein, alpha interacting protein (synphilin)	GO:0005654,GO:0005737,GO:0008219,GO:0031625,GO:0036464,GO:0042417,GO:0042802,GO:0046928,GO:0090083	nucleoplasm|cytoplasm|cell death|ubiquitin protein ligase binding|cytoplasmic ribonucleoprotein granule|dopamine metabolic process|identical protein binding|regulation of neurotransmitter secretion|regulation of inclusion body assembly	mmu05012,mmu05022	Parkinson disease|Pathways of neurodegeneration - multiple diseases
Cthrc1	4.1802	1.47056	2.94469	20.1171	4.33035	0.00323277	0.00618896	Up	0	0.0415083	0	0.253545	0.619046	0.258646	68588	collagen triple helix repeat containing 1	GO:0005109,GO:0005515,GO:0005576,GO:0005581,GO:0005615,GO:0005737,GO:0016477,GO:0017147,GO:0031012,GO:0032092,GO:0033690,GO:0043932,GO:0045669,GO:0060071,GO:0060122,GO:0090090,GO:0090103,GO:0090177	frizzled binding|protein binding|extracellular region|collagen trimer|extracellular space|cytoplasm|cell migration|Wnt-protein binding|extracellular matrix|positive regulation of protein binding|positive regulation of osteoblast proliferation|ossification involved in bone remodeling|positive regulation of osteoblast differentiation|Wnt signaling pathway, planar cell polarity pathway|inner ear rec…
Mmp27	332.678	0.213212	20.1586	19.672	4.29807	2.2609e-90	1.70879e-88	Up	0.604765	0.544826	0.909044	15.3918	15.6188	18.1769	234911	matrix metallopeptidase 27	GO:0004222,GO:0030198,GO:0030574,GO:0042406	metalloendopeptidase activity|extracellular matrix organization|collagen catabolic process|extrinsic component of endoplasmic reticulum membrane
Gm34595	4.03656	1.46809	2.91283	19.3771	4.27628	0.00358174	0.00681024	Up	0.00677655	0	0	0.0403981	0.0920589	0.0412108	102637899
Lrfn3	7.48918	1.19643	3.5642	19.2171	4.26432	0.000364968	0.000807007	Up	0.0346667	0	0	0.327219	0.285931	0.210822	233067	leucine rich repeat and fibronectin type III domain containing 3	GO:0005886,GO:0007155,GO:0009986,GO:0016020,GO:0016021,GO:0030054,GO:0042995,GO:0045202,GO:0045211,GO:0098978,GO:0099059,GO:0099060,GO:0099061,GO:0099179,GO:0099560,GO:1905606	plasma membrane|cell adhesion|cell surface|membrane|integral component of membrane|cell junction|cell projection|synapse|postsynaptic membrane|glutamatergic synapse|integral component of presynaptic active zone membrane|integral component of postsynaptic specialization membrane|integral component of postsynaptic density membrane|regulation of synaptic membrane adhesion|synaptic membrane adhesion|…
Cracr2b	267.765	0.246316	17.278	19.1045	4.25584	6.89359e-67	2.7827e-65	Up	0.529353	0.446179	0.787869	11.4993	14.8027	14.5596	213573	calcium release activated channel regulator 2B	GO:0002115,GO:0005509,GO:0005515,GO:0005737,GO:0034613,GO:2001256	store-operated calcium entry|calcium ion binding|protein binding|cytoplasm|cellular protein localization|regulation of store-operated calcium entry
Lyve1	300.908	0.371551	11.4471	19.069	4.25316	2.43283e-30	3.00592e-29	Up	0.53262	0.297038	0.743415	16.254	6.8849	13.2841	114332	lymphatic vessel endothelial hyaluronan receptor 1	GO:0004888,GO:0005540,GO:0005886,GO:0006027,GO:0007155,GO:0016020,GO:0016021,GO:0071944	transmembrane signaling receptor activity|hyaluronic acid binding|plasma membrane|glycosaminoglycan catabolic process|cell adhesion|membrane|integral component of membrane|cell periphery
Phkg1	1.94389	1.86601	2.27758	19.0272	4.24999	0.0227518	0.0374557	Up	0	0	0	0.100968	0.0197215	0.144199	18682	phosphorylase kinase gamma 1	GO:0000166,GO:0004672,GO:0004674,GO:0004689,GO:0005516,GO:0005524,GO:0005964,GO:0005975,GO:0005977,GO:0005978,GO:0006468,GO:0016301,GO:0016310,GO:0016740,GO:0019899,GO:0050321,GO:0106310,GO:0106311	nucleotide binding|protein kinase activity|protein serine/threonine kinase activity|phosphorylase kinase activity|calmodulin binding|ATP binding|phosphorylase kinase complex|carbohydrate metabolic process|glycogen metabolic process|glycogen biosynthetic process|protein phosphorylation|kinase activity|phosphorylation|transferase activity|enzyme binding|tau-protein kinase activity|protein serine ki…	mmu04020,mmu04910,mmu04922	Calcium signaling pathway|Insulin signaling pathway|Glucagon signaling pathway
Slc38a4	18.5097	0.801838	5.29718	18.994	4.24748	1.17608e-07	3.88444e-07	Up	0.0338581	0.0220294	0	0.291552	0.438056	0.594834	69354	solute carrier family 38, member 4	GO:0003333,GO:0005886,GO:0005887,GO:0006811,GO:0006814,GO:0006865,GO:0015171,GO:0015293,GO:0016020,GO:0016021	amino acid transmembrane transport|plasma membrane|integral component of plasma membrane|ion transport|sodium ion transport|amino acid transport|amino acid transmembrane transporter activity|symporter activity|membrane|integral component of membrane
Pwwp3b	14.7442	0.917371	4.62559	18.9402	4.24338	3.73537e-06	1.04997e-05	Up	0.00909588	0.0266317	0	0.153637	0.308917	0.387209	245631	PWWP domain containing 3B
Myh15	1.93334	1.75582	2.41665	18.9378	4.2432	0.015664	0.0266519	Up	0	0	0	0.0137825	0.0403808	0.0351493	667772	myosin, heavy chain 15	GO:0005829,GO:0043231	cytosol|intracellular membrane-bounded organelle
Gmpr	40.4141	0.565467	7.49078	18.8408	4.23579	6.84649e-14	3.68352e-13	Up	0.127483	0	0.161585	1.6213	2.39984	2.50671	66355	guanosine monophosphate reductase	GO:0003824,GO:0003920,GO:0006144,GO:0009117,GO:0016491,GO:0046872,GO:1902560	catalytic activity|GMP reductase activity|purine nucleobase metabolic process|nucleotide metabolic process|oxidoreductase activity|metal ion binding|GMP reductase complex	mmu00230	Purine metabolism
Shc2	10.7659	1.02177	4.11506	18.4386	4.20465	3.87081e-05	9.74318e-05	Up	0	0.0244376	0.0132241	0.236348	0.4252	0.190344	216148	SHC (Src homology 2 domain containing) transforming protein 2	GO:0000187,GO:0005886,GO:0007169,GO:0019901,GO:0030971,GO:0035556	activation of MAPK activity|plasma membrane|transmembrane receptor protein tyrosine kinase signaling pathway|protein kinase binding|receptor tyrosine kinase binding|intracellular signal transduction	mmu01521,mmu01522,mmu04012,mmu04014,mmu04062,mmu04072,mmu04370,mmu04510,mmu04650,mmu04722,mmu04910,mmu04915,mmu04917,mmu04926,mmu04935,mmu05034,mmu05100,mmu05214,mmu05220,mmu05224,mmu05225,mmu05226	EGFR tyrosine kinase inhibitor resistance|Endocrine resistance|ErbB signaling pathway|Ras signaling pathway|Chemokine signaling pathway|Phospholipase D signaling pathway|VEGF signaling pathway|Focal adhesion|Natural killer cell mediated cytotoxicity|Neurotrophin signaling pathway|Insulin signaling pathway|Estrogen signaling pathway|Prolactin signaling pathway|Relaxin signaling pathway|Growth horm…
Lrrc39	39.2705	0.513888	8.16235	18.3096	4.19453	3.28581e-16	2.0631e-15	Up	0.024966	0.0324878	0.0351607	0.760706	0.718698	0.590442	109245	leucine rich repeat containing 39	GO:0004722,GO:0005737,GO:0007165,GO:0043231	protein serine/threonine phosphatase activity|cytoplasm|signal transduction|intracellular membrane-bounded organelle
Deptor	487.232	0.162999	25.6251	18.0869	4.17687	8.02294e-145	1.83868e-142	Up	0.257273	0.228769	0.314018	5.75998	5.78622	6.08447	97998	DEP domain containing MTOR-interacting protein	GO:0006469,GO:0032007,GO:0035556,GO:0045792,GO:2001236	negative regulation of protein kinase activity|negative regulation of TOR signaling|intracellular signal transduction|negative regulation of cell size|regulation of extrinsic apoptotic signaling pathway	mmu04140,mmu04150	Autophagy - animal|mTOR signaling pathway
Hmgcs2	35.2113	0.633297	6.59049	18.0477	4.17374	4.38369e-11	1.92842e-10	Up	0.0150549	0.0440789	0.0954109	0.643202	1.22712	1.48013	15360	3-hydroxy-3-methylglutaryl-Coenzyme A synthase 2	GO:0004421,GO:0005739,GO:0005743,GO:0005759,GO:0006084,GO:0006629,GO:0006694,GO:0006695,GO:0008202,GO:0008203,GO:0008299,GO:0010142,GO:0016126,GO:0016740,GO:0016746,GO:0042802,GO:0046951	hydroxymethylglutaryl-CoA synthase activity|mitochondrion|mitochondrial inner membrane|mitochondrial matrix|acetyl-CoA metabolic process|lipid metabolic process|steroid biosynthetic process|cholesterol biosynthetic process|steroid metabolic process|cholesterol metabolic process|isoprenoid biosynthetic process|farnesyl diphosphate biosynthetic process, mevalonate pathway|sterol biosynthetic proces…	mmu00072,mmu00280,mmu00650,mmu00900,mmu03320	Synthesis and degradation of ketone bodies|Valine, leucine and isoleucine degradation|Butanoate metabolism|Terpenoid backbone biosynthesis|PPAR signaling pathway
Patl2	3.75554	1.48293	2.80986	17.9614	4.16683	0.00495634	0.00922393	Up	0	0.0171809	0	0.192402	0.0683287	0.160586	67578	protein associated with topoisomerase II homolog 2 (yeast)	GO:0000290,GO:0000932,GO:0002151,GO:0003723,GO:0005634,GO:0005737,GO:0008266,GO:0010607,GO:0017148,GO:0030371,GO:0033962,GO:0034046	deadenylation-dependent decapping of nuclear-transcribed mRNA|P-body|G-quadruplex RNA binding|RNA binding|nucleus|cytoplasm|poly(U) RNA binding|negative regulation of cytoplasmic mRNA processing body assembly|negative regulation of translation|translation repressor activity|P-body assembly|poly(G) binding
Prkaa2	3.74933	1.43736	2.89682	17.9234	4.16378	0.00376966	0.00714938	Up	0.00604618	0	0	0.0600735	0.0410685	0.0428974	108079	protein kinase, AMP-activated, alpha 2 catalytic subunit	GO:0000166,GO:0003682,GO:0004672,GO:0004674,GO:0004679,GO:0004712,GO:0005515,GO:0005524,GO:0005634,GO:0005654,GO:0005737,GO:0005794,GO:0005829,GO:0006325,GO:0006468,GO:0006629,GO:0006631,GO:0006633,GO:0006694,GO:0006695,GO:0006914,GO:0008202,GO:0008203,GO:0008610,GO:0010468,GO:0010494,GO:0010508,GO:0010629,GO:0014823,GO:0014850,GO:0016055,GO:0016126,GO:0016241,GO:0016301,GO:0016310,GO:0016324,GO:…	nucleotide binding|chromatin binding|protein kinase activity|protein serine/threonine kinase activity|AMP-activated protein kinase activity|protein serine/threonine/tyrosine kinase activity|protein binding|ATP binding|nucleus|nucleoplasm|cytoplasm|Golgi apparatus|cytosol|chromatin organization|protein phosphorylation|lipid metabolic process|fatty acid metabolic process|fatty acid biosynthetic pro…	mmu04068,mmu04140,mmu04150,mmu04151,mmu04152,mmu04211,mmu04213,mmu04371,mmu04530,mmu04710,mmu04714,mmu04910,mmu04920,mmu04921,mmu04922,mmu04931,mmu04932,mmu05410,mmu05418	FoxO signaling pathway|Autophagy - animal|mTOR signaling pathway|PI3K-Akt signaling pathway|AMPK signaling pathway|Longevity regulating pathway|Longevity regulating pathway - multiple species|Apelin signaling pathway|Tight junction|Circadian rhythm|Thermogenesis|Insulin signaling pathway|Adipocytokine signaling pathway|Oxytocin signaling pathway|Glucagon signaling pathway|Insulin resistance|Non-a…
Abcb4	45.2612	0.528659	7.86103	17.8247	4.15581	3.80994e-15	2.24628e-14	Up	0.0475121	0.0347775	0.0752775	0.873329	1.55599	0.963133	18670	ATP-binding cassette, sub-family B (MDR/TAP), member 4	GO:0000139,GO:0000166,GO:0005524,GO:0005654,GO:0005737,GO:0005829,GO:0005886,GO:0005925,GO:0006855,GO:0006869,GO:0015629,GO:0016020,GO:0016021,GO:0016324,GO:0016887,GO:0031410,GO:0032376,GO:0032782,GO:0042626,GO:0042910,GO:0045332,GO:0046581,GO:0055088,GO:0061092,GO:0090554,GO:0090555,GO:0099038,GO:0140326,GO:1901557,GO:1903413,GO:2001140	Golgi membrane|nucleotide binding|ATP binding|nucleoplasm|cytoplasm|cytosol|plasma membrane|focal adhesion|drug transmembrane transport|lipid transport|actin cytoskeleton|membrane|integral component of membrane|apical plasma membrane|ATPase|cytoplasmic vesicle|positive regulation of cholesterol transport|bile acid secretion|ATPase-coupled transmembrane transporter activity|xenobiotic transmembran…	mmu02010,mmu04976	ABC transporters|Bile secretion
Gjc1	6.92011	1.20981	3.42648	17.6966	4.1454	0.000611454	0.00130747	Up	0.0136576	0.0133293	0	0.244258	0.119274	0.235329	14615	gap junction protein, gamma 1	GO:0001570,GO:0005216,GO:0005243,GO:0005515,GO:0005886,GO:0005921,GO:0005922,GO:0007154,GO:0007267,GO:0007268,GO:0007507,GO:0007601,GO:0016020,GO:0016021,GO:0016264,GO:0030054,GO:0048468,GO:0048738,GO:0086053,GO:0086077	vasculogenesis|ion channel activity|gap junction channel activity|protein binding|plasma membrane|gap junction|connexin complex|cell communication|cell-cell signaling|chemical synaptic transmission|heart development|visual perception|membrane|integral component of membrane|gap junction assembly|cell junction|cell development|cardiac muscle tissue development|AV node cell to bundle of His cell com…
Mid2	10.3395	1.05622	3.92079	17.6455	4.14123	8.82593e-05	0.000211766	Up	0	0	0.0237841	0.2461	0.123815	0.121722	23947	midline 2	GO:0003713,GO:0005737,GO:0005856,GO:0005874,GO:0008017,GO:0008270,GO:0010508,GO:0016740,GO:0019899,GO:0032897,GO:0035372,GO:0042802,GO:0042803,GO:0043123,GO:0045087,GO:0046597,GO:0046872,GO:0051091,GO:0051092,GO:0051219,GO:1902187	transcription coactivator activity|cytoplasm|cytoskeleton|microtubule|microtubule binding|zinc ion binding|positive regulation of autophagy|transferase activity|enzyme binding|negative regulation of viral transcription|protein localization to microtubule|identical protein binding|protein homodimerization activity|positive regulation of I-kappaB kinase/NF-kappaB signaling|innate immune response|ne…
Gm6293	1.79143	1.76296	2.3439	17.5354	4.1322	0.0190834	0.0319571	Up	0	0	0	0.332921	0.325138	0.679236	102633050
Syt9	1.78406	1.78834	2.30792	17.4766	4.12735	0.0210035	0.0348765	Up	0	0	0	0.0757646	0.0246645	0.0515259	60510	synaptotagmin IX	GO:0000149,GO:0001786,GO:0005509,GO:0005515,GO:0005544,GO:0005546,GO:0005886,GO:0014059,GO:0016020,GO:0016021,GO:0016192,GO:0017156,GO:0017158,GO:0019905,GO:0030054,GO:0030141,GO:0030276,GO:0030285,GO:0030667,GO:0031045,GO:0031410,GO:0042802,GO:0045202,GO:0045956,GO:0046872,GO:0050796,GO:0070382,GO:0071277,GO:0098686,GO:0099502	SNARE binding|phosphatidylserine binding|calcium ion binding|protein binding|calcium-dependent phospholipid binding|phosphatidylinositol-4,5-bisphosphate binding|plasma membrane|regulation of dopamine secretion|membrane|integral component of membrane|vesicle-mediated transport|calcium-ion regulated exocytosis|regulation of calcium ion-dependent exocytosis|syntaxin binding|cell junction|secretory …
Yipf7	1.78011	1.82004	2.26626	17.4445	4.1247	0.0234353	0.0384917	Up	0	0	0	0.285046	0.079538	0.12462	75581	Yip1 domain family, member 7	GO:0005783,GO:0005794,GO:0016020,GO:0016021	endoplasmic reticulum|Golgi apparatus|membrane|integral component of membrane
Csdc2	1.77905	1.73492	2.37709	17.4368	4.12407	0.01745	0.0293985	Up	0	0	0	0.0989403	0.077302	0.0605584	105859	cold shock domain containing C2, RNA binding	GO:0003676,GO:0003723,GO:0003730,GO:0005634,GO:0005737,GO:0006397,GO:0008134,GO:0043488	nucleic acid binding|RNA binding|mRNA 3'-UTR binding|nucleus|cytoplasm|mRNA processing|transcription factor binding|regulation of mRNA stability			CSD
Nrp1	5218.69	0.201376	20.4628	17.3963	4.12071	4.62471e-93	3.84284e-91	Up	2.15434	2.07765	3.74763	53.4569	55.3728	59.4324	18186	neuropilin 1	GO:0001525,GO:0001569,GO:0001764,GO:0002040,GO:0002042,GO:0003148,GO:0003253,GO:0005021,GO:0005096,GO:0005515,GO:0005737,GO:0005739,GO:0005769,GO:0005829,GO:0005883,GO:0005886,GO:0005925,GO:0006930,GO:0007229,GO:0007275,GO:0007399,GO:0007411,GO:0007413,GO:0007507,GO:0008045,GO:0008201,GO:0009887,GO:0009986,GO:0010595,GO:0016020,GO:0016021,GO:0016358,GO:0016477,GO:0017154,GO:0019838,GO:0019901,GO:…	angiogenesis|branching involved in blood vessel morphogenesis|neuron migration|sprouting angiogenesis|cell migration involved in sprouting angiogenesis|outflow tract septum morphogenesis|cardiac neural crest cell migration involved in outflow tract morphogenesis|vascular endothelial growth factor-activated receptor activity|GTPase activator activity|protein binding|cytoplasm|mitochondrion|early e…	mmu04360,mmu05166,mmu05171	Axon guidance|Human T-cell leukemia virus 1 infection|Coronavirus disease - COVID-19
Sh3tc2	6.77692	1.19998	3.42899	17.3241	4.11471	0.000605822	0.00129601	Up	0	0.0083619	0.00904986	0.102154	0.0997661	0.164998	225608	SH3 domain and tetratricopeptide repeats 2	GO:0005515,GO:0005886,GO:0022011,GO:0031410,GO:0032287,GO:0033157,GO:0055037,GO:1901184	protein binding|plasma membrane|myelination in peripheral nervous system|cytoplasmic vesicle|peripheral nervous system myelin maintenance|regulation of intracellular protein transport|recycling endosome|regulation of ERBB signaling pathway
Gpr176	69.543	0.440578	9.25885	16.9035	4.07925	2.0664e-20	1.6321e-19	Up	0.0614888	0.0700125	0.0865974	0.997868	1.59109	1.90085	381413	G protein-coupled receptor 176	GO:0004930,GO:0005886,GO:0007165,GO:0007186,GO:0007193,GO:0016020,GO:0016021,GO:0048511,GO:0048512	G protein-coupled receptor activity|plasma membrane|signal transduction|G protein-coupled receptor signaling pathway|adenylate cyclase-inhibiting G protein-coupled receptor signaling pathway|membrane|integral component of membrane|rhythmic process|circadian behavior
Tox2	29.6176	0.748433	5.44145	16.8253	4.07256	5.28491e-08	1.80469e-07	Up	0	0.0314209	0.068012	1.07693	0.593566	0.337193	269389	TOX high mobility group box family member 2	GO:0003713,GO:0005634,GO:0005654,GO:0006357,GO:0031490,GO:0045944,GO:0061629	transcription coactivator activity|nucleus|nucleoplasm|regulation of transcription by RNA polymerase II|chromatin DNA binding|positive regulation of transcription by RNA polymerase II|RNA polymerase II-specific DNA-binding transcription factor binding			HMG
Plxna2	98.8203	0.339054	12.0042	16.7963	4.07007	3.37754e-33	4.72822e-32	Up	0.0436597	0.0196663	0.0390212	0.610648	0.684363	0.796536	18845	plexin A2	GO:0001756,GO:0002116,GO:0005515,GO:0005886,GO:0005887,GO:0007162,GO:0007165,GO:0007166,GO:0008360,GO:0016020,GO:0016021,GO:0017154,GO:0021915,GO:0021935,GO:0030334,GO:0042802,GO:0043087,GO:0050772,GO:0051642,GO:0060037,GO:0060174,GO:0062023,GO:0071526,GO:1902287	somitogenesis|semaphorin receptor complex|protein binding|plasma membrane|integral component of plasma membrane|negative regulation of cell adhesion|signal transduction|cell surface receptor signaling pathway|regulation of cell shape|membrane|integral component of membrane|semaphorin receptor activity|neural tube development|cerebellar granule cell precursor tangential migration|regulation of cel…	mmu04360	Axon guidance
Acot1	29.3009	1.66786	2.42266	16.4573	4.04066	0.0154075	0.0262562	Up	0.286284	0	0	1.51704	2.40757	1.93445	26897	acyl-CoA thioesterase 1	GO:0001676,GO:0005737,GO:0005739,GO:0005829,GO:0006629,GO:0006631,GO:0006637,GO:0010667,GO:0016290,GO:0016787,GO:0016790,GO:0047617,GO:0052689,GO:0102991	long-chain fatty acid metabolic process|cytoplasm|mitochondrion|cytosol|lipid metabolic process|fatty acid metabolic process|acyl-CoA metabolic process|negative regulation of cardiac muscle cell apoptotic process|palmitoyl-CoA hydrolase activity|hydrolase activity|thiolester hydrolase activity|acyl-CoA hydrolase activity|carboxylic ester hydrolase activity|myristoyl-CoA hydrolase activity	mmu00062,mmu01040,mmu04913	Fatty acid elongation|Biosynthesis of unsaturated fatty acids|Ovarian steroidogenesis
Nrap	6.46162	1.19095	3.39261	16.4545	4.04041	0.000692307	0.00146996	Up	0.00900668	0	0.00951337	0.143181	0.104876	0.118675	18175	nebulin-related anchoring protein	GO:0003779,GO:0005515,GO:0005916,GO:0005927,GO:0017166,GO:0030016,GO:0030018,GO:0030036,GO:0046872,GO:0051015,GO:0051371,GO:0055001,GO:0071691	actin binding|protein binding|fascia adherens|muscle tendon junction|vinculin binding|myofibril|Z disc|actin cytoskeleton organization|metal ion binding|actin filament binding|muscle alpha-actinin binding|muscle cell development|cardiac muscle thin filament assembly
Arhgap6	309.642	0.265212	15.23	16.4404	4.03918	2.23689e-52	6.00831e-51	Up	0.210783	0.189892	0.393904	5.06658	6.26975	4.45362	11856	Rho GTPase activating protein 6	GO:0005096,GO:0005737,GO:0005829,GO:0007015,GO:0007165,GO:0007202,GO:0010518,GO:0015629,GO:0016004,GO:0017124,GO:0043087,GO:0043274,GO:0043547,GO:0048041,GO:0051497,GO:0051895	GTPase activator activity|cytoplasm|cytosol|actin filament organization|signal transduction|activation of phospholipase C activity|positive regulation of phospholipase activity|actin cytoskeleton|phospholipase activator activity|SH3 domain binding|regulation of GTPase activity|phospholipase binding|positive regulation of GTPase activity|focal adhesion assembly|negative regulation of stress fiber …
Pomgnt2	6.43738	1.24974	3.22899	16.3974	4.0354	0.00124229	0.00254714	Up	0.0190514	0	0.0201232	0.39751	0.240325	0.135169	215494	protein O-linked mannose beta 1,4-N-acetylglucosaminyltransferase 2	GO:0001764,GO:0005783,GO:0006493,GO:0008375,GO:0016020,GO:0016021,GO:0016740,GO:0016757,GO:0035269,GO:0097363	neuron migration|endoplasmic reticulum|protein O-linked glycosylation|acetylglucosaminyltransferase activity|membrane|integral component of membrane|transferase activity|glycosyltransferase activity|protein O-linked mannosylation|protein O-GlcNAc transferase activity	mmu00515	Mannose type O-glycan biosynthesis
Tmem82	25.6191	0.648292	6.2133	16.314	4.02804	5.18816e-10	2.10504e-09	Up	0.0240033	0.0468525	0.126768	1.07321	1.07141	1.72735	213989	transmembrane protein 82	GO:0016020,GO:0016021	membrane|integral component of membrane
Rhod	6.35471	1.33373	3.01271	16.2025	4.01815	0.00258927	0.00504124	Up	0	0.0270157	0	0.0962618	0.120872	0.33668	11854	ras homolog family member D	GO:0000166,GO:0003924,GO:0005525,GO:0005768,GO:0005856,GO:0005886,GO:0005938,GO:0006605,GO:0007015,GO:0007163,GO:0007264,GO:0008360,GO:0016020,GO:0016477,GO:0019901,GO:0030032,GO:0030335,GO:0030865,GO:0031410,GO:0032956,GO:0042995,GO:0043231,GO:0045785,GO:0048041,GO:0051017,GO:0051893,GO:2000249	nucleotide binding|GTPase activity|GTP binding|endosome|cytoskeleton|plasma membrane|cell cortex|protein targeting|actin filament organization|establishment or maintenance of cell polarity|small GTPase mediated signal transduction|regulation of cell shape|membrane|cell migration|protein kinase binding|lamellipodium assembly|positive regulation of cell migration|cortical cytoskeleton organization|…	mmu04360	Axon guidance
Il34	12.6987	0.940589	4.26513	16.1306	4.01173	1.99787e-05	5.18687e-05	Up	0.0360923	0	0.0381227	0.340674	0.3152	0.78651	76527	interleukin 34	GO:0001934,GO:0002376,GO:0005125,GO:0005157,GO:0005576,GO:0005615,GO:0006954,GO:0008083,GO:0008284,GO:0010628,GO:0010759,GO:0042802,GO:0043406,GO:0045087,GO:0045651,GO:0045657,GO:0048714,GO:0061098,GO:0061514,GO:0061518,GO:0120041	positive regulation of protein phosphorylation|immune system process|cytokine activity|macrophage colony-stimulating factor receptor binding|extracellular region|extracellular space|inflammatory response|growth factor activity|positive regulation of cell population proliferation|positive regulation of gene expression|positive regulation of macrophage chemotaxis|identical protein binding|positive …	mmu04060,mmu04061	Cytokine-cytokine receptor interaction|Viral protein interaction with cytokine and cytokine receptor
Acot4	9.47556	1.23329	3.25174	16.1151	4.01034	0.00114699	0.00236266	Up	0	0.0257166	0.0139162	0.0392712	0.421885	0.32049	171282	acyl-CoA thioesterase 4	GO:0000038,GO:0001676,GO:0004778,GO:0005777,GO:0006104,GO:0006629,GO:0006631,GO:0006637,GO:0016787,GO:0016790,GO:0032788,GO:0032789,GO:0043648,GO:0043649,GO:0044466,GO:0046459,GO:0047617,GO:0052689	very long-chain fatty acid metabolic process|long-chain fatty acid metabolic process|succinyl-CoA hydrolase activity|peroxisome|succinyl-CoA metabolic process|lipid metabolic process|fatty acid metabolic process|acyl-CoA metabolic process|hydrolase activity|thiolester hydrolase activity|saturated monocarboxylic acid metabolic process|unsaturated monocarboxylic acid metabolic process|dicarboxylic …	mmu00062,mmu01040,mmu04913	Fatty acid elongation|Biosynthesis of unsaturated fatty acids|Ovarian steroidogenesis
Fzd10	1.63503	1.81091	2.20969	16.0172	4.00155	0.0271264	0.044035	Up	0	0	0	0.0329801	0.0805229	0.0672871	93897	frizzled class receptor 10	GO:0004888,GO:0004930,GO:0005654,GO:0005737,GO:0005886,GO:0007165,GO:0007166,GO:0007186,GO:0007275,GO:0009986,GO:0016020,GO:0016021,GO:0016055,GO:0017147,GO:0032956,GO:0034260,GO:0035567,GO:0038031,GO:0042813,GO:0043507,GO:0043547,GO:0060070	transmembrane signaling receptor activity|G protein-coupled receptor activity|nucleoplasm|cytoplasm|plasma membrane|signal transduction|cell surface receptor signaling pathway|G protein-coupled receptor signaling pathway|multicellular organism development|cell surface|membrane|integral component of membrane|Wnt signaling pathway|Wnt-protein binding|regulation of actin cytoskeleton organization|ne…	mmu04150,mmu04310,mmu04390,mmu04550,mmu04916,mmu04934,mmu05010,mmu05022,mmu05165,mmu05200,mmu05205,mmu05217,mmu05224,mmu05225,mmu05226	mTOR signaling pathway|Wnt signaling pathway|Hippo signaling pathway|Signaling pathways regulating pluripotency of stem cells|Melanogenesis|Cushing syndrome|Alzheimer disease|Pathways of neurodegeneration - multiple diseases|Human papillomavirus infection|Pathways in cancer|Proteoglycans in cancer|Basal cell carcinoma|Breast cancer|Hepatocellular carcinoma|Gastric cancer
Ddc	1.63214	1.78339	2.24263	15.9943	3.99949	0.0249208	0.0407573	Up	0	0	0	0.0956001	0.0560192	0.0585139	13195	dopa decarboxylase	GO:0003824,GO:0004058,GO:0005737,GO:0006520,GO:0006584,GO:0008021,GO:0009636,GO:0015842,GO:0016597,GO:0016829,GO:0016831,GO:0019752,GO:0019899,GO:0019904,GO:0030170,GO:0030424,GO:0036468,GO:0042416,GO:0042423,GO:0042427,GO:0043025	catalytic activity|aromatic-L-amino-acid decarboxylase activity|cytoplasm|cellular amino acid metabolic process|catecholamine metabolic process|synaptic vesicle|response to toxic substance|aminergic neurotransmitter loading into synaptic vesicle|amino acid binding|lyase activity|carboxy-lyase activity|carboxylic acid metabolic process|enzyme binding|protein domain specific binding|pyridoxal phosp…	mmu00350,mmu00360,mmu00380,mmu04726,mmu04728,mmu05030,mmu05031,mmu05034	Tyrosine metabolism|Phenylalanine metabolism|Tryptophan metabolism|Serotonergic synapse|Dopaminergic synapse|Cocaine addiction|Amphetamine addiction|Alcoholism
Speg	72.1608	0.411989	9.69845	15.9519	3.99566	3.06117e-22	2.65382e-21	Up	0.0328534	0.0204042	0.0157735	0.338294	0.54195	0.472242	11790	SPEG complex locus	GO:0000166,GO:0001701,GO:0004672,GO:0004674,GO:0005524,GO:0005634,GO:0016301,GO:0016310,GO:0016740,GO:0030154,GO:0042692,GO:0055013,GO:0060541,GO:0072359,GO:0106310,GO:0106311	nucleotide binding|in utero embryonic development|protein kinase activity|protein serine/threonine kinase activity|ATP binding|nucleus|kinase activity|phosphorylation|transferase activity|cell differentiation|muscle cell differentiation|cardiac muscle cell development|respiratory system development|circulatory system development|protein serine kinase activity|protein threonine kinase activity
Cd163	362.481	0.413187	9.65985	15.904	3.99132	4.4653e-22	3.84763e-21	Up	0.242121	0.257783	0.813725	10.2678	5.35028	9.50388	93671	CD163 antigen	GO:0005044,GO:0005576,GO:0005886,GO:0006953,GO:0006954,GO:0009897,GO:0016020,GO:0016021	scavenger receptor activity|extracellular region|plasma membrane|acute-phase response|inflammatory response|external side of plasma membrane|membrane|integral component of membrane
Dppa3	78.1174	0.361964	11.0238	15.892	3.99023	2.93346e-28	3.33452e-27	Up	0.484995	0.295835	0.76842	9.33643	11.0007	9.40136	73708	developmental pluripotency-associated 3	GO:0001939,GO:0001940,GO:0005515,GO:0005634,GO:0005737,GO:0006325,GO:0007275,GO:0035064,GO:0040016,GO:0044726,GO:1901536,GO:2000653	female pronucleus|male pronucleus|protein binding|nucleus|cytoplasm|chromatin organization|multicellular organism development|methylated histone binding|embryonic cleavage|protection of DNA demethylation of female pronucleus|negative regulation of DNA demethylation|regulation of genetic imprinting
Mmp3	3.33525	1.63095	2.44284	15.8252	3.98415	0.0145721	0.0249583	Up	0	0	0.0290842	0.136791	0.0534375	0.390721	17392	matrix metallopeptidase 3	GO:0004175,GO:0004222,GO:0005576,GO:0005615,GO:0005634,GO:0005739,GO:0005829,GO:0006508,GO:0008233,GO:0008237,GO:0008270,GO:0010727,GO:0016787,GO:0030163,GO:0030198,GO:0030334,GO:0030335,GO:0030425,GO:0030574,GO:0031012,GO:0031334,GO:0032991,GO:0044297,GO:0044877,GO:0046872,GO:0051898,GO:0071230,GO:0071492,GO:1903209	endopeptidase activity|metalloendopeptidase activity|extracellular region|extracellular space|nucleus|mitochondrion|cytosol|proteolysis|peptidase activity|metallopeptidase activity|zinc ion binding|negative regulation of hydrogen peroxide metabolic process|hydrolase activity|protein catabolic process|extracellular matrix organization|regulation of cell migration|positive regulation of cell migrat…	mmu04657,mmu04668,mmu05171,mmu05202,mmu05215,mmu05323,mmu05417	IL-17 signaling pathway|TNF signaling pathway|Coronavirus disease - COVID-19|Transcriptional misregulation in cancer|Prostate cancer|Rheumatoid arthritis|Lipid and atherosclerosis
Mrgpre	65.0179	0.425207	9.34904	15.7282	3.97528	8.84438e-21	7.15684e-20	Up	0.14435	0.0768436	0.0554439	1.53854	2.22839	1.58279	244238	MAS-related GPR, member E	GO:0004930,GO:0005886,GO:0007165,GO:0007186,GO:0016020,GO:0016021	G protein-coupled receptor activity|plasma membrane|signal transduction|G protein-coupled receptor signaling pathway|membrane|integral component of membrane
Spry3	3.2937	1.50454	2.63769	15.6546	3.96851	0.0083472	0.014917	Up	0	0.00971276	0	0.0494404	0.106226	0.050435	236576	sprouty RTK signaling antagonist 3	GO:0005515,GO:0005737,GO:0007275,GO:0007399,GO:0009966,GO:0016020,GO:0043409,GO:0061564,GO:0070373,GO:0150013	protein binding|cytoplasm|multicellular organism development|nervous system development|regulation of signal transduction|membrane|negative regulation of MAPK cascade|axon development|negative regulation of ERK1 and ERK2 cascade|negative regulation of neuron projection arborization
Shcbp1l	6.14704	1.32108	3.00227	15.63	3.96624	0.00267971	0.00520234	Up	0	0	0.0431649	0.46694	0.158617	0.165681	71836	Shc SH2-domain binding protein 1-like	GO:0005515,GO:0005737,GO:0005856,GO:0007112,GO:0007283,GO:0030154,GO:0072687,GO:2001252	protein binding|cytoplasm|cytoskeleton|male meiosis cytokinesis|spermatogenesis|cell differentiation|meiotic spindle|positive regulation of chromosome organization
Cadm1	200.439	0.242677	16.2633	15.4199	3.94672	1.7986e-59	5.92953e-58	Up	0.044308	0.0412773	0.048928	0.774413	0.963465	0.792033	54725	cell adhesion molecule 1	GO:0001819,GO:0001889,GO:0002376,GO:0005102,GO:0005515,GO:0005886,GO:0005911,GO:0006915,GO:0007155,GO:0007156,GO:0007157,GO:0007275,GO:0007283,GO:0007416,GO:0008021,GO:0008037,GO:0009826,GO:0014069,GO:0016020,GO:0016021,GO:0016323,GO:0016338,GO:0030054,GO:0030154,GO:0030165,GO:0030424,GO:0030425,GO:0042271,GO:0042803,GO:0043005,GO:0043196,GO:0045202,GO:0045954,GO:0050839,GO:0051606,GO:0060348,GO:…	positive regulation of cytokine production|liver development|immune system process|signaling receptor binding|protein binding|plasma membrane|cell-cell junction|apoptotic process|cell adhesion|homophilic cell adhesion via plasma membrane adhesion molecules|heterophilic cell-cell adhesion via plasma membrane cell adhesion molecules|multicellular organism development|spermatogenesis|synapse assembl…	mmu04514	Cell adhesion molecules
Fcna	1514.55	0.319143	12.3325	15.3039	3.93583	6.0545e-35	9.05562e-34	Up	5.95956	4.51204	7.97345	172.148	66.7659	105.066	14133	ficolin A	GO:0001867,GO:0002376,GO:0003823,GO:0005102,GO:0005515,GO:0005576,GO:0005581,GO:0005615,GO:0005886,GO:0016020,GO:0030246,GO:0045087,GO:0046872,GO:0062023,GO:0097367	complement activation, lectin pathway|immune system process|antigen binding|signaling receptor binding|protein binding|extracellular region|collagen trimer|extracellular space|plasma membrane|membrane|carbohydrate binding|innate immune response|metal ion binding|collagen-containing extracellular matrix|carbohydrate derivative binding
Foxo6	6.02101	1.20569	3.26304	15.2868	3.93422	0.00110226	0.00227579	Up	0	0.0180457	0.0195304	0.257201	0.17942	0.262375	329934	forkhead box O6	GO:0000978,GO:0000981,GO:0003677,GO:0003700,GO:0005634,GO:0005654,GO:0005737,GO:0006355,GO:0006357,GO:0007613,GO:0043565,GO:0060999	RNA polymerase II cis-regulatory region sequence-specific DNA binding|DNA-binding transcription factor activity, RNA polymerase II-specific|DNA binding|DNA-binding transcription factor activity|nucleus|nucleoplasm|cytoplasm|regulation of transcription, DNA-templated|regulation of transcription by RNA polymerase II|memory|sequence-specific DNA binding|positive regulation of dendritic spine develop…	mmu04068	FoxO signaling pathway	Fork
Serpinb1c	9.03268	1.02251	3.84726	15.2829	3.93385	0.000119446	0.000281601	Up	0.0175543	0.0342645	0	0.209298	0.391777	0.391432	380839	serine (or cysteine) peptidase inhibitor, clade B, member 1c	GO:0004867,GO:0005515,GO:0005615,GO:0005737,GO:0010466,GO:0010951,GO:0030414,GO:0032691	serine-type endopeptidase inhibitor activity|protein binding|extracellular space|cytoplasm|negative regulation of peptidase activity|negative regulation of endopeptidase activity|peptidase inhibitor activity|negative regulation of interleukin-1 beta production
Hesx1	11.8941	0.88553	4.4189	15.0644	3.91307	9.92032e-06	2.65058e-05	Up	0.079792	0.038937	0.0421405	0.634237	1.20011	1.13224	15209	homeobox gene expressed in ES cells	GO:0000122,GO:0000977,GO:0000978,GO:0000981,GO:0001227,GO:0003677,GO:0003682,GO:0005515,GO:0005634,GO:0006355,GO:0006357,GO:0007275,GO:0007420,GO:0008022,GO:0008134,GO:0008406,GO:0010467,GO:0016055,GO:0019827,GO:0021983,GO:0030878,GO:0030900,GO:0030916,GO:0035264,GO:0042803,GO:0043010,GO:0043565,GO:0043584,GO:0045892,GO:0045995,GO:0047485,GO:0048853,GO:0048861,GO:0048863,GO:0060070,GO:0070371,GO:…	negative regulation of transcription by RNA polymerase II|RNA polymerase II transcription regulatory region sequence-specific DNA binding|RNA polymerase II cis-regulatory region sequence-specific DNA binding|DNA-binding transcription factor activity, RNA polymerase II-specific|DNA-binding transcription repressor activity, RNA polymerase II-specific|DNA binding|chromatin binding|protein binding|nu…	mmu04550	Signaling pathways regulating pluripotency of stem cells	Homeobox
Fam171a1	79.8434	0.401327	9.729	14.9753	3.90451	2.26813e-22	1.97717e-21	Up	0.143167	0.0752367	0.0814267	2.42915	1.39991	1.6855	269233	family with sequence similarity 171, member A1	GO:0005886,GO:0008360,GO:0043149	plasma membrane|regulation of cell shape|stress fiber assembly
Ddah1	3.15113	1.47927	2.63582	14.9191	3.89909	0.00839332	0.0149938	Up	0.0115893	0	0	0.0806043	0.0899659	0.0587327	69219	dimethylarginine dimethylaminohydrolase 1	GO:0000052,GO:0003073,GO:0005739,GO:0006525,GO:0006527,GO:0006809,GO:0008270,GO:0008285,GO:0016403,GO:0016597,GO:0016787,GO:0017014,GO:0043116,GO:0045429,GO:0045766,GO:0046872,GO:1900038	citrulline metabolic process|regulation of systemic arterial blood pressure|mitochondrion|arginine metabolic process|arginine catabolic process|nitric oxide biosynthetic process|zinc ion binding|negative regulation of cell population proliferation|dimethylargininase activity|amino acid binding|hydrolase activity|protein nitrosylation|negative regulation of vascular permeability|positive regulatio…
Csgalnact1	3.1506	1.48751	2.62107	14.9168	3.89886	0.0087655	0.0156076	Up	0.00882555	0	0	0.0526132	0.077075	0.0447264	234356	chondroitin sulfate N-acetylgalactosaminyltransferase 1	GO:0001958,GO:0005794,GO:0008376,GO:0008955,GO:0015020,GO:0016020,GO:0016021,GO:0016740,GO:0019276,GO:0030198,GO:0030204,GO:0030206,GO:0032580,GO:0046398,GO:0046872,GO:0047237,GO:0047238,GO:0050653,GO:0051216	endochondral ossification|Golgi apparatus|acetylgalactosaminyltransferase activity|peptidoglycan glycosyltransferase activity|glucuronosyltransferase activity|membrane|integral component of membrane|transferase activity|UDP-N-acetylgalactosamine metabolic process|extracellular matrix organization|chondroitin sulfate metabolic process|chondroitin sulfate biosynthetic process|Golgi cisterna membran…	mmu00532	Glycosaminoglycan biosynthesis - chondroitin sulfate / dermatan sulfate
Kitl	116.304	0.280902	13.8112	14.7189	3.8796	2.18092e-43	4.39556e-42	Up	0.128629	0.125537	0.0905769	2.05337	2.07194	2.11206	17311	kit ligand	GO:0001541,GO:0001755,GO:0002687,GO:0002763,GO:0005125,GO:0005173,GO:0005515,GO:0005576,GO:0005615,GO:0005737,GO:0005856,GO:0005886,GO:0007155,GO:0007281,GO:0008083,GO:0008284,GO:0016020,GO:0016021,GO:0030027,GO:0030175,GO:0033026,GO:0035162,GO:0035234,GO:0042995,GO:0043066,GO:0043406,GO:0045636,GO:0046579,GO:0050731,GO:0070668,GO:0097192,GO:1902035	ovarian follicle development|neural crest cell migration|positive regulation of leukocyte migration|positive regulation of myeloid leukocyte differentiation|cytokine activity|stem cell factor receptor binding|protein binding|extracellular region|extracellular space|cytoplasm|cytoskeleton|plasma membrane|cell adhesion|germ cell development|growth factor activity|positive regulation of cell populat…	mmu04010,mmu04014,mmu04015,mmu04072,mmu04151,mmu04640,mmu04916,mmu05200	MAPK signaling pathway|Ras signaling pathway|Rap1 signaling pathway|Phospholipase D signaling pathway|PI3K-Akt signaling pathway|Hematopoietic cell lineage|Melanogenesis|Pathways in cancer
Scgb1a1	8.72308	0.998223	3.88492	14.7028	3.87802	0.000102363	0.000243714	Up	0.211926	0	0.111924	1.68452	2.26207	1.82581	22287	secretoglobin, family 1A, member 1 (uteroglobin)	GO:0000122,GO:0005576,GO:0005615,GO:0005622,GO:0005635,GO:0005737,GO:0005783,GO:0005791,GO:0007165,GO:0019834,GO:0030141,GO:0032689,GO:0032696,GO:0032713,GO:0032714,GO:0034097,GO:0042130,GO:0043488,GO:0050727,GO:0097160	negative regulation of transcription by RNA polymerase II|extracellular region|extracellular space|intracellular anatomical structure|nuclear envelope|cytoplasm|endoplasmic reticulum|rough endoplasmic reticulum|signal transduction|phospholipase A2 inhibitor activity|secretory granule|negative regulation of interferon-gamma production|negative regulation of interleukin-13 production|negative regul…
Tchh	14.4363	0.844656	4.58224	14.6255	3.87042	4.60019e-06	1.27914e-05	Up	0.00842234	0.0246596	0.00889616	0.38494	0.147107	0.230488	99681	trichohyalin	GO:0030674,GO:0045109	protein-macromolecule adaptor activity|intermediate filament organization
Enpp1	810.409	0.13792	28.0433	14.5984	3.86774	4.82118e-173	1.80274e-170	Up	0.550445	0.713928	0.795616	12.5717	11.7437	12.3842	18605	ectonucleotide pyrophosphatase/phosphodiesterase 1	GO:0003676,GO:0003824,GO:0004527,GO:0004528,GO:0004551,GO:0005044,GO:0005158,GO:0005509,GO:0005524,GO:0005576,GO:0005615,GO:0005886,GO:0005887,GO:0006091,GO:0006796,GO:0006955,GO:0008270,GO:0009143,GO:0009986,GO:0016020,GO:0016021,GO:0016787,GO:0030247,GO:0030279,GO:0030308,GO:0030318,GO:0030500,GO:0030502,GO:0030505,GO:0030643,GO:0030730,GO:0031214,GO:0031953,GO:0032869,GO:0035529,GO:0036218,GO:…	nucleic acid binding|catalytic activity|exonuclease activity|phosphodiesterase I activity|nucleotide diphosphatase activity|scavenger receptor activity|insulin receptor binding|calcium ion binding|ATP binding|extracellular region|extracellular space|plasma membrane|integral component of plasma membrane|generation of precursor metabolites and energy|phosphate-containing compound metabolic process|…	mmu00230,mmu00240,mmu00500,mmu00740,mmu00760,mmu00770	Purine metabolism|Pyrimidine metabolism|Starch and sucrose metabolism|Riboflavin metabolism|Nicotinate and nicotinamide metabolism|Pantothenate and CoA biosynthesis
Zbtb8b	11.5174	1.04589	3.69611	14.5781	3.86573	0.000218929	0.000498201	Up	0.00773526	0.022648	0	0.0768558	0.135107	0.344969	215627	zinc finger and BTB domain containing 8b	GO:0000977,GO:0003677,GO:0005634,GO:0006357,GO:0046872	RNA polymerase II transcription regulatory region sequence-specific DNA binding|DNA binding|nucleus|regulation of transcription by RNA polymerase II|metal ion binding			ZBTB
Treml1	8.60441	1.01986	3.78175	14.4889	3.85688	0.000155728	0.000361854	Up	0.0401545	0	0.0848269	0.558552	0.623423	0.97678	71326	triggering receptor expressed on myeloid cells-like 1	GO:0004888,GO:0005515,GO:0005737,GO:0005794,GO:0005829,GO:0005886,GO:0009968,GO:0009986,GO:0016020,GO:0016021,GO:0016607,GO:0019722,GO:0030168,GO:0031091,GO:0038023,GO:0042060	transmembrane signaling receptor activity|protein binding|cytoplasm|Golgi apparatus|cytosol|plasma membrane|negative regulation of signal transduction|cell surface|membrane|integral component of membrane|nuclear speck|calcium-mediated signaling|platelet activation|platelet alpha granule|signaling receptor activity|wound healing
Lpl	31361.1	0.275275	13.989	14.428	3.8508	1.8206e-44	3.78201e-43	Up	35.2488	34.4134	67.7364	630.159	1049.18	715.296	16956	lipoprotein lipase	GO:0004465,GO:0004620,GO:0004806,GO:0005102,GO:0005509,GO:0005515,GO:0005576,GO:0005615,GO:0005886,GO:0006629,GO:0006631,GO:0006633,GO:0008201,GO:0008970,GO:0009617,GO:0009986,GO:0010744,GO:0010886,GO:0010890,GO:0016020,GO:0016042,GO:0016298,GO:0016787,GO:0017129,GO:0019432,GO:0019433,GO:0031670,GO:0032722,GO:0032731,GO:0032755,GO:0032760,GO:0034185,GO:0034361,GO:0034371,GO:0034372,GO:0042627,GO:…	lipoprotein lipase activity|phospholipase activity|triglyceride lipase activity|signaling receptor binding|calcium ion binding|protein binding|extracellular region|extracellular space|plasma membrane|lipid metabolic process|fatty acid metabolic process|fatty acid biosynthetic process|heparin binding|phospholipase A1 activity|response to bacterium|cell surface|positive regulation of macrophage der…	mmu00561,mmu03320,mmu04979,mmu05010	Glycerolipid metabolism|PPAR signaling pathway|Cholesterol metabolism|Alzheimer disease
Plxna4	119.708	0.336397	11.4402	14.4044	3.84844	2.63409e-30	3.24894e-29	Up	0.0590272	0.0384055	0.070661	1.28244	0.786607	0.877477	243743	plexin A4	GO:0002116,GO:0005515,GO:0005886,GO:0005887,GO:0007162,GO:0007165,GO:0007399,GO:0007411,GO:0008045,GO:0008360,GO:0016020,GO:0016021,GO:0017154,GO:0021602,GO:0021610,GO:0021612,GO:0021615,GO:0021636,GO:0021637,GO:0021644,GO:0021784,GO:0021785,GO:0021793,GO:0021960,GO:0030334,GO:0043087,GO:0048485,GO:0048812,GO:0048841,GO:0050772,GO:0050923,GO:0071526,GO:1902287	semaphorin receptor complex|protein binding|plasma membrane|integral component of plasma membrane|negative regulation of cell adhesion|signal transduction|nervous system development|axon guidance|motor neuron axon guidance|regulation of cell shape|membrane|integral component of membrane|semaphorin receptor activity|cranial nerve morphogenesis|facial nerve morphogenesis|facial nerve structural org…	mmu04360	Axon guidance
Pdgfc	90.6634	0.348657	11.0168	14.331	3.84107	3.17244e-28	3.59467e-27	Up	0.083113	0.229826	0.131683	2.78017	2.2044	2.86418	54635	platelet-derived growth factor, C polypeptide	GO:0005161,GO:0005576,GO:0005615,GO:0005634,GO:0005737,GO:0005829,GO:0005886,GO:0007171,GO:0007275,GO:0008083,GO:0008284,GO:0009887,GO:0009986,GO:0014068,GO:0016020,GO:0030335,GO:0031954,GO:0042803,GO:0043406,GO:0048008,GO:0048146,GO:0048565,GO:0048568,GO:0050730,GO:0051781,GO:0060348,GO:0070374,GO:0070851,GO:0071230,GO:0120162	platelet-derived growth factor receptor binding|extracellular region|extracellular space|nucleus|cytoplasm|cytosol|plasma membrane|activation of transmembrane receptor protein tyrosine kinase activity|multicellular organism development|growth factor activity|positive regulation of cell population proliferation|animal organ morphogenesis|cell surface|positive regulation of phosphatidylinositol 3-k…	mmu01521,mmu04010,mmu04014,mmu04015,mmu04020,mmu04072,mmu04151,mmu04510,mmu04540,mmu04810,mmu05215,mmu05218,mmu05231	EGFR tyrosine kinase inhibitor resistance|MAPK signaling pathway|Ras signaling pathway|Rap1 signaling pathway|Calcium signaling pathway|Phospholipase D signaling pathway|PI3K-Akt signaling pathway|Focal adhesion|Gap junction|Regulation of actin cytoskeleton|Prostate cancer|Melanoma|Choline metabolism in cancer
Iqck	19.7108	0.670279	5.71493	14.2274	3.8306	1.0975e-08	3.97817e-08	Up	0.0259637	0.0253396	0.137122	1.00608	1.13373	1.05264	434232	IQ motif containing K
Aph1c	730.692	0.193087	19.8221	14.1959	3.8274	1.9179e-87	1.36942e-85	Up	0.626519	0.594474	1.08456	12.986	13.6872	12.9914	68318	aph1 homolog C, gamma secretase subunit	GO:0001656,GO:0001963,GO:0005783,GO:0005886,GO:0006509,GO:0007219,GO:0007220,GO:0007614,GO:0016020,GO:0016021,GO:0016485,GO:0030674,GO:0035249,GO:0043085,GO:0060134,GO:0070765	metanephros development|synaptic transmission, dopaminergic|endoplasmic reticulum|plasma membrane|membrane protein ectodomain proteolysis|Notch signaling pathway|Notch receptor processing|short-term memory|membrane|integral component of membrane|protein processing|protein-macromolecule adaptor activity|synaptic transmission, glutamatergic|positive regulation of catalytic activity|prepulse inhibit…	mmu04330,mmu05010	Notch signaling pathway|Alzheimer disease
Agmo	78.0846	0.451715	8.44348	14.0651	3.81405	3.0803e-17	2.06064e-16	Up	0.310914	0.195069	0.117288	5.22952	3.14626	2.45352	319660	alkylglycerol monooxygenase	GO:0005506,GO:0005783,GO:0006643,GO:0008610,GO:0016020,GO:0016021,GO:0016491,GO:0046485,GO:0050479	iron ion binding|endoplasmic reticulum|membrane lipid metabolic process|lipid biosynthetic process|membrane|integral component of membrane|oxidoreductase activity|ether lipid metabolic process|glyceryl-ether monooxygenase activity
Tmem267	97.6572	0.475976	8.01031	14.0521	3.81272	1.14415e-15	6.9416e-15	Up	0.373143	0.109252	0.177361	2.53962	5.68466	3.10128	633640	transmembrane protein 267	GO:0016020,GO:0016021	membrane|integral component of membrane
Nceh1	4599.09	0.128912	29.5677	14.0416	3.81163	3.89357e-192	1.97585e-189	Up	5.9705	5.67478	7.00055	94.837	119.328	104.998	320024	neutral cholesterol ester hydrolase 1	GO:0005783,GO:0005886,GO:0006470,GO:0006629,GO:0006805,GO:0016020,GO:0016021,GO:0016042,GO:0016787,GO:0017171,GO:0042301,GO:0043231,GO:0046485,GO:0052689,GO:0060395	endoplasmic reticulum|plasma membrane|protein dephosphorylation|lipid metabolic process|xenobiotic metabolic process|membrane|integral component of membrane|lipid catabolic process|hydrolase activity|serine hydrolase activity|phosphate ion binding|intracellular membrane-bounded organelle|ether lipid metabolic process|carboxylic ester hydrolase activity|SMAD protein signal transduction	mmu04927,mmu04934,mmu04976,mmu04979	Cortisol synthesis and secretion|Cushing syndrome|Bile secretion|Cholesterol metabolism
Zfpm2	13.8796	0.812491	4.68341	13.9794	3.80523	2.82147e-06	8.04542e-06	Up	0.03988	0.00973033	0	0.287273	0.232186	0.343578	22762	zinc finger protein, multitype 2	GO:0000122,GO:0001570,GO:0001701,GO:0003148,GO:0003151,GO:0003181,GO:0003192,GO:0003195,GO:0003221,GO:0003677,GO:0003713,GO:0003714,GO:0005515,GO:0005634,GO:0005654,GO:0005737,GO:0006357,GO:0007507,GO:0008134,GO:0030154,GO:0030324,GO:0045599,GO:0045892,GO:0045893,GO:0045944,GO:0046872,GO:0048568,GO:0048738,GO:0055008,GO:0060045,GO:0060412,GO:0060548,GO:0060979,GO:0061629,GO:2000020,GO:2000195	negative regulation of transcription by RNA polymerase II|vasculogenesis|in utero embryonic development|outflow tract septum morphogenesis|outflow tract morphogenesis|atrioventricular valve morphogenesis|mitral valve formation|tricuspid valve formation|right ventricular cardiac muscle tissue morphogenesis|DNA binding|transcription coactivator activity|transcription corepressor activity|protein bi…	mmu05206	MicroRNAs in cancer	zf-C2H2
Itga6	2786.5	0.135037	28.0904	13.8637	3.79325	1.28472e-173	4.93369e-171	Up	2.9272	2.1945	3.28188	47.745	47.581	46.6087	16403	integrin alpha 6	GO:0005178,GO:0005515,GO:0005604,GO:0005886,GO:0005912,GO:0007155,GO:0007160,GO:0007229,GO:0008305,GO:0009897,GO:0009925,GO:0009986,GO:0010811,GO:0010976,GO:0016020,GO:0016021,GO:0016323,GO:0022409,GO:0030056,GO:0030175,GO:0030335,GO:0031589,GO:0031668,GO:0031994,GO:0033627,GO:0034676,GO:0035878,GO:0038132,GO:0042327,GO:0042475,GO:0043065,GO:0043236,GO:0043547,GO:0043589,GO:0044877,GO:0045178,GO:…	integrin binding|protein binding|basement membrane|plasma membrane|adherens junction|cell adhesion|cell-matrix adhesion|integrin-mediated signaling pathway|integrin complex|external side of plasma membrane|basal plasma membrane|cell surface|positive regulation of cell-substrate adhesion|positive regulation of neuron projection development|membrane|integral component of membrane|basolateral plasma…	mmu04151,mmu04510,mmu04512,mmu04514,mmu04640,mmu04810,mmu05145,mmu05165,mmu05200,mmu05222,mmu05410,mmu05412,mmu05414	PI3K-Akt signaling pathway|Focal adhesion|ECM-receptor interaction|Cell adhesion molecules|Hematopoietic cell lineage|Regulation of actin cytoskeleton|Toxoplasmosis|Human papillomavirus infection|Pathways in cancer|Small cell lung cancer|Hypertrophic cardiomyopathy|Arrhythmogenic right ventricular cardiomyopathy|Dilated cardiomyopathy
Clec10a	1541.26	0.143167	26.4537	13.8066	3.78729	3.31108e-154	9.80148e-152	Up	5.5835	6.61008	6.59556	121.818	99.8316	95.6714	17312	C-type lectin domain family 10, member A	GO:0002248,GO:0016020,GO:0016021,GO:0030246	connective tissue replacement involved in inflammatory response wound healing|membrane|integral component of membrane|carbohydrate binding
Cpeb1	27.1846	0.668069	5.6585	13.7396	3.78027	1.52697e-08	5.46518e-08	Up	0	0.103058	0.0278843	0.695084	0.947809	0.588659	12877	cytoplasmic polyadenylation element binding protein 1	GO:0000900,GO:0003676,GO:0003723,GO:0003729,GO:0003730,GO:0005515,GO:0005634,GO:0005654,GO:0005737,GO:0005813,GO:0005829,GO:0006397,GO:0006417,GO:0007130,GO:0008135,GO:0008285,GO:0010976,GO:0014069,GO:0016020,GO:0017148,GO:0030054,GO:0030335,GO:0030426,GO:0032869,GO:0035925,GO:0043005,GO:0043022,GO:0043025,GO:0045182,GO:0045202,GO:0045727,GO:0046872,GO:0048168,GO:0048471,GO:0051028,GO:0051770,GO:…	translation repressor activity, mRNA regulatory element binding|nucleic acid binding|RNA binding|mRNA binding|mRNA 3'-UTR binding|protein binding|nucleus|nucleoplasm|cytoplasm|centrosome|cytosol|mRNA processing|regulation of translation|synaptonemal complex assembly|translation factor activity, RNA binding|negative regulation of cell population proliferation|positive regulation of neuron projecti…	mmu04114,mmu04914	Oocyte meiosis|Progesterone-mediated oocyte maturation
Hgf	287.634	0.240882	15.6562	13.6545	3.77131	3.01139e-55	8.76822e-54	Up	0.847262	0.421885	0.584442	9.07105	11.3925	10.4628	15234	hepatocyte growth factor	GO:0000187,GO:0000902,GO:0001889,GO:0001934,GO:0004252,GO:0005515,GO:0005576,GO:0005615,GO:0006508,GO:0008083,GO:0014068,GO:0030335,GO:0031643,GO:0032715,GO:0032733,GO:0033137,GO:0035729,GO:0042056,GO:0042802,GO:0043066,GO:0043154,GO:0044877,GO:0045766,GO:0048012,GO:0050673,GO:0050728,GO:0050731,GO:0051450,GO:0060326,GO:0060665,GO:0070572,GO:0090201,GO:1900744,GO:1901299,GO:1902042,GO:1902947,GO:…	activation of MAPK activity|cell morphogenesis|liver development|positive regulation of protein phosphorylation|serine-type endopeptidase activity|protein binding|extracellular region|extracellular space|proteolysis|growth factor activity|positive regulation of phosphatidylinositol 3-kinase signaling|positive regulation of cell migration|positive regulation of myelination|negative regulation of i…	mmu01521,mmu04010,mmu04014,mmu04015,mmu04020,mmu04151,mmu04510,mmu05144,mmu05200,mmu05205,mmu05211,mmu05218,mmu05223,mmu05225,mmu05226	EGFR tyrosine kinase inhibitor resistance|MAPK signaling pathway|Ras signaling pathway|Rap1 signaling pathway|Calcium signaling pathway|PI3K-Akt signaling pathway|Focal adhesion|Malaria|Pathways in cancer|Proteoglycans in cancer|Renal cell carcinoma|Melanoma|Non-small cell lung cancer|Hepatocellular carcinoma|Gastric cancer
Dkk2	8.13536	1.06986	3.52184	13.6219	3.76786	0.000428567	0.000938869	Up	0.0394621	0	0	0.156835	0.280809	0.226652	56811	dickkopf WNT signaling pathway inhibitor 2	GO:0005576,GO:0005615,GO:0007275,GO:0016055,GO:0030178,GO:0039706,GO:0048019,GO:0090090,GO:0090263	extracellular region|extracellular space|multicellular organism development|Wnt signaling pathway|negative regulation of Wnt signaling pathway|co-receptor binding|receptor antagonist activity|negative regulation of canonical Wnt signaling pathway|positive regulation of canonical Wnt signaling pathway	mmu04310,mmu05010,mmu05022	Wnt signaling pathway|Alzheimer disease|Pathways of neurodegeneration - multiple diseases
Reep1	10.7234	0.905407	4.14641	13.4934	3.75419	3.37732e-05	8.56781e-05	Up	0.0116849	0.022808	0.0123423	0.162538	0.260785	0.355303	52250	receptor accessory protein 1	GO:0005515,GO:0005737,GO:0005739,GO:0005783,GO:0005789,GO:0005881,GO:0005886,GO:0008017,GO:0016020,GO:0016021,GO:0031849,GO:0032386,GO:0051205,GO:0071782,GO:0071786	protein binding|cytoplasm|mitochondrion|endoplasmic reticulum|endoplasmic reticulum membrane|cytoplasmic microtubule|plasma membrane|microtubule binding|membrane|integral component of membrane|olfactory receptor binding|regulation of intracellular transport|protein insertion into membrane|endoplasmic reticulum tubular network|endoplasmic reticulum tubular network organization
Nrcam	2.86862	1.54525	2.4287	13.4819	3.75295	0.0151531	0.0258601	Up	0.00435542	0	0	0.0129823	0.029584	0.035316	319504	neuronal cell adhesion molecule	GO:0005515,GO:0005576,GO:0005886,GO:0007155,GO:0007156,GO:0007411,GO:0007417,GO:0008104,GO:0010975,GO:0016020,GO:0016021,GO:0019227,GO:0030424,GO:0030506,GO:0031290,GO:0033268,GO:0042995,GO:0043194,GO:0045162,GO:0045202,GO:0070593,GO:0086080,GO:0098609,GO:0098632,GO:0098978,GO:0099055,GO:0099061,GO:0099175	protein binding|extracellular region|plasma membrane|cell adhesion|homophilic cell adhesion via plasma membrane adhesion molecules|axon guidance|central nervous system development|protein localization|regulation of neuron projection development|membrane|integral component of membrane|neuronal action potential propagation|axon|ankyrin binding|retinal ganglion cell axon guidance|node of Ranvier|cel…	mmu04514	Cell adhesion molecules
Efr3b	74.923	0.485717	7.72466	13.473	3.752	1.12153e-14	6.42834e-14	Up	0.066904	0.0798059	0.0628159	0.738604	1.87548	0.836343	668212	EFR3 homolog B	GO:0005737,GO:0005829,GO:0005886,GO:0015629,GO:0016020,GO:0046854,GO:0072659	cytoplasm|cytosol|plasma membrane|actin cytoskeleton|membrane|phosphatidylinositol phosphate biosynthetic process|protein localization to plasma membrane
Hyal1	325.833	0.21308	17.5918	13.44	3.74846	2.84526e-69	1.22882e-67	Up	0.463713	0.452566	0.727703	7.72718	9.33355	9.76264	15586	hyaluronoglucosaminidase 1	GO:0000302,GO:0001618,GO:0003824,GO:0004415,GO:0005576,GO:0005615,GO:0005737,GO:0005764,GO:0005975,GO:0006954,GO:0008152,GO:0009615,GO:0010634,GO:0016787,GO:0016798,GO:0030212,GO:0030213,GO:0030214,GO:0030307,GO:0030308,GO:0031410,GO:0036117,GO:0036120,GO:0044344,GO:0045766,GO:0045785,GO:0045927,GO:0046677,GO:0050501,GO:0050679,GO:0060272,GO:0071347,GO:0071467,GO:0071493,GO:1900087,GO:1900106	response to reactive oxygen species|virus receptor activity|catalytic activity|hyalurononglucosaminidase activity|extracellular region|extracellular space|cytoplasm|lysosome|carbohydrate metabolic process|inflammatory response|metabolic process|response to virus|positive regulation of epithelial cell migration|hydrolase activity|hydrolase activity, acting on glycosyl bonds|hyaluronan metabolic pr…	mmu00531,mmu04142	Glycosaminoglycan degradation|Lysosome
F830045P16Rik	7.97236	1.19509	3.12553	13.318	3.7353	0.00177482	0.0035559	Up	0.0479911	0	0	0.11126	0.450159	0.226996	228592	RIKEN cDNA F830045P16 gene	GO:0005886	plasma membrane
Clvs1	10.5496	0.899279	4.14722	13.2646	3.72951	3.36531e-05	8.5404e-05	Up	0.01069	0.020866	0.0112914	0.148698	0.290445	0.26004	74438	clavesin 1	GO:0005768,GO:0005794,GO:0005802,GO:0007040,GO:0008289,GO:0016020,GO:0030136,GO:0031410,GO:0080025,GO:1902936	endosome|Golgi apparatus|trans-Golgi network|lysosome organization|lipid binding|membrane|clathrin-coated vesicle|cytoplasmic vesicle|phosphatidylinositol-3,5-bisphosphate binding|phosphatidylinositol bisphosphate binding
Mfge8	1677.97	0.323212	11.5268	13.2288	3.72561	9.666e-31	1.21115e-29	Up	3.68548	4.37091	7.09577	53.0268	121.41	67.877	17304	milk fat globule-EGF factor 8 protein	GO:0001525,GO:0001786,GO:0005178,GO:0005201,GO:0005576,GO:0005615,GO:0006910,GO:0006911,GO:0007155,GO:0007338,GO:0008429,GO:0009897,GO:0016020,GO:0019897,GO:0031410,GO:0043277,GO:0050766,GO:0062023	angiogenesis|phosphatidylserine binding|integrin binding|extracellular matrix structural constituent|extracellular region|extracellular space|phagocytosis, recognition|phagocytosis, engulfment|cell adhesion|single fertilization|phosphatidylethanolamine binding|external side of plasma membrane|membrane|extrinsic component of plasma membrane|cytoplasmic vesicle|apoptotic cell clearance|positive reg…
Hal	620.17	0.356015	10.4567	13.2024	3.72272	1.36588e-25	1.39024e-24	Up	1.44699	1.20299	1.62274	38.6226	14.2143	16.1691	15109	histidine ammonia lyase	GO:0003824,GO:0004397,GO:0005737,GO:0006547,GO:0006548,GO:0016829,GO:0016841	catalytic activity|histidine ammonia-lyase activity|cytoplasm|histidine metabolic process|histidine catabolic process|lyase activity|ammonia-lyase activity	mmu00340	Histidine metabolism
Slc37a2	3407.44	0.236911	15.6444	13.0532	3.70633	3.62714e-55	1.05395e-53	Up	4.37105	4.18961	6.32913	54.4039	98.4539	83.0322	56857	solute carrier family 37 (glycerol-3-phosphate transporter), member 2	GO:0005783,GO:0006072,GO:0006127,GO:0008643,GO:0015169,GO:0015297,GO:0015760,GO:0015794,GO:0016020,GO:0016021,GO:0022857,GO:0030176,GO:0035435,GO:0055085,GO:0061513	endoplasmic reticulum|glycerol-3-phosphate metabolic process|glycerophosphate shuttle|carbohydrate transport|glycerol-3-phosphate transmembrane transporter activity|antiporter activity|glucose-6-phosphate transport|glycerol-3-phosphate transmembrane transport|membrane|integral component of membrane|transmembrane transporter activity|integral component of endoplasmic reticulum membrane|phosphate i…
Tmem108	12.829	0.798755	4.6131	12.8593	3.68474	3.967e-06	1.11222e-05	Up	0.02953	0.0192134	0	0.264063	0.219685	0.299306	81907	transmembrane protein 108	GO:0005515,GO:0005768,GO:0005769,GO:0006898,GO:0008090,GO:0010008,GO:0014069,GO:0016020,GO:0016021,GO:0021542,GO:0030054,GO:0030424,GO:0031175,GO:0036477,GO:0042995,GO:0045202,GO:0051388,GO:0097106,GO:0097484,GO:0098815,GO:1990416	protein binding|endosome|early endosome|receptor-mediated endocytosis|retrograde axonal transport|endosome membrane|postsynaptic density|membrane|integral component of membrane|dentate gyrus development|cell junction|axon|neuron projection development|somatodendritic compartment|cell projection|synapse|positive regulation of neurotrophin TRK receptor signaling pathway|postsynaptic density organiz…
Cd300lg	380.389	0.285022	12.9062	12.8043	3.67856	4.15164e-38	7.04787e-37	Up	0.923822	0.973744	0.878214	21.0197	11.2413	11.3673	52685	CD300 molecule like family member G	GO:0001791,GO:0002376,GO:0002414,GO:0004888,GO:0005768,GO:0005886,GO:0016020,GO:0016021,GO:0016323,GO:0016324	IgM binding|immune system process|immunoglobulin transcytosis in epithelial cells|transmembrane signaling receptor activity|endosome|plasma membrane|membrane|integral component of membrane|basolateral plasma membrane|apical plasma membrane
Clec14a	2.71281	1.52541	2.4048	12.7137	3.66831	0.0161815	0.027447	Up	0	0	0.0115401	0.0759872	0.0424063	0.0664421	66864	C-type lectin domain family 14, member a	GO:0001946,GO:0002040,GO:0002042,GO:0009897,GO:0016020,GO:0016021,GO:0016477,GO:0030246,GO:0036324,GO:0036325,GO:0050840,GO:0062023,GO:1990430	lymphangiogenesis|sprouting angiogenesis|cell migration involved in sprouting angiogenesis|external side of plasma membrane|membrane|integral component of membrane|cell migration|carbohydrate binding|vascular endothelial growth factor receptor-2 signaling pathway|vascular endothelial growth factor receptor-3 signaling pathway|extracellular matrix binding|collagen-containing extracellular matrix|e…
Scamp5	367.172	0.188816	19.4177	12.6967	3.66638	5.46978e-84	3.4852e-82	Up	0.24596	0.3179	0.41427	5.0197	5.42484	4.66251	56807	secretory carrier membrane protein 5	GO:0000139,GO:0001819,GO:0005768,GO:0005794,GO:0005886,GO:0006887,GO:0008021,GO:0015031,GO:0016020,GO:0016021,GO:0030054,GO:0030285,GO:0031410,GO:0032588,GO:0034976,GO:0044877,GO:0045202,GO:0045806,GO:0045956,GO:0055038,GO:1900242	Golgi membrane|positive regulation of cytokine production|endosome|Golgi apparatus|plasma membrane|exocytosis|synaptic vesicle|protein transport|membrane|integral component of membrane|cell junction|integral component of synaptic vesicle membrane|cytoplasmic vesicle|trans-Golgi network membrane|response to endoplasmic reticulum stress|protein-containing complex binding|synapse|negative regulation…
Slc2a8	242.78	0.200053	18.3169	12.6788	3.66435	6.06406e-75	2.94076e-73	Up	0.614859	0.946278	0.724386	11.8893	11.8638	11.7929	56017	solute carrier family 2, (facilitated glucose transporter), member 8	GO:0001666,GO:0005353,GO:0005354,GO:0005355,GO:0005536,GO:0005886,GO:0005887,GO:0006006,GO:0008021,GO:0008286,GO:0008643,GO:0015284,GO:0015755,GO:0015757,GO:0016020,GO:0016021,GO:0022857,GO:0031410,GO:0033300,GO:0055085,GO:0070837,GO:1904659	response to hypoxia|fructose transmembrane transporter activity|galactose transmembrane transporter activity|glucose transmembrane transporter activity|glucose binding|plasma membrane|integral component of plasma membrane|glucose metabolic process|synaptic vesicle|insulin receptor signaling pathway|carbohydrate transport|fructose uniporter activity|fructose transmembrane transport|galactose trans…
Stra6l	452.48	0.363823	10.0487	12.6053	3.65596	9.30762e-24	8.70652e-23	Up	0.142271	0.208276	0.52596	3.8826	4.87785	4.50867	74152	STRA6-like	GO:0005515,GO:0005886,GO:0016020,GO:0016021,GO:0034633,GO:0071939	protein binding|plasma membrane|membrane|integral component of membrane|retinol transport|vitamin A import
Dchs1	37.5788	0.483639	7.54624	12.5504	3.64966	4.47999e-14	2.44362e-13	Up	0.00873923	0.0213229	0.0369235	0.351666	0.279844	0.385313	233651	dachsous cadherin related 1	GO:0000902,GO:0001658,GO:0001736,GO:0001822,GO:0003007,GO:0003183,GO:0003192,GO:0003273,GO:0005509,GO:0005886,GO:0005912,GO:0007043,GO:0007155,GO:0007156,GO:0007157,GO:0007275,GO:0007389,GO:0009653,GO:0016020,GO:0016021,GO:0016339,GO:0016342,GO:0016477,GO:0021915,GO:0022008,GO:0034332,GO:0035329,GO:0036342,GO:0043931,GO:0045177,GO:0045296,GO:0048565,GO:0072006,GO:0072137,GO:0072659,GO:0090102,GO:…	cell morphogenesis|branching involved in ureteric bud morphogenesis|establishment of planar polarity|kidney development|heart morphogenesis|mitral valve morphogenesis|mitral valve formation|cell migration involved in endocardial cushion formation|calcium ion binding|plasma membrane|adherens junction|cell-cell junction assembly|cell adhesion|homophilic cell adhesion via plasma membrane adhesion mo…	mmu04392	Hippo signaling pathway - multiple species
Htr2b	87.3936	0.678903	5.36883	12.5092	3.64491	7.92499e-08	2.65581e-07	Up	0.0821719	0.0935627	0.318247	0.625939	4.15955	2.58189	15559	5-hydroxytryptamine (serotonin) receptor 2B	GO:0001587,GO:0001755,GO:0001819,GO:0001938,GO:0001965,GO:0002031,GO:0003007,GO:0003300,GO:0004930,GO:0004993,GO:0005096,GO:0005654,GO:0005737,GO:0005886,GO:0005887,GO:0006874,GO:0006939,GO:0007165,GO:0007186,GO:0007187,GO:0007200,GO:0007202,GO:0007205,GO:0007208,GO:0007268,GO:0007507,GO:0007610,GO:0008284,GO:0010507,GO:0010513,GO:0014033,GO:0014065,GO:0014827,GO:0016020,GO:0016021,GO:0016310,GO:…	Gq/11-coupled serotonin receptor activity|neural crest cell migration|positive regulation of cytokine production|positive regulation of endothelial cell proliferation|G-protein alpha-subunit binding|G protein-coupled receptor internalization|heart morphogenesis|cardiac muscle hypertrophy|G protein-coupled receptor activity|G protein-coupled serotonin receptor activity|GTPase activator activity|nu…	mmu04020,mmu04080,mmu04540,mmu04726,mmu04750	Calcium signaling pathway|Neuroactive ligand-receptor interaction|Gap junction|Serotonergic synapse|Inflammatory mediator regulation of TRP channels
Eef1a2	15.0104	0.901459	4.04309	12.5071	3.64468	5.27509e-05	0.000130241	Up	0.0186431	0	0.019692	0.117315	0.349748	0.107078	13628	eukaryotic translation elongation factor 1 alpha 2	GO:0000166,GO:0003746,GO:0003924,GO:0005525,GO:0005634,GO:0005737,GO:0005853,GO:0006412,GO:0006414,GO:0019901,GO:0043025,GO:0043065,GO:0043209,GO:0045202,GO:0090218	nucleotide binding|translation elongation factor activity|GTPase activity|GTP binding|nucleus|cytoplasm|eukaryotic translation elongation factor 1 complex|translation|translational elongation|protein kinase binding|neuronal cell body|positive regulation of apoptotic process|myelin sheath|synapse|positive regulation of lipid kinase activity	mmu03013,mmu05134,mmu05140	RNA transport|Legionellosis|Leishmaniasis
Fhdc1	139.599	0.367881	9.89938	12.4821	3.64179	4.18864e-23	3.76925e-22	Up	0.10826	0.120751	0.212365	1.41371	2.91139	2.33565	229474	FH2 domain containing 1	GO:0003779,GO:0005515,GO:0005794,GO:0005874,GO:0005881,GO:0005929,GO:0008017,GO:0030030,GO:0042995,GO:0043149,GO:0060271,GO:0090161	actin binding|protein binding|Golgi apparatus|microtubule|cytoplasmic microtubule|cilium|microtubule binding|cell projection organization|cell projection|stress fiber assembly|cilium assembly|Golgi ribbon formation
Oit3	129.597	0.441305	8.24695	12.4616	3.63942	1.62485e-16	1.04044e-15	Up	0.310399	0.106919	0.559292	3.39246	6.4137	4.79317	18302	oncoprotein induced transcript 3	GO:0005201,GO:0005509,GO:0005615,GO:0005634,GO:0009986,GO:1903118	extracellular matrix structural constituent|calcium ion binding|extracellular space|nucleus|cell surface|urate homeostasis
Vsig8	218.407	0.700333	5.19355	12.4426	3.63721	2.06326e-07	6.65235e-07	Up	0.491209	0.937959	0.451168	5.79299	17.8846	5.02202	240916	V-set and immunoglobulin domain containing 8	GO:0005622,GO:0016020,GO:0016021	intracellular anatomical structure|membrane|integral component of membrane
Ksr2	9.92187	0.922796	3.93805	12.415	3.63402	8.21461e-05	0.000198001	Up	0.00700138	0.00683307	0	0.0660859	0.0985101	0.0496745	333050	kinase suppressor of ras 2	GO:0000166,GO:0004672,GO:0004674,GO:0005078,GO:0005515,GO:0005524,GO:0005737,GO:0005829,GO:0005886,GO:0006468,GO:0007165,GO:0007265,GO:0016020,GO:0016301,GO:0016310,GO:0016740,GO:0019722,GO:0031434,GO:0035556,GO:0043410,GO:0046872,GO:0106310,GO:0106311,GO:0120162	nucleotide binding|protein kinase activity|protein serine/threonine kinase activity|MAP-kinase scaffold activity|protein binding|ATP binding|cytoplasm|cytosol|plasma membrane|protein phosphorylation|signal transduction|Ras protein signal transduction|membrane|kinase activity|phosphorylation|transferase activity|calcium-mediated signaling|mitogen-activated protein kinase kinase binding|intracellul…	mmu04014	Ras signaling pathway
St18	57.0522	0.427574	8.4949	12.3994	3.63219	1.98111e-17	1.33982e-16	Up	0.0443434	0.0144258	0.0572466	0.445482	0.635869	0.654199	240690	suppression of tumorigenicity 18	GO:0000122,GO:0000977,GO:0000978,GO:0000981,GO:0003677,GO:0005634,GO:0006355,GO:0006357,GO:0008270,GO:0008285,GO:0032993,GO:0033209,GO:0045944,GO:0046872,GO:0070102,GO:0070498,GO:2001269	negative regulation of transcription by RNA polymerase II|RNA polymerase II transcription regulatory region sequence-specific DNA binding|RNA polymerase II cis-regulatory region sequence-specific DNA binding|DNA-binding transcription factor activity, RNA polymerase II-specific|DNA binding|nucleus|regulation of transcription, DNA-templated|regulation of transcription by RNA polymerase II|zinc ion …			zf-C2HC
Thbs2	7.39128	1.07878	3.35976	12.333	3.62445	0.0007801	0.00164409	Up	0	0.00817269	0.0176902	0.0665617	0.17064	0.144289	21826	thrombospondin 2	GO:0005509,GO:0005515,GO:0005576,GO:0005604,GO:0007155,GO:0008201,GO:0016525,GO:0031012,GO:0031091,GO:0051965,GO:0062023	calcium ion binding|protein binding|extracellular region|basement membrane|cell adhesion|heparin binding|negative regulation of angiogenesis|extracellular matrix|platelet alpha granule|positive regulation of synapse assembly|collagen-containing extracellular matrix	mmu04145,mmu04151,mmu04510,mmu04512,mmu05144,mmu05165	Phagosome|PI3K-Akt signaling pathway|Focal adhesion|ECM-receptor interaction|Malaria|Human papillomavirus infection
Lims2	19.7003	0.665044	5.44598	12.3105	3.62182	5.15207e-08	1.76272e-07	Up	0.0635779	0.0310248	0.0335773	0.631696	0.848278	0.451083	225341	LIM and senescent cell antigen like domains 2	GO:0005737,GO:0005886,GO:0005911,GO:0005925,GO:0016020,GO:0030054,GO:0043066,GO:0045216,GO:0046872,GO:0050680,GO:0098609,GO:1900026,GO:2000178,GO:2000346,GO:2001046	cytoplasm|plasma membrane|cell-cell junction|focal adhesion|membrane|cell junction|negative regulation of apoptotic process|cell-cell junction organization|metal ion binding|negative regulation of epithelial cell proliferation|cell-cell adhesion|positive regulation of substrate adhesion-dependent cell spreading|negative regulation of neural precursor cell proliferation|negative regulation of hepa…
Ctsk	1873.88	0.304973	11.8468	12.235	3.61294	2.23686e-32	3.03568e-31	Up	5.51356	6.42054	12.574	86.5611	156.217	118.975	13038	cathepsin K	GO:0001968,GO:0004197,GO:0005518,GO:0005576,GO:0005615,GO:0005654,GO:0005737,GO:0005764,GO:0005886,GO:0006508,GO:0006590,GO:0006955,GO:0008233,GO:0008234,GO:0009897,GO:0016020,GO:0016787,GO:0030574,GO:0043231,GO:0043394,GO:0045453,GO:0051603,GO:0061037	fibronectin binding|cysteine-type endopeptidase activity|collagen binding|extracellular region|extracellular space|nucleoplasm|cytoplasm|lysosome|plasma membrane|proteolysis|thyroid hormone generation|immune response|peptidase activity|cysteine-type peptidase activity|external side of plasma membrane|membrane|hydrolase activity|collagen catabolic process|intracellular membrane-bounded organelle|p…	mmu04142,mmu04210,mmu04380,mmu04620,mmu05323	Lysosome|Apoptosis|Osteoclast differentiation|Toll-like receptor signaling pathway|Rheumatoid arthritis
Matk	534.789	0.214936	16.7293	12.0898	3.59572	8.0207e-63	2.92221e-61	Up	1.08016	1.38462	1.1239	14.7689	21.8388	16.5039	17179	megakaryocyte-associated tyrosine kinase	GO:0000166,GO:0004672,GO:0004713,GO:0004715,GO:0005524,GO:0005737,GO:0006468,GO:0016020,GO:0016301,GO:0016310,GO:0016740	nucleotide binding|protein kinase activity|protein tyrosine kinase activity|non-membrane spanning protein tyrosine kinase activity|ATP binding|cytoplasm|protein phosphorylation|membrane|kinase activity|phosphorylation|transferase activity	mmu04722	Neurotrophin signaling pathway
Abcd2	758.267	0.219054	16.4044	12.0709	3.59347	1.77745e-60	5.97065e-59	Up	0.578847	0.96966	1.20457	12.7387	12.6756	15.0002	26874	ATP-binding cassette, sub-family D (ALD), member 2	GO:0000038,GO:0000166,GO:0005324,GO:0005515,GO:0005524,GO:0005739,GO:0005777,GO:0005778,GO:0006635,GO:0007031,GO:0009617,GO:0015910,GO:0016020,GO:0016021,GO:0016887,GO:0032000,GO:0042626,GO:0042760,GO:0042803,GO:0043217,GO:0055085,GO:0140603,GO:1900016,GO:1903427,GO:1990535,GO:2001280	very long-chain fatty acid metabolic process|nucleotide binding|long-chain fatty acid transporter activity|protein binding|ATP binding|mitochondrion|peroxisome|peroxisomal membrane|fatty acid beta-oxidation|peroxisome organization|response to bacterium|long-chain fatty acid import into peroxisome|membrane|integral component of membrane|ATPase|positive regulation of fatty acid beta-oxidation|ATPas…	mmu02010,mmu04146	ABC transporters|Peroxisome
Zfp30	4.83721	1.25108	2.87193	12.0672	3.59302	0.0040798	0.00770159	Up	0.0136501	0.013322	0	0.149187	0.0927177	0.166023	22693	zinc finger protein 30	GO:0000978,GO:0000981,GO:0003677,GO:0005634,GO:0006355,GO:0006357,GO:0046872	RNA polymerase II cis-regulatory region sequence-specific DNA binding|DNA-binding transcription factor activity, RNA polymerase II-specific|DNA binding|nucleus|regulation of transcription, DNA-templated|regulation of transcription by RNA polymerase II|metal ion binding	mmu05168	Herpes simplex virus 1 infection	zf-C2H2
Cyp2ab1	193.202	0.331888	10.8217	12.0554	3.5916	2.71557e-27	2.97499e-26	Up	0.323277	0.265025	0.464391	7.43902	4.02782	3.97127	224044	cytochrome P450, family 2, subfamily ab, polypeptide 1	GO:0005737,GO:0006082,GO:0006805,GO:0008395,GO:0016712,GO:0020037,GO:0042738,GO:0043231	cytoplasm|organic acid metabolic process|xenobiotic metabolic process|steroid hydroxylase activity|oxidoreductase activity, acting on paired donors, with incorporation or reduction of molecular oxygen, reduced flavin or flavoprotein as one donor, and incorporation of one atom of oxygen|heme binding|exogenous drug catabolic process|intracellular membrane-bounded organelle
Gnai1	14.5122	0.762929	4.70742	12.0539	3.59142	2.50876e-06	7.20577e-06	Up	0.0621243	0.0151577	0.0164048	0.524666	0.316483	0.550962	14677	guanine nucleotide binding protein (G protein), alpha inhibiting 1	GO:0000166,GO:0000287,GO:0001664,GO:0003924,GO:0005515,GO:0005525,GO:0005622,GO:0005634,GO:0005737,GO:0005813,GO:0005834,GO:0005856,GO:0005886,GO:0007049,GO:0007165,GO:0007186,GO:0007188,GO:0016020,GO:0019001,GO:0019003,GO:0030496,GO:0031683,GO:0031821,GO:0032794,GO:0032991,GO:0043949,GO:0045121,GO:0046872,GO:0050805,GO:0051301,GO:0060236,GO:0099738,GO:1904322,GO:1904778	nucleotide binding|magnesium ion binding|G protein-coupled receptor binding|GTPase activity|protein binding|GTP binding|intracellular anatomical structure|nucleus|cytoplasm|centrosome|heterotrimeric G-protein complex|cytoskeleton|plasma membrane|cell cycle|signal transduction|G protein-coupled receptor signaling pathway|adenylate cyclase-modulating G protein-coupled receptor signaling pathway|mem…	mmu04015,mmu04022,mmu04024,mmu04062,mmu04071,mmu04261,mmu04360,mmu04371,mmu04540,mmu04611,mmu04670,mmu04713,mmu04723,mmu04724,mmu04725,mmu04726,mmu04727,mmu04728,mmu04730,mmu04914,mmu04915,mmu04916,mmu04921,mmu04923,mmu04924,mmu04926,mmu04928,mmu04934,mmu04935,mmu04971,mmu05012,mmu05030,mmu05032,mmu05034,mmu05133,mmu05142,mmu05145,mmu05163,mmu05170,mmu05200	Rap1 signaling pathway|cGMP-PKG signaling pathway|cAMP signaling pathway|Chemokine signaling pathway|Sphingolipid signaling pathway|Adrenergic signaling in cardiomyocytes|Axon guidance|Apelin signaling pathway|Gap junction|Platelet activation|Leukocyte transendothelial migration|Circadian entrainment|Retrograde endocannabinoid signaling|Glutamatergic synapse|Cholinergic synapse|Serotonergic synap…
Pacrg	9.635	0.894128	4.01523	12.043	3.59013	5.93882e-05	0.000145491	Up	0	0.0603475	0.0653125	0.706523	0.630006	0.501381	69310	PARK2 co-regulated	GO:0001664,GO:0002177,GO:0003779,GO:0005515,GO:0005739,GO:0005829,GO:0005929,GO:0007286,GO:0030544,GO:0031072,GO:0031625,GO:0031982,GO:0034613,GO:0034620,GO:0043005,GO:0043014,GO:0044297,GO:0048487,GO:0051087,GO:0051879,GO:0060548,GO:0097225	G protein-coupled receptor binding|manchette|actin binding|protein binding|mitochondrion|cytosol|cilium|spermatid development|Hsp70 protein binding|heat shock protein binding|ubiquitin protein ligase binding|vesicle|cellular protein localization|cellular response to unfolded protein|neuron projection|alpha-tubulin binding|cell body|beta-tubulin binding|chaperone binding|Hsp90 protein binding|nega…
Nat8l	173.588	0.265478	13.5173	12.0298	3.58854	1.23655e-41	2.3513e-40	Up	0.205077	0.133432	0.216615	3.31299	2.49115	2.33264	269642	N-acetyltransferase 8-like	GO:0005737,GO:0005739,GO:0005783,GO:0005789,GO:0008080,GO:0016020,GO:0016021,GO:0016740,GO:0016746,GO:0017188,GO:0031966,GO:0043231,GO:0051586	cytoplasm|mitochondrion|endoplasmic reticulum|endoplasmic reticulum membrane|N-acetyltransferase activity|membrane|integral component of membrane|transferase activity|acyltransferase activity|aspartate N-acetyltransferase activity|mitochondrial membrane|intracellular membrane-bounded organelle|positive regulation of dopamine uptake involved in synaptic transmission	mmu00250	Alanine, aspartate and glutamate metabolism
Fam83f	186.971	0.31154	11.4969	11.9732	3.58174	1.36755e-30	1.70154e-29	Up	0.234226	0.444491	0.343615	3.50375	5.56839	5.9087	213956	family with sequence similarity 83, member F	GO:0007165,GO:0019901	signal transduction|protein kinase binding
Ttyh2	777.813	0.179513	19.9297	11.9394	3.57765	2.24722e-88	1.62912e-86	Up	1.47797	1.41443	1.83393	19.5892	27.0678	22.0484	117160	tweety family member 2	GO:0005229,GO:0005254,GO:0005886,GO:0006811,GO:0006821,GO:0016020,GO:0016021,GO:0034707,GO:0072320	intracellular calcium activated chloride channel activity|chloride channel activity|plasma membrane|ion transport|chloride transport|membrane|integral component of membrane|chloride channel complex|volume-sensitive chloride channel activity
Plxnb3	50.1828	0.423859	8.43035	11.9032	3.57328	3.44633e-17	2.29901e-16	Up	0.0884544	0.031392	0.0509622	0.751029	0.741276	0.994348	140571	plexin B3	GO:0001938,GO:0002116,GO:0005515,GO:0005886,GO:0005887,GO:0007156,GO:0007162,GO:0007165,GO:0007399,GO:0008360,GO:0009986,GO:0010593,GO:0010976,GO:0016020,GO:0016021,GO:0017154,GO:0019904,GO:0030334,GO:0030336,GO:0034260,GO:0043087,GO:0050772,GO:0050918,GO:0051022,GO:0060326,GO:0071526,GO:0098632,GO:1902287	positive regulation of endothelial cell proliferation|semaphorin receptor complex|protein binding|plasma membrane|integral component of plasma membrane|homophilic cell adhesion via plasma membrane adhesion molecules|negative regulation of cell adhesion|signal transduction|nervous system development|regulation of cell shape|cell surface|negative regulation of lamellipodium assembly|positive regula…	mmu04360	Axon guidance
Thrb	7.08764	1.11728	3.18474	11.7799	3.55826	0.00144884	0.00294051	Up	0	0	0.0113788	0.0749253	0.0348447	0.0473154	21834	thyroid hormone receptor beta	GO:0000122,GO:0000978,GO:0001223,GO:0002154,GO:0003677,GO:0003682,GO:0003690,GO:0003700,GO:0004879,GO:0005515,GO:0005634,GO:0006355,GO:0006357,GO:0007605,GO:0007621,GO:0008016,GO:0008050,GO:0008270,GO:0008284,GO:0009755,GO:0009887,GO:0016604,GO:0019216,GO:0019899,GO:0030154,GO:0031490,GO:0032332,GO:0042802,GO:0043565,GO:0045778,GO:0045892,GO:0045944,GO:0046549,GO:0046872,GO:0060509,GO:0070324,GO:…	negative regulation of transcription by RNA polymerase II|RNA polymerase II cis-regulatory region sequence-specific DNA binding|transcription coactivator binding|thyroid hormone mediated signaling pathway|DNA binding|chromatin binding|double-stranded DNA binding|DNA-binding transcription factor activity|nuclear receptor activity|protein binding|nucleus|regulation of transcription, DNA-templated|r…	mmu04080,mmu04919	Neuroactive ligand-receptor interaction|Thyroid hormone signaling pathway	THR-like
Ccdc152	25.937	0.615769	5.77725	11.7733	3.55745	7.59308e-09	2.79002e-08	Up	0.0176605	0.137888	0.0373081	1.1932	0.736888	0.895005	100039139	coiled-coil domain containing 152
Zkscan4	11.789	0.949381	3.74441	11.7523	3.55487	0.000180817	0.000416136	Up	0	0	0.106551	0.581325	0.313233	0.57257	544922	zinc finger with KRAB and SCAN domains 4	GO:0000978,GO:0000981,GO:0006357	RNA polymerase II cis-regulatory region sequence-specific DNA binding|DNA-binding transcription factor activity, RNA polymerase II-specific|regulation of transcription by RNA polymerase II			zf-C2H2
Akr1b8	396.51	0.302987	11.7105	11.6974	3.54812	1.12667e-31	1.47276e-30	Up	1.38063	2.07579	2.95602	21.6516	40.2633	28.9327	14187	aldo-keto reductase family 1, member B8	GO:0001523,GO:0001758,GO:0004032,GO:0005737,GO:0005739,GO:0005829,GO:0008106,GO:0016488,GO:0016491,GO:0044597,GO:0044598,GO:0045550,GO:0047718,GO:0052650,GO:0110095	retinoid metabolic process|retinal dehydrogenase activity|alditol:NADP+ 1-oxidoreductase activity|cytoplasm|mitochondrion|cytosol|alcohol dehydrogenase (NADP+) activity|farnesol catabolic process|oxidoreductase activity|daunorubicin metabolic process|doxorubicin metabolic process|geranylgeranyl reductase activity|indanol dehydrogenase activity|NADP-retinol dehydrogenase activity|cellular detoxifi…	mmu00040,mmu00051,mmu00052,mmu00561,mmu00790	Pentose and glucuronate interconversions|Fructose and mannose metabolism|Galactose metabolism|Glycerolipid metabolism|Folate biosynthesis
Serpinb6a	4736.68	0.175346	20.2075	11.6583	3.54329	8.41807e-91	6.50067e-89	Up	14.7353	13.1866	22.4673	236.293	246.374	230.403	20719	serine (or cysteine) peptidase inhibitor, clade B, member 6a	GO:0002020,GO:0004867,GO:0005515,GO:0005615,GO:0005737,GO:0007605,GO:0008406,GO:0010466,GO:0010951,GO:0030414,GO:0062023,GO:0071470,GO:0097180	protease binding|serine-type endopeptidase inhibitor activity|protein binding|extracellular space|cytoplasm|sensory perception of sound|gonad development|negative regulation of peptidase activity|negative regulation of endopeptidase activity|peptidase inhibitor activity|collagen-containing extracellular matrix|cellular response to osmotic stress|serine protease inhibitor complex	mmu05146	Amoebiasis
Ednrb	1913.76	0.230363	15.3284	11.5602	3.53109	4.94161e-53	1.35813e-51	Up	2.02777	2.0666	3.43075	43.6381	26.99	35.0944	13618	endothelin receptor type B	GO:0000122,GO:0001755,GO:0001934,GO:0004930,GO:0004962,GO:0005515,GO:0005886,GO:0006885,GO:0007165,GO:0007186,GO:0007200,GO:0007204,GO:0007422,GO:0007497,GO:0008217,GO:0008284,GO:0014043,GO:0014826,GO:0016020,GO:0016021,GO:0017046,GO:0019233,GO:0019722,GO:0019934,GO:0030318,GO:0031620,GO:0031702,GO:0031965,GO:0032269,GO:0032496,GO:0035645,GO:0035810,GO:0035815,GO:0042045,GO:0042310,GO:0042311,GO:…	negative regulation of transcription by RNA polymerase II|neural crest cell migration|positive regulation of protein phosphorylation|G protein-coupled receptor activity|endothelin receptor activity|protein binding|plasma membrane|regulation of pH|signal transduction|G protein-coupled receptor signaling pathway|phospholipase C-activating G protein-coupled receptor signaling pathway|positive regula…	mmu04020,mmu04022,mmu04080,mmu04916,mmu04926,mmu05200	Calcium signaling pathway|cGMP-PKG signaling pathway|Neuroactive ligand-receptor interaction|Melanogenesis|Relaxin signaling pathway|Pathways in cancer
Cd93	9955.36	0.108366	32.4694	11.4604	3.51859	2.8875e-231	2.73523e-228	Up	9.96596	9.93055	12.815	146.436	158.113	152.214	17064	CD93 antigen	GO:0001849,GO:0005509,GO:0005886,GO:0007155,GO:0009986,GO:0016020,GO:0016021,GO:0030246,GO:0031410,GO:0098609	complement component C1q complex binding|calcium ion binding|plasma membrane|cell adhesion|cell surface|membrane|integral component of membrane|carbohydrate binding|cytoplasmic vesicle|cell-cell adhesion
Trem2	6507.79	0.168288	20.7394	11.237	3.49018	1.52877e-95	1.37483e-93	Up	34.3154	41.2613	50.598	483.565	656.009	585.925	83433	triggering receptor expressed on myeloid cells 2	GO:0001530,GO:0001540,GO:0001774,GO:0001786,GO:0001934,GO:0002282,GO:0002588,GO:0002862,GO:0002931,GO:0004888,GO:0005515,GO:0005543,GO:0005576,GO:0005886,GO:0005887,GO:0006911,GO:0007613,GO:0008035,GO:0008289,GO:0008429,GO:0010468,GO:0010507,GO:0010628,GO:0010822,GO:0010875,GO:0010887,GO:0010891,GO:0010983,GO:0014067,GO:0014068,GO:0016020,GO:0016021,GO:0019209,GO:0030169,GO:0030316,GO:0031226,GO:…	lipopolysaccharide binding|amyloid-beta binding|microglial cell activation|phosphatidylserine binding|positive regulation of protein phosphorylation|microglial cell activation involved in immune response|positive regulation of antigen processing and presentation of peptide antigen via MHC class II|negative regulation of inflammatory response to antigenic stimulus|response to ischemia|transmembran…	mmu04380	Osteoclast differentiation
Kcnh2	2.4167	1.5515	2.24877	11.2275	3.48897	0.0245272	0.0401644	Up	0	0.0103971	0	0.052924	0.0413495	0.0647864	16511	potassium voltage-gated channel, subfamily H (eag-related), member 2	GO:0000976,GO:0005216,GO:0005242,GO:0005244,GO:0005249,GO:0005251,GO:0005267,GO:0005635,GO:0005737,GO:0005886,GO:0005887,GO:0006811,GO:0006813,GO:0008076,GO:0009986,GO:0016020,GO:0016021,GO:0031625,GO:0034765,GO:0035690,GO:0042391,GO:0042802,GO:0042803,GO:0044877,GO:0045893,GO:0048471,GO:0055075,GO:0055085,GO:0055131,GO:0060048,GO:0060306,GO:0060307,GO:0071805,GO:0086005,GO:0086009,GO:0086010,GO:…	transcription cis-regulatory region binding|ion channel activity|inward rectifier potassium channel activity|voltage-gated ion channel activity|voltage-gated potassium channel activity|delayed rectifier potassium channel activity|potassium channel activity|nuclear envelope|cytoplasm|plasma membrane|integral component of plasma membrane|ion transport|potassium ion transport|voltage-gated potassium…
Pla2g2e	13.5816	0.795061	4.3876	11.2232	3.48841	1.1461e-05	3.04563e-05	Up	0.174821	0	0.184655	1.10009	2.20529	1.53566	26970	phospholipase A2, group IIE	GO:0004623,GO:0005509,GO:0005543,GO:0005576,GO:0005737,GO:0006629,GO:0006644,GO:0006954,GO:0016042,GO:0016787,GO:0034374,GO:0046470,GO:0046471,GO:0046872,GO:0047498,GO:0050482,GO:0102567,GO:0102568	phospholipase A2 activity|calcium ion binding|phospholipid binding|extracellular region|cytoplasm|lipid metabolic process|phospholipid metabolic process|inflammatory response|lipid catabolic process|hydrolase activity|low-density lipoprotein particle remodeling|phosphatidylcholine metabolic process|phosphatidylglycerol metabolic process|metal ion binding|calcium-dependent phospholipase A2 activit…	mmu00564,mmu00565,mmu00590,mmu00591,mmu00592,mmu04014,mmu04270,mmu04972,mmu04975	Glycerophospholipid metabolism|Ether lipid metabolism|Arachidonic acid metabolism|Linoleic acid metabolism|alpha-Linolenic acid metabolism|Ras signaling pathway|Vascular smooth muscle contraction|Pancreatic secretion|Fat digestion and absorption
Ocln	9.01135	1.00922	3.45572	11.2166	3.48757	0.000548831	0.00118085	Up	0	0.0343659	0.0123978	0.291552	0.261958	0.0951735	18260	occludin	GO:0001933,GO:0005515,GO:0005765,GO:0005886,GO:0005911,GO:0005923,GO:0009986,GO:0010628,GO:0010629,GO:0010827,GO:0016020,GO:0016021,GO:0016324,GO:0016327,GO:0016328,GO:0019904,GO:0030054,GO:0030139,GO:0031410,GO:0032991,GO:0045216,GO:0046326,GO:0070160,GO:0070673,GO:0070830,GO:0120193,GO:1905605	negative regulation of protein phosphorylation|protein binding|lysosomal membrane|plasma membrane|cell-cell junction|bicellular tight junction|cell surface|positive regulation of gene expression|negative regulation of gene expression|regulation of glucose transmembrane transport|membrane|integral component of membrane|apical plasma membrane|apicolateral plasma membrane|lateral plasma membrane|pro…	mmu04514,mmu04530,mmu04670,mmu05160	Cell adhesion molecules|Tight junction|Leukocyte transendothelial migration|Hepatitis C
Rbm20	2.40721	1.56485	2.22659	11.1911	3.48428	0.0259748	0.0423543	Up	0	0.00436417	0	0.0177718	0.0303736	0.0181293	73713	RNA binding motif protein 20	GO:0003676,GO:0003723,GO:0003729,GO:0005634,GO:0006397,GO:0007507,GO:0008270,GO:0008380,GO:0033120,GO:0043484	nucleic acid binding|RNA binding|mRNA binding|nucleus|mRNA processing|heart development|zinc ion binding|RNA splicing|positive regulation of RNA splicing|regulation of RNA splicing
Ttll7	2.40432	1.57664	2.209	11.1797	3.48281	0.0271743	0.0441028	Up	0	0.00563824	0	0.0401801	0.0280292	0.0175665	70892	tubulin tyrosine ligase-like family, member 7	GO:0000166,GO:0000226,GO:0005524,GO:0005737,GO:0005856,GO:0005874,GO:0005929,GO:0006464,GO:0007275,GO:0007399,GO:0015631,GO:0016874,GO:0018095,GO:0030154,GO:0036064,GO:0042995,GO:0043014,GO:0048487,GO:0070740,GO:0097731	nucleotide binding|microtubule cytoskeleton organization|ATP binding|cytoplasm|cytoskeleton|microtubule|cilium|cellular protein modification process|multicellular organism development|nervous system development|tubulin binding|ligase activity|protein polyglutamylation|cell differentiation|ciliary basal body|cell projection|alpha-tubulin binding|beta-tubulin binding|tubulin-glutamic acid ligase ac…
Daglb	2911.49	0.200854	17.3385	11.1774	3.48252	2.40747e-67	9.80164e-66	Up	5.09248	5.19407	8.59121	74.0153	95.6981	86.1182	231871	diacylglycerol lipase, beta	GO:0001516,GO:0004806,GO:0005654,GO:0005886,GO:0006629,GO:0006690,GO:0007216,GO:0007405,GO:0010898,GO:0016020,GO:0016021,GO:0016042,GO:0016298,GO:0016787,GO:0019369,GO:0022008,GO:0042136,GO:0045211,GO:0046872,GO:0050727,GO:0071926,GO:0098921	prostaglandin biosynthetic process|triglyceride lipase activity|nucleoplasm|plasma membrane|lipid metabolic process|icosanoid metabolic process|G protein-coupled glutamate receptor signaling pathway|neuroblast proliferation|positive regulation of triglyceride catabolic process|membrane|integral component of membrane|lipid catabolic process|lipase activity|hydrolase activity|arachidonic acid metab…	mmu04723,mmu04925	Retrograde endocannabinoid signaling|Aldosterone synthesis and secretion
Gpd1	24.6942	0.674155	5.16126	11.154	3.47949	2.45294e-07	7.83408e-07	Up	0	0.0691904	0.131045	0.616344	0.791116	1.27545	14555	glycerol-3-phosphate dehydrogenase 1 (soluble)	GO:0004367,GO:0004368,GO:0005737,GO:0005739,GO:0005829,GO:0005975,GO:0006072,GO:0006094,GO:0006116,GO:0006127,GO:0006734,GO:0009331,GO:0016491,GO:0016616,GO:0042803,GO:0045821,GO:0046168,GO:0046486,GO:0051287,GO:0071320,GO:0071356	glycerol-3-phosphate dehydrogenase [NAD+] activity|glycerol-3-phosphate dehydrogenase (quinone) activity|cytoplasm|mitochondrion|cytosol|carbohydrate metabolic process|glycerol-3-phosphate metabolic process|gluconeogenesis|NADH oxidation|glycerophosphate shuttle|NADH metabolic process|glycerol-3-phosphate dehydrogenase complex|oxidoreductase activity|oxidoreductase activity, acting on the CH-OH g…	mmu00564	Glycerophospholipid metabolism
Wwp1	3439.21	0.180767	19.2416	11.1444	3.47825	1.65945e-82	1.01198e-80	Up	3.39242	3.01121	5.26812	52.5313	50.9109	54.4382	107568	WW domain containing E3 ubiquitin protein ligase 1	GO:0000209,GO:0004842,GO:0005515,GO:0005634,GO:0005737,GO:0005829,GO:0005886,GO:0006511,GO:0016020,GO:0016567,GO:0016740,GO:0030217,GO:0030324,GO:0043161,GO:0045732,GO:0045892,GO:0061630	protein polyubiquitination|ubiquitin-protein transferase activity|protein binding|nucleus|cytoplasm|cytosol|plasma membrane|ubiquitin-dependent protein catabolic process|membrane|protein ubiquitination|transferase activity|T cell differentiation|lung development|proteasome-mediated ubiquitin-dependent protein catabolic process|positive regulation of protein catabolic process|negative regulation o…	mmu04120,mmu04144	Ubiquitin mediated proteolysis|Endocytosis
Zfp532	96.5087	0.355241	9.78703	11.1329	3.47676	1.28e-22	1.12061e-21	Up	0.0907616	0.0749522	0.140114	0.978092	1.69367	1.45066	328977	zinc finger protein 532	GO:0003677,GO:0005634,GO:0046872	DNA binding|nucleus|metal ion binding			zf-C2H2
Eya4	78.4033	0.445841	7.79352	11.1168	3.47467	6.51699e-15	3.77497e-14	Up	0.0420915	0.0479263	0.163018	0.829453	1.32061	1.21588	14051	EYA transcriptional coactivator and phosphatase 4	GO:0004721,GO:0004725,GO:0005634,GO:0005737,GO:0006281,GO:0006325,GO:0006974,GO:0007275,GO:0007605,GO:0008134,GO:0016576,GO:0016787,GO:0030154,GO:0042474,GO:0045739,GO:0046872,GO:0048856,GO:2001240	phosphoprotein phosphatase activity|protein tyrosine phosphatase activity|nucleus|cytoplasm|DNA repair|chromatin organization|cellular response to DNA damage stimulus|multicellular organism development|sensory perception of sound|transcription factor binding|histone dephosphorylation|hydrolase activity|cell differentiation|middle ear morphogenesis|positive regulation of DNA repair|metal ion bindi…
Cyp27a1	570.788	0.163326	21.2647	11.1046	3.47309	2.40823e-100	2.42685e-98	Up	1.57365	1.75811	2.01212	27.5061	21.2574	23.7151	104086	cytochrome P450, family 27, subfamily a, polypeptide 1	GO:0004497,GO:0005506,GO:0005739,GO:0005740,GO:0005743,GO:0006629,GO:0006694,GO:0006699,GO:0006707,GO:0008202,GO:0008203,GO:0016020,GO:0016491,GO:0016705,GO:0020037,GO:0030343,GO:0030544,GO:0031073,GO:0036378,GO:0046872,GO:0047749	monooxygenase activity|iron ion binding|mitochondrion|mitochondrial envelope|mitochondrial inner membrane|lipid metabolic process|steroid biosynthetic process|bile acid biosynthetic process|cholesterol catabolic process|steroid metabolic process|cholesterol metabolic process|membrane|oxidoreductase activity|oxidoreductase activity, acting on paired donors, with incorporation or reduction of molec…	mmu00120,mmu03320,mmu04979	Primary bile acid biosynthesis|PPAR signaling pathway|Cholesterol metabolism
Mok	15.5664	0.730092	4.74275	11.0245	3.46264	2.10839e-06	6.1164e-06	Up	0.00547299	0.00534143	0.0289044	0.12507	0.201808	0.194153	26448	MOK protein kinase	GO:0000166,GO:0004672,GO:0004674,GO:0004693,GO:0005524,GO:0005634,GO:0005737,GO:0005929,GO:0006468,GO:0016301,GO:0016310,GO:0016740,GO:0035556,GO:0042995,GO:0046872,GO:0097546	nucleotide binding|protein kinase activity|protein serine/threonine kinase activity|cyclin-dependent protein serine/threonine kinase activity|ATP binding|nucleus|cytoplasm|cilium|protein phosphorylation|kinase activity|phosphorylation|transferase activity|intracellular signal transduction|cell projection|metal ion binding|ciliary base
Tle6	35.2482	0.51438	6.69824	10.8938	3.44544	2.10939e-11	9.56054e-11	Up	0.162459	0.0396385	0.128699	1.02903	1.63555	1.70838	114606	transducin-like enhancer of split 6	GO:0000122,GO:0003714,GO:0005515,GO:0005634,GO:0005667,GO:0005737,GO:0005829,GO:0005938,GO:0006355,GO:0007015,GO:0007284,GO:0032991,GO:0040019,GO:0045666,GO:0050769,GO:0051293,GO:0051302,GO:0051643,GO:0051646,GO:0060136,GO:0090090,GO:0106333,GO:0140297	negative regulation of transcription by RNA polymerase II|transcription corepressor activity|protein binding|nucleus|transcription regulator complex|cytoplasm|cytosol|cell cortex|regulation of transcription, DNA-templated|actin filament organization|spermatogonial cell division|protein-containing complex|positive regulation of embryonic development|positive regulation of neuron differentiation|po…	mmu04310,mmu04330	Wnt signaling pathway|Notch signaling pathway
Cd36	26018.9	0.183704	18.7529	10.8904	3.44499	1.83325e-78	9.86689e-77	Up	53.6542	44.0615	65.4004	663.778	884.908	611.812	12491	CD36 molecule	GO:0000122,GO:0001540,GO:0001676,GO:0001819,GO:0001954,GO:0003085,GO:0005041,GO:0005044,GO:0005324,GO:0005515,GO:0005737,GO:0005739,GO:0005783,GO:0005794,GO:0005886,GO:0005901,GO:0006631,GO:0006641,GO:0006898,GO:0006910,GO:0006955,GO:0007155,GO:0007166,GO:0007204,GO:0007263,GO:0008035,GO:0008289,GO:0009612,GO:0009617,GO:0009897,GO:0009986,GO:0010628,GO:0010629,GO:0010744,GO:0010886,GO:0010942,GO:…	negative regulation of transcription by RNA polymerase II|amyloid-beta binding|long-chain fatty acid metabolic process|positive regulation of cytokine production|positive regulation of cell-matrix adhesion|negative regulation of systemic arterial blood pressure|low-density lipoprotein particle receptor activity|scavenger receptor activity|long-chain fatty acid transporter activity|protein binding…	mmu03320,mmu04145,mmu04152,mmu04512,mmu04640,mmu04920,mmu04931,mmu04975,mmu04979,mmu05144,mmu05415,mmu05417	PPAR signaling pathway|Phagosome|AMPK signaling pathway|ECM-receptor interaction|Hematopoietic cell lineage|Adipocytokine signaling pathway|Insulin resistance|Fat digestion and absorption|Cholesterol metabolism|Malaria|Diabetic cardiomyopathy|Lipid and atherosclerosis
Has2	4.38729	1.27288	2.70427	10.8696	3.44222	0.00684552	0.0124241	Up	0	0.011404	0.0123423	0.0696592	0.113385	0.130278	15117	hyaluronan synthase 2	GO:0001570,GO:0005737,GO:0005887,GO:0008284,GO:0010838,GO:0014911,GO:0016020,GO:0016021,GO:0016740,GO:0016757,GO:0030212,GO:0030213,GO:0030335,GO:0031410,GO:0036120,GO:0036302,GO:0044853,GO:0045226,GO:0050501,GO:0051549,GO:0060349,GO:0085029,GO:0090500,GO:1900026,GO:1900127,GO:1900625,GO:1901201	vasculogenesis|cytoplasm|integral component of plasma membrane|positive regulation of cell population proliferation|positive regulation of keratinocyte proliferation|positive regulation of smooth muscle cell migration|membrane|integral component of membrane|transferase activity|glycosyltransferase activity|hyaluronan metabolic process|hyaluronan biosynthetic process|positive regulation of cell mi…
Car3	8.77739	0.926734	3.71434	10.8694	3.44221	0.000203734	0.000465411	Up	0	0.031489	0.102239	0.480862	0.532237	0.719451	12350	carbonic anhydrase 3	GO:0004089,GO:0005737,GO:0005829,GO:0006730,GO:0006979,GO:0008270,GO:0009617,GO:0016151,GO:0016791,GO:0016829,GO:0016836,GO:0046872	carbonate dehydratase activity|cytoplasm|cytosol|one-carbon metabolic process|response to oxidative stress|zinc ion binding|response to bacterium|nickel cation binding|phosphatase activity|lyase activity|hydro-lyase activity|metal ion binding	mmu00910	Nitrogen metabolism
Dact2	4.36445	1.36384	2.51423	10.7705	3.42902	0.0119292	0.0207088	Up	0.0334282	0	0	0.199281	0.178404	0.0677634	240025	dishevelled-binding antagonist of beta-catenin 2	GO:0002244,GO:0003382,GO:0005080,GO:0005515,GO:0005737,GO:0005739,GO:0007162,GO:0007275,GO:0008013,GO:0008134,GO:0030111,GO:0043588,GO:0051018,GO:0070097,GO:0072061,GO:1900108	hematopoietic progenitor cell differentiation|epithelial cell morphogenesis|protein kinase C binding|protein binding|cytoplasm|mitochondrion|negative regulation of cell adhesion|multicellular organism development|beta-catenin binding|transcription factor binding|regulation of Wnt signaling pathway|skin development|protein kinase A binding|delta-catenin binding|inner medullary collecting duct deve…
Slc27a6	19.5748	0.647682	5.29325	10.7655	3.42835	1.20159e-07	3.96593e-07	Up	0.0572642	0.0558876	0.0604857	0.929308	0.889062	0.464328	225579	solute carrier family 27 (fatty acid transporter), member 6	GO:0000166,GO:0001676,GO:0004467,GO:0005324,GO:0005783,GO:0005886,GO:0006629,GO:0006631,GO:0006869,GO:0015908,GO:0016020,GO:0016021,GO:0016874,GO:0031957,GO:0047676	nucleotide binding|long-chain fatty acid metabolic process|long-chain fatty acid-CoA ligase activity|long-chain fatty acid transporter activity|endoplasmic reticulum|plasma membrane|lipid metabolic process|fatty acid metabolic process|lipid transport|fatty acid transport|membrane|integral component of membrane|ligase activity|very long-chain fatty acid-CoA ligase activity|arachidonate-CoA ligase …	mmu03320,mmu04931	PPAR signaling pathway|Insulin resistance
Ndnf	116.324	0.290907	11.7319	10.6508	3.41289	8.74968e-32	1.14796e-30	Up	0.0768477	0.117188	0.0659514	0.978287	1.13252	1.29979	68169	neuron-derived neurotrophic factor	GO:0001525,GO:0001764,GO:0002931,GO:0005539,GO:0005576,GO:0005615,GO:0007263,GO:0007399,GO:0008201,GO:0010811,GO:0010976,GO:0019800,GO:0021828,GO:0030198,GO:0031012,GO:0043524,GO:0044344,GO:0061042,GO:0071456,GO:2000352	angiogenesis|neuron migration|response to ischemia|glycosaminoglycan binding|extracellular region|extracellular space|nitric oxide mediated signal transduction|nervous system development|heparin binding|positive regulation of cell-substrate adhesion|positive regulation of neuron projection development|peptide cross-linking via chondroitin 4-sulfate glycosaminoglycan|gonadotrophin-releasing hormon…
Selenop	29730.1	0.155194	21.9766	10.6341	3.41062	4.82636e-107	5.44268e-105	Up	84.6262	96.0336	133.124	1333.99	1278.19	1446.76	20363	selenoprotein P	GO:0001887,GO:0005515,GO:0005576,GO:0005615,GO:0007420,GO:0007626,GO:0008430,GO:0009791,GO:0019953,GO:0040008	selenium compound metabolic process|protein binding|extracellular region|extracellular space|brain development|locomotory behavior|selenium binding|post-embryonic development|sexual reproduction|regulation of growth
Efcc1	8.5891	0.94396	3.61007	10.613	3.40776	0.000306119	0.000682831	Up	0.0212836	0.020772	0	0.169175	0.258157	0.129434	58229	EF hand and coiled-coil domain containing 1	GO:0005509,GO:0005829	calcium ion binding|cytosol
Slc46a3	510.616	0.146836	23.1989	10.6032	3.40642	4.6745e-119	7.06595e-117	Up	0.702621	0.864617	0.881973	10.2389	11.1557	10.3314	71706	solute carrier family 46, member 3	GO:0016020,GO:0016021,GO:0022857,GO:0034486,GO:0055085,GO:1905103	membrane|integral component of membrane|transmembrane transporter activity|vacuolar transmembrane transport|transmembrane transport|integral component of lysosomal membrane
Plscr4	222.955	0.261717	12.9499	10.4774	3.38921	2.35279e-38	4.04731e-37	Up	0.623114	0.533972	0.449481	8.42597	7.03447	5.20658	235527	phospholipid scramblase 4	GO:0005886,GO:0016020,GO:0016021,GO:0017121,GO:0017128,GO:0019899,GO:0042609,GO:0071222	plasma membrane|membrane|integral component of membrane|plasma membrane phospholipid scrambling|phospholipid scramblase activity|enzyme binding|CD4 receptor binding|cellular response to lipopolysaccharide
Zfp108	14.8289	0.712145	4.75352	10.4483	3.38519	1.9991e-06	5.82193e-06	Up	0.0361844	0.0176573	0.0764401	0.395472	0.614454	0.62348	54678	zinc finger protein 108	GO:0000978,GO:0000981,GO:0005634,GO:0006357	RNA polymerase II cis-regulatory region sequence-specific DNA binding|DNA-binding transcription factor activity, RNA polymerase II-specific|nucleus|regulation of transcription by RNA polymerase II	mmu05168	Herpes simplex virus 1 infection	zf-C2H2
Misp3	21.1961	0.589648	5.74076	10.447	3.38502	9.42552e-09	3.42963e-08	Up	0.273378	0.106723	0.173254	1.90136	2.38746	2.77086	70134	MISP family member 3
Dgki	4.21289	1.36628	2.47309	10.403	3.37893	0.013395	0.0230983	Up	0	0	0.00394136	0.0203911	0.0199144	0.00756411	320127	diacylglycerol kinase, iota	GO:0000166,GO:0003951,GO:0004143,GO:0005095,GO:0005524,GO:0005634,GO:0005737,GO:0005829,GO:0005886,GO:0006654,GO:0007165,GO:0007205,GO:0007269,GO:0008021,GO:0014069,GO:0016020,GO:0016301,GO:0016310,GO:0016740,GO:0030054,GO:0031267,GO:0031410,GO:0032045,GO:0032991,GO:0035556,GO:0042995,GO:0043025,GO:0043087,GO:0043197,GO:0043679,GO:0045202,GO:0046339,GO:0046579,GO:0046834,GO:0046872,GO:0046959,GO:…	nucleotide binding|NAD+ kinase activity|diacylglycerol kinase activity|GTPase inhibitor activity|ATP binding|nucleus|cytoplasm|cytosol|plasma membrane|phosphatidic acid biosynthetic process|signal transduction|protein kinase C-activating G protein-coupled receptor signaling pathway|neurotransmitter secretion|synaptic vesicle|postsynaptic density|membrane|kinase activity|phosphorylation|transferas…	mmu00561,mmu00564,mmu04070,mmu04072,mmu05231	Glycerolipid metabolism|Glycerophospholipid metabolism|Phosphatidylinositol signaling system|Phospholipase D signaling pathway|Choline metabolism in cancer
Fgf9	4.21942	1.29037	2.61848	10.4022	3.37881	0.00883221	0.0157067	Up	0.0089514	0	0.00945498	0.097833	0.0868601	0.0453642	14180	fibroblast growth factor 9	GO:0000122,GO:0001525,GO:0001649,GO:0001654,GO:0001934,GO:0002053,GO:0002062,GO:0003214,GO:0003231,GO:0005104,GO:0005576,GO:0005604,GO:0005615,GO:0005737,GO:0006606,GO:0007267,GO:0007275,GO:0008083,GO:0008201,GO:0008284,GO:0008543,GO:0008584,GO:0009887,GO:0010628,GO:0030154,GO:0030178,GO:0030238,GO:0030324,GO:0030326,GO:0030334,GO:0030949,GO:0032927,GO:0042472,GO:0043410,GO:0045880,GO:0045893,GO:…	negative regulation of transcription by RNA polymerase II|angiogenesis|osteoblast differentiation|eye development|positive regulation of protein phosphorylation|positive regulation of mesenchymal cell proliferation|chondrocyte differentiation|cardiac left ventricle morphogenesis|cardiac ventricle development|fibroblast growth factor receptor binding|extracellular region|basement membrane|extracel…	mmu04010,mmu04014,mmu04015,mmu04020,mmu04151,mmu04810,mmu05200,mmu05218,mmu05224,mmu05226	MAPK signaling pathway|Ras signaling pathway|Rap1 signaling pathway|Calcium signaling pathway|PI3K-Akt signaling pathway|Regulation of actin cytoskeleton|Pathways in cancer|Melanoma|Breast cancer|Gastric cancer
Cd5l	8530.77	0.283979	11.8646	10.3337	3.36929	1.80844e-32	2.46367e-31	Up	33.9369	22.0016	44.8977	600.58	323.048	343.603	11801	CD5 antigen-like	GO:0002376,GO:0004252,GO:0005044,GO:0005576,GO:0005737,GO:0005886,GO:0006915,GO:0006954,GO:0009986,GO:0016020,GO:0030449,GO:0031638,GO:1903661	immune system process|serine-type endopeptidase activity|scavenger receptor activity|extracellular region|cytoplasm|plasma membrane|apoptotic process|inflammatory response|cell surface|membrane|regulation of complement activation|zymogen activation|positive regulation of complement-dependent cytotoxicity
Asb4	88.0475	0.298248	11.2968	10.3333	3.36923	1.36164e-29	1.63823e-28	Up	0.214061	0.23677	0.150736	2.32537	2.54796	2.77715	65255	ankyrin repeat and SOCS box-containing 4	GO:0004842,GO:0019899,GO:0031462,GO:0031466,GO:0031625,GO:0035556,GO:0051865,GO:0061630,GO:2001214	ubiquitin-protein transferase activity|enzyme binding|Cul2-RING ubiquitin ligase complex|Cul5-RING ubiquitin ligase complex|ubiquitin protein ligase binding|intracellular signal transduction|protein autoubiquitination|ubiquitin protein ligase activity|positive regulation of vasculogenesis
Cdkn2a	14.6188	0.753153	4.46568	10.2912	3.36334	7.98151e-06	2.15443e-05	Up	0.130962	0.0852089	0.0922194	1.95181	1.18607	0.752182	12578	cyclin dependent kinase inhibitor 2A	GO:0000079,GO:0000082,GO:0000209,GO:0000422,GO:0001652,GO:0001953,GO:0002039,GO:0003677,GO:0004861,GO:0005515,GO:0005634,GO:0005654,GO:0005730,GO:0005737,GO:0005739,GO:0006364,GO:0006469,GO:0006915,GO:0006919,GO:0007049,GO:0007568,GO:0007569,GO:0008134,GO:0008285,GO:0008544,GO:0008637,GO:0009303,GO:0010243,GO:0010389,GO:0010468,GO:0010628,GO:0014070,GO:0016604,GO:0019789,GO:0019901,GO:0030308,GO:…	regulation of cyclin-dependent protein serine/threonine kinase activity|G1/S transition of mitotic cell cycle|protein polyubiquitination|autophagy of mitochondrion|granular component|negative regulation of cell-matrix adhesion|p53 binding|DNA binding|cyclin-dependent protein serine/threonine kinase inhibitor activity|protein binding|nucleus|nucleoplasm|nucleolus|cytoplasm|mitochondrion|rRNA proce…	mmu01522,mmu01524,mmu04110,mmu04115,mmu04218,mmu04934,mmu05163,mmu05166,mmu05200,mmu05203,mmu05206,mmu05212,mmu05214,mmu05218,mmu05219,mmu05220,mmu05223,mmu05225	Endocrine resistance|Platinum drug resistance|Cell cycle|p53 signaling pathway|Cellular senescence|Cushing syndrome|Human cytomegalovirus infection|Human T-cell leukemia virus 1 infection|Pathways in cancer|Viral carcinogenesis|MicroRNAs in cancer|Pancreatic cancer|Glioma|Melanoma|Bladder cancer|Chronic myeloid leukemia|Non-small cell lung cancer|Hepatocellular carcinoma
Cgnl1	1107.66	0.338213	9.90453	10.1954	3.34984	3.97817e-23	3.58894e-22	Up	0.848647	0.733409	1.97069	19.3356	10.9819	13.408	68178	cingulin-like 1	GO:0003774,GO:0005923,GO:0007015,GO:0015629,GO:0016459,GO:0030054,GO:0032991,GO:0043296,GO:0051058,GO:0051497,GO:0150105	motor activity|bicellular tight junction|actin filament organization|actin cytoskeleton|myosin complex|cell junction|protein-containing complex|apical junction complex|negative regulation of small GTPase mediated signal transduction|negative regulation of stress fiber assembly|protein localization to cell-cell junction	mmu04530	Tight junction
Sorbs3	680.283	0.226727	14.7629	10.1763	3.34714	2.54277e-49	6.1973e-48	Up	1.26026	1.00308	1.8352	20.9586	14.2949	15.4275	20410	sorbin and SH3 domain containing 3	GO:0000122,GO:0005515,GO:0005634,GO:0005737,GO:0005856,GO:0005925,GO:0007015,GO:0007155,GO:0008134,GO:0017166,GO:0030054,GO:0031589,GO:0043410,GO:0051496	negative regulation of transcription by RNA polymerase II|protein binding|nucleus|cytoplasm|cytoskeleton|focal adhesion|actin filament organization|cell adhesion|transcription factor binding|vinculin binding|cell junction|cell-substrate adhesion|positive regulation of MAPK cascade|positive regulation of stress fiber assembly
Nxph1	4.0845	1.27936	2.60262	10.054	3.3297	0.00925146	0.0163744	Up	0	0.0158476	0.0171515	0.0968021	0.157565	0.148124	18231	neurexophilin 1	GO:0005102,GO:0005576	signaling receptor binding|extracellular region
Rapsn	4.0776	1.29373	2.57044	10.0245	3.32546	0.010157	0.0178572	Up	0.0278287	0.0271597	0	0.1659	0.324044	0.197444	19400	receptor-associated protein of the synapse	GO:0005737,GO:0005794,GO:0005813,GO:0005829,GO:0005856,GO:0005886,GO:0007268,GO:0007271,GO:0016020,GO:0030054,GO:0031594,GO:0033130,GO:0035255,GO:0043495,GO:0043525,GO:0045202,GO:0045211,GO:0046872,GO:0099634,GO:1900075,GO:1901626,GO:1903540	cytoplasm|Golgi apparatus|centrosome|cytosol|cytoskeleton|plasma membrane|chemical synaptic transmission|synaptic transmission, cholinergic|membrane|cell junction|neuromuscular junction|acetylcholine receptor binding|ionotropic glutamate receptor binding|protein-membrane adaptor activity|positive regulation of neuron apoptotic process|synapse|postsynaptic membrane|metal ion binding|postsynaptic s…
Hspb7	18.2268	0.700564	4.73474	9.9658	3.31699	2.19338e-06	6.34741e-06	Up	0.0179157	0.0524552	0.0946182	0.747628	0.869229	0.363175	29818	heat shock protein family, member 7 (cardiovascular)	GO:0005634,GO:0005654,GO:0005737,GO:0005739,GO:0007507,GO:0009408,GO:0015629,GO:0016235,GO:0031005	nucleus|nucleoplasm|cytoplasm|mitochondrion|heart development|response to heat|actin cytoskeleton|aggresome|filamin binding
Slc16a9	10.1286	0.829977	3.99604	9.96328	3.31662	6.44108e-05	0.000157037	Up	0.0164973	0.0483021	0.0174254	0.262261	0.416212	0.334421	66859	solute carrier family 16 (monocarboxylic acid transporters), member 9	GO:0005886,GO:0005887,GO:0008028,GO:0015293,GO:0015718,GO:0016020,GO:0016021,GO:0022857,GO:0046415,GO:0055085	plasma membrane|integral component of plasma membrane|monocarboxylic acid transmembrane transporter activity|symporter activity|monocarboxylic acid transport|membrane|integral component of membrane|transmembrane transporter activity|urate metabolic process|transmembrane transport
Timp2	12079.1	0.196669	16.8456	9.93832	3.313	1.13047e-63	4.22707e-62	Up	22.7416	23.0635	37.3837	395.348	297	312.169	21858	tissue inhibitor of metalloproteinase 2	GO:0002020,GO:0004857,GO:0005178,GO:0005576,GO:0005604,GO:0005615,GO:0008047,GO:0008191,GO:0008270,GO:0008285,GO:0009725,GO:0009986,GO:0010033,GO:0010466,GO:0010951,GO:0030414,GO:0030426,GO:0031012,GO:0032487,GO:0034097,GO:0043005,GO:0043025,GO:0043408,GO:0043410,GO:0045664,GO:0045666,GO:0045762,GO:0045861,GO:0045930,GO:0046580,GO:0046872,GO:0051045,GO:0071310,GO:1905049	protease binding|enzyme inhibitor activity|integrin binding|extracellular region|basement membrane|extracellular space|enzyme activator activity|metalloendopeptidase inhibitor activity|zinc ion binding|negative regulation of cell population proliferation|response to hormone|cell surface|response to organic substance|negative regulation of peptidase activity|negative regulation of endopeptidase ac…
Fcgrt	3018.07	0.144303	22.8624	9.84311	3.29911	1.10008e-115	1.57889e-113	Up	13.262	13.3857	16.5523	192.838	142.657	183.591	14132	Fc receptor, IgG, alpha chain transporter	GO:0005615,GO:0005768,GO:0005886,GO:0006955,GO:0009897,GO:0016020,GO:0016021,GO:0019864,GO:0030881	extracellular space|endosome|plasma membrane|immune response|external side of plasma membrane|membrane|integral component of membrane|IgG binding|beta-2-microglobulin binding
Ptk7	35.9319	0.450257	7.30865	9.78637	3.29077	2.6984e-13	1.39678e-12	Up	0.0720796	0.0602973	0.0543819	0.705936	0.629483	0.907999	71461	PTK7 protein tyrosine kinase 7	GO:0001736,GO:0001822,GO:0001843,GO:0003281,GO:0003401,GO:0004672,GO:0004714,GO:0005524,GO:0005886,GO:0005911,GO:0006468,GO:0007155,GO:0007507,GO:0010976,GO:0016020,GO:0016021,GO:0016055,GO:0016301,GO:0016477,GO:0030054,GO:0031532,GO:0042060,GO:0045198,GO:0050839,GO:0060026,GO:0060484,GO:0060828,GO:0060976,GO:0071300,GO:0090103,GO:0090179,GO:0090263	establishment of planar polarity|kidney development|neural tube closure|ventricular septum development|axis elongation|protein kinase activity|transmembrane receptor protein tyrosine kinase activity|ATP binding|plasma membrane|cell-cell junction|protein phosphorylation|cell adhesion|heart development|positive regulation of neuron projection development|membrane|integral component of membrane|Wnt …
Klhl3	25.7574	0.733601	4.47515	9.73358	3.28297	7.6359e-06	2.06506e-05	Up	0.00672599	0.0393859	0.0426263	0.12029	0.489494	0.436303	100503085	kelch-like 3	GO:0003779,GO:0003824,GO:0005737,GO:0005829,GO:0005856,GO:0006511,GO:0016567,GO:0031463,GO:0050801,GO:0070294,GO:0070936,GO:0072156,GO:0097602	actin binding|catalytic activity|cytoplasm|cytosol|cytoskeleton|ubiquitin-dependent protein catabolic process|protein ubiquitination|Cul3-RING ubiquitin ligase complex|ion homeostasis|renal sodium ion absorption|protein K48-linked ubiquitination|distal tubule morphogenesis|cullin family protein binding
Mamld1	132.361	0.294966	11.0997	9.67349	3.27404	1.2583e-28	1.45596e-27	Up	0.266936	0.135084	0.27151	2.70133	3.08907	2.12437	333639	mastermind-like domain containing 1	GO:0005634,GO:0006357,GO:0016604	nucleus|regulation of transcription by RNA polymerase II|nuclear body
Gabrq	3.9619	1.43339	2.28289	9.66171	3.27228	0.0224368	0.0369842	Up	0.0184799	0	0	0.0734448	0.026898	0.121749	57249	gamma-aminobutyric acid (GABA) A receptor, subunit theta	GO:0004888,GO:0004890,GO:0005216,GO:0005230,GO:0005254,GO:0005886,GO:0005887,GO:0006811,GO:0006821,GO:0007165,GO:0007214,GO:0007268,GO:0016020,GO:0016021,GO:0030054,GO:0030594,GO:0034220,GO:0034707,GO:0042391,GO:0043005,GO:0043235,GO:0045202,GO:0045211,GO:0050877,GO:1902476,GO:1902711	transmembrane signaling receptor activity|GABA-A receptor activity|ion channel activity|extracellular ligand-gated ion channel activity|chloride channel activity|plasma membrane|integral component of plasma membrane|ion transport|chloride transport|signal transduction|gamma-aminobutyric acid signaling pathway|chemical synaptic transmission|membrane|integral component of membrane|cell junction|neu…	mmu04080,mmu04723,mmu04727,mmu05032,mmu05033	Neuroactive ligand-receptor interaction|Retrograde endocannabinoid signaling|GABAergic synapse|Morphine addiction|Nicotine addiction
Colec12	285.373	0.261332	12.5144	9.64918	3.27041	6.23066e-36	9.77168e-35	Up	0.57113	0.815708	0.647401	9.95134	8.32647	5.78877	140792	collectin sub-family member 12	GO:0005044,GO:0005581,GO:0006910,GO:0006955,GO:0016020,GO:0016021,GO:0030169,GO:0030246,GO:0034138,GO:0038023,GO:0038187,GO:0042742,GO:0046872,GO:0060355,GO:0062023	scavenger receptor activity|collagen trimer|phagocytosis, recognition|immune response|membrane|integral component of membrane|low-density lipoprotein particle binding|carbohydrate binding|toll-like receptor 3 signaling pathway|signaling receptor activity|pattern recognition receptor activity|defense response to bacterium|metal ion binding|positive regulation of cell adhesion molecule production|c…	mmu04145	Phagosome
Fzd8	7.87396	1.06493	3.07085	9.6482	3.27026	0.00213447	0.00422347	Up	0	0	0.0626188	0.323966	0.143815	0.240351	14370	frizzled class receptor 8	GO:0001525,GO:0001934,GO:0004888,GO:0004930,GO:0005102,GO:0005515,GO:0005576,GO:0005794,GO:0005886,GO:0007165,GO:0007166,GO:0007186,GO:0007275,GO:0016020,GO:0016021,GO:0016055,GO:0017147,GO:0030165,GO:0031625,GO:0033077,GO:0035567,GO:0042813,GO:0043507,GO:0060070,GO:1990851	angiogenesis|positive regulation of protein phosphorylation|transmembrane signaling receptor activity|G protein-coupled receptor activity|signaling receptor binding|protein binding|extracellular region|Golgi apparatus|plasma membrane|signal transduction|cell surface receptor signaling pathway|G protein-coupled receptor signaling pathway|multicellular organism development|membrane|integral compone…	mmu04150,mmu04310,mmu04390,mmu04550,mmu04916,mmu04934,mmu05010,mmu05022,mmu05165,mmu05200,mmu05205,mmu05217,mmu05224,mmu05225,mmu05226	mTOR signaling pathway|Wnt signaling pathway|Hippo signaling pathway|Signaling pathways regulating pluripotency of stem cells|Melanogenesis|Cushing syndrome|Alzheimer disease|Pathways of neurodegeneration - multiple diseases|Human papillomavirus infection|Pathways in cancer|Proteoglycans in cancer|Basal cell carcinoma|Breast cancer|Hepatocellular carcinoma|Gastric cancer
Gstp2	3.95242	1.34353	2.43365	9.6443	3.26968	0.0149476	0.0255493	Up	0.13189	0	0	0.458652	0.38394	0.735237	14869	glutathione S-transferase, pi 2	GO:0004364,GO:0004602,GO:0005504,GO:0005634,GO:0005737,GO:0005739,GO:0005829,GO:0005886,GO:0006749,GO:0016740,GO:0019901,GO:0035730,GO:0035731,GO:0097057	glutathione transferase activity|glutathione peroxidase activity|fatty acid binding|nucleus|cytoplasm|mitochondrion|cytosol|plasma membrane|glutathione metabolic process|transferase activity|protein kinase binding|S-nitrosoglutathione binding|dinitrosyl-iron complex binding|TRAF2-GSTP1 complex	mmu00480,mmu00980,mmu00982,mmu00983,mmu01524,mmu05200,mmu05204,mmu05215,mmu05225,mmu05418	Glutathione metabolism|Metabolism of xenobiotics by cytochrome P450|Drug metabolism - cytochrome P450|Drug metabolism - other enzymes|Platinum drug resistance|Pathways in cancer|Chemical carcinogenesis|Prostate cancer|Hepatocellular carcinoma|Fluid shear stress and atherosclerosis
Fam13a	9.83519	0.810662	4.03267	9.64066	3.26913	5.51465e-05	0.000135778	Up	0.0115515	0.0225477	0.0244028	0.263979	0.201763	0.222457	58909	family with sequence similarity 13, member A
Sat2	5.91669	1.06883	3.05852	9.63998	3.26903	0.00222431	0.00438414	Up	0.0683539	0	0.0360997	0.441447	0.298473	0.484968	69215	spermidine/spermine N1-acetyl transferase 2	GO:0004145,GO:0005737,GO:0008080,GO:0008215,GO:0008216,GO:0016740,GO:0016746,GO:0019809,GO:0032918,GO:0032919,GO:0032920,GO:0042802,GO:0046204	diamine N-acetyltransferase activity|cytoplasm|N-acetyltransferase activity|spermine metabolic process|spermidine metabolic process|transferase activity|acyltransferase activity|spermidine binding|spermidine acetylation|spermine acetylation|putrescine acetylation|identical protein binding|nor-spermidine metabolic process	mmu00330,mmu04216	Arginine and proline metabolism|Ferroptosis
Cd109	610.859	0.157239	20.768	9.61667	3.26554	8.42277e-96	7.62288e-94	Up	0.862154	0.684692	1.12493	10.2458	10.6379	10.3491	235505	CD109 antigen	GO:0001933,GO:0001942,GO:0004866,GO:0004867,GO:0005576,GO:0005615,GO:0005829,GO:0005886,GO:0010466,GO:0010839,GO:0016020,GO:0030414,GO:0030512,GO:0031225,GO:0045616,GO:0050431,GO:0061045,GO:0072675	negative regulation of protein phosphorylation|hair follicle development|endopeptidase inhibitor activity|serine-type endopeptidase inhibitor activity|extracellular region|extracellular space|cytosol|plasma membrane|negative regulation of peptidase activity|negative regulation of keratinocyte proliferation|membrane|peptidase inhibitor activity|negative regulation of transforming growth factor bet…
Tmod1	47.0788	0.437434	7.46293	9.61001	3.26454	8.46164e-14	4.52679e-13	Up	0.0720927	0.10554	0.0380742	1.07445	0.647086	0.849446	21916	tropomodulin 1	GO:0003779,GO:0005523,GO:0005634,GO:0005737,GO:0005856,GO:0005865,GO:0005884,GO:0006936,GO:0007015,GO:0008180,GO:0008344,GO:0016020,GO:0030016,GO:0030017,GO:0030239,GO:0030241,GO:0030863,GO:0051015,GO:0051694,GO:0070307	actin binding|tropomyosin binding|nucleus|cytoplasm|cytoskeleton|striated muscle thin filament|actin filament|muscle contraction|actin filament organization|COP9 signalosome|adult locomotory behavior|membrane|myofibril|sarcomere|myofibril assembly|skeletal muscle myosin thick filament assembly|cortical cytoskeleton|actin filament binding|pointed-end actin filament capping|lens fiber cell developm…
Slc9a3r2	162.68	0.432531	7.54617	9.60609	3.26395	4.48244e-14	2.44401e-13	Up	0.307471	0.407252	1.15989	10.1032	5.51958	6.03251	65962	solute carrier family 9 (sodium/hydrogen exchanger), member 3 regulator 2	GO:0005102,GO:0005515,GO:0005634,GO:0005737,GO:0005886,GO:0007605,GO:0008013,GO:0008022,GO:0014067,GO:0016020,GO:0016324,GO:0019902,GO:0032420,GO:0032421,GO:0032991,GO:0034767,GO:0042802,GO:0043495,GO:0047485,GO:0050750,GO:0060090,GO:0072659	signaling receptor binding|protein binding|nucleus|cytoplasm|plasma membrane|sensory perception of sound|beta-catenin binding|protein C-terminus binding|negative regulation of phosphatidylinositol 3-kinase signaling|membrane|apical plasma membrane|phosphatase binding|stereocilium|stereocilium bundle|protein-containing complex|positive regulation of ion transmembrane transport|identical protein bi…	mmu04960	Aldosterone-regulated sodium reabsorption
Lgi3	7.85402	0.968921	3.36721	9.59684	3.26256	0.000759333	0.00160437	Up	0.0346143	0	0.0121872	0.17196	0.246312	0.128641	213469	leucine-rich repeat LGI family, member 3	GO:0003824,GO:0005515,GO:0005576,GO:0006887,GO:0008021,GO:0017157,GO:0030054,GO:0031410,GO:0043005,GO:0045202	catalytic activity|protein binding|extracellular region|exocytosis|synaptic vesicle|regulation of exocytosis|cell junction|cytoplasmic vesicle|neuron projection|synapse
Echdc3	27.2805	0.590365	5.51524	9.55333	3.256	3.48302e-08	1.20974e-07	Up	0	0.16026	0.231261	1.19646	1.51372	1.80305	67856	enoyl Coenzyme A hydratase domain containing 3	GO:0003824,GO:0004300,GO:0005739,GO:0006629,GO:0006631,GO:1900078	catalytic activity|enoyl-CoA hydratase activity|mitochondrion|lipid metabolic process|fatty acid metabolic process|positive regulation of cellular response to insulin stimulus
Gas6	557.72	0.28469	11.4029	9.48935	3.24631	4.04215e-30	4.95129e-29	Up	0.994493	2.23982	2.34329	24.1706	16.9248	23.4356	14456	growth arrest specific 6	GO:0001764,GO:0001786,GO:0001934,GO:0001961,GO:0003104,GO:0005102,GO:0005509,GO:0005576,GO:0005615,GO:0005737,GO:0006468,GO:0006909,GO:0007165,GO:0007167,GO:0007596,GO:0009267,GO:0010628,GO:0010804,GO:0010934,GO:0018105,GO:0019064,GO:0019079,GO:0030296,GO:0030674,GO:0030971,GO:0031589,GO:0032008,GO:0032148,GO:0032689,GO:0032692,GO:0032715,GO:0032720,GO:0032825,GO:0033138,GO:0035457,GO:0035690,GO:…	neuron migration|phosphatidylserine binding|positive regulation of protein phosphorylation|positive regulation of cytokine-mediated signaling pathway|positive regulation of glomerular filtration|signaling receptor binding|calcium ion binding|extracellular region|extracellular space|cytoplasm|protein phosphorylation|phagocytosis|signal transduction|enzyme linked receptor protein signaling pathway|…	mmu01521	EGFR tyrosine kinase inhibitor resistance
Fabp5	8270.76	0.141436	22.8756	9.41804	3.23543	8.13906e-116	1.18008e-113	Up	64.213	72.0648	90.1958	787.994	964.48	844.3	16592	fatty acid binding protein 5, epidermal	GO:0001972,GO:0005324,GO:0005504,GO:0005576,GO:0005615,GO:0005634,GO:0005737,GO:0006006,GO:0006629,GO:0006656,GO:0008289,GO:0010829,GO:0014069,GO:0015909,GO:0030054,GO:0031392,GO:0035360,GO:0042593,GO:0042802,GO:0045202,GO:0051930,GO:0099178,GO:0120162,GO:1990379	retinoic acid binding|long-chain fatty acid transporter activity|fatty acid binding|extracellular region|extracellular space|nucleus|cytoplasm|glucose metabolic process|lipid metabolic process|phosphatidylcholine biosynthetic process|lipid binding|negative regulation of glucose transmembrane transport|postsynaptic density|long-chain fatty acid transport|cell junction|regulation of prostaglandin b…	mmu03320	PPAR signaling pathway
Dusp13	13.453	0.722819	4.47076	9.39278	3.23155	7.79421e-06	2.10708e-05	Up	0.0572201	0.0558446	0.0201464	0.43587	0.684792	0.425306	27389	dual specificity phosphatase 13	GO:0004721,GO:0004722,GO:0004725,GO:0005737,GO:0006470,GO:0008138,GO:0016311,GO:0016787,GO:0016791,GO:0106306,GO:0106307	phosphoprotein phosphatase activity|protein serine/threonine phosphatase activity|protein tyrosine phosphatase activity|cytoplasm|protein dephosphorylation|protein tyrosine/serine/threonine phosphatase activity|dephosphorylation|hydrolase activity|phosphatase activity|protein serine phosphatase activity|protein threonine phosphatase activity
Lpar5	582.561	0.20039	16.1251	9.39126	3.23132	1.69855e-58	5.42352e-57	Up	1.70735	1.46938	1.57388	22.5928	14.3232	17.7456	381810	lysophosphatidic acid receptor 5	GO:0004930,GO:0005886,GO:0007165,GO:0007186,GO:0016020,GO:0016021,GO:0032793,GO:0048266	G protein-coupled receptor activity|plasma membrane|signal transduction|G protein-coupled receptor signaling pathway|membrane|integral component of membrane|positive regulation of CREB transcription factor activity|behavioral response to pain	mmu04015,mmu04072,mmu04151,mmu04810,mmu05200	Rap1 signaling pathway|Phospholipase D signaling pathway|PI3K-Akt signaling pathway|Regulation of actin cytoskeleton|Pathways in cancer
Cmtm8	5.7503	1.06619	3.02926	9.38114	3.22976	0.00245152	0.00480133	Up	0	0.0802631	0.0434333	0.571983	0.399009	0.458456	70031	CKLF-like MARVEL transmembrane domain containing 8	GO:0005125,GO:0005615,GO:0005654,GO:0006935,GO:0016020,GO:0016021,GO:0019911,GO:0042552	cytokine activity|extracellular space|nucleoplasm|chemotaxis|membrane|integral component of membrane|structural constituent of myelin sheath|myelination
Trim2	47.6647	0.376756	8.54483	9.31344	3.21931	1.28729e-17	8.78112e-17	Up	0.0188606	0.0276108	0.0332027	0.302955	0.323325	0.277188	80890	tripartite motif-containing 2	GO:0000209,GO:0004842,GO:0005515,GO:0005737,GO:0008270,GO:0016740,GO:0017022,GO:0043161,GO:0043523,GO:0046872,GO:0061630,GO:1990830	protein polyubiquitination|ubiquitin-protein transferase activity|protein binding|cytoplasm|zinc ion binding|transferase activity|myosin binding|proteasome-mediated ubiquitin-dependent protein catabolic process|regulation of neuron apoptotic process|metal ion binding|ubiquitin protein ligase activity|cellular response to leukemia inhibitory factor
Rpp25	30.3634	0.51042	6.29285	9.2663	3.21199	3.11697e-10	1.28935e-09	Up	0.110529	0.287659	0.194579	1.79372	2.00204	2.95009	102614	ribonuclease P/MRP 25 subunit	GO:0000172,GO:0001682,GO:0003676,GO:0003723,GO:0004526,GO:0005634,GO:0005654,GO:0006364,GO:0008033,GO:0016787,GO:0030681,GO:0033204,GO:0034451	ribonuclease MRP complex|tRNA 5'-leader removal|nucleic acid binding|RNA binding|ribonuclease P activity|nucleus|nucleoplasm|rRNA processing|tRNA processing|hydrolase activity|multimeric ribonuclease P complex|ribonuclease P RNA binding|centriolar satellite	mmu03008,mmu03013	Ribosome biogenesis in eukaryotes|RNA transport
H1f3	3.79173	1.28972	2.48959	9.25906	3.21087	0.0127891	0.022107	Up	0	0.0623694	0.0675008	0.507962	0.372066	0.582953	14957	H1.3 linker histone, cluster member	GO:0000122,GO:0000785,GO:0000786,GO:0000791,GO:0003677,GO:0003690,GO:0005515,GO:0005634,GO:0005694,GO:0006334,GO:0006357,GO:0016584,GO:0030261,GO:0031490,GO:0031492,GO:0031936,GO:0045910,GO:0080182,GO:0098532	negative regulation of transcription by RNA polymerase II|chromatin|nucleosome|euchromatin|DNA binding|double-stranded DNA binding|protein binding|nucleus|chromosome|nucleosome assembly|regulation of transcription by RNA polymerase II|nucleosome positioning|chromosome condensation|chromatin DNA binding|nucleosomal DNA binding|negative regulation of chromatin silencing|negative regulation of DNA r…
Hebp1	155.514	0.342199	9.38252	9.25791	3.21069	6.44151e-21	5.26322e-20	Up	0.62729	0.680234	1.61964	8.48328	13.1545	10.9852	15199	heme binding protein 1	GO:0005737,GO:0005739,GO:0005829,GO:0020037,GO:0042168	cytoplasm|mitochondrion|cytosol|heme binding|heme metabolic process
Ccdc92b	3.7919	1.33652	2.40154	9.25169	3.20972	0.0163261	0.0276724	Up	0	0	0.0242671	0.0684813	0.089174	0.104788	432582	coiled-coil domain containing 92B
Lipa	12418.9	0.156435	20.4171	9.15111	3.19395	1.17909e-92	9.68425e-91	Up	31.6807	34.9265	45.3989	370.96	478.662	397.354	16889	lysosomal acid lipase A	GO:0000902,GO:0001650,GO:0001816,GO:0004771,GO:0005654,GO:0005764,GO:0005829,GO:0006629,GO:0006631,GO:0006954,GO:0008283,GO:0016042,GO:0016125,GO:0016298,GO:0016787,GO:0016788,GO:0030324,GO:0043231,GO:0048771,GO:0048873	cell morphogenesis|fibrillar center|cytokine production|sterol esterase activity|nucleoplasm|lysosome|cytosol|lipid metabolic process|fatty acid metabolic process|inflammatory response|cell population proliferation|lipid catabolic process|sterol metabolic process|lipase activity|hydrolase activity|hydrolase activity, acting on ester bonds|lung development|intracellular membrane-bounded organelle|…	mmu00100,mmu04142,mmu04979	Steroid biosynthesis|Lysosome|Cholesterol metabolism
Fam110b	28.1761	0.509556	6.26608	9.14457	3.19292	3.70254e-10	1.52138e-09	Up	0.0891233	0.0124258	0.0941372	0.784308	0.691848	0.683945	242297	family with sequence similarity 110, member B	GO:0005737,GO:0005739,GO:0005829,GO:0005856	cytoplasm|mitochondrion|cytosol|cytoskeleton
Myom1	44.9884	0.521599	6.11723	9.13078	3.19074	9.52186e-10	3.77711e-09	Up	0.0712738	0.0695605	0.050189	0.346212	0.783822	1.01137	17929	myomesin 1	GO:0005200,GO:0005737,GO:0005856,GO:0006936,GO:0010628,GO:0010737,GO:0019900,GO:0030017,GO:0031430,GO:0032982,GO:0042802,GO:0042803,GO:0050714,GO:0051015	structural constituent of cytoskeleton|cytoplasm|cytoskeleton|muscle contraction|positive regulation of gene expression|protein kinase A signaling|kinase binding|sarcomere|M band|myosin filament|identical protein binding|protein homodimerization activity|positive regulation of protein secretion|actin filament binding
Tmem35a	5.63624	1.18682	2.68603	9.11241	3.18783	0.00723059	0.0130612	Up	0.0775664	0	0	0.231205	0.200711	0.445505	67564	transmembrane protein 35A	GO:0005515,GO:0005777,GO:0005783,GO:0016020,GO:0016021,GO:0030548,GO:0031410,GO:0051131,GO:2000010	protein binding|peroxisome|endoplasmic reticulum|membrane|integral component of membrane|acetylcholine receptor regulator activity|cytoplasmic vesicle|chaperone-mediated protein complex assembly|positive regulation of protein localization to cell surface
Poglut3	216.423	0.205217	15.5142	9.08689	3.18379	2.77887e-54	7.88124e-53	Up	0.571573	0.517988	0.503107	6.3551	6.23295	5.13118	68304	protein O-glucosyltransferase 3	GO:0005783,GO:0012505,GO:0016740,GO:0016757,GO:0018242,GO:0035251,GO:0035252,GO:0046527	endoplasmic reticulum|endomembrane system|transferase activity|glycosyltransferase activity|protein O-linked glycosylation via serine|UDP-glucosyltransferase activity|UDP-xylosyltransferase activity|glucosyltransferase activity
Capsl	5.59287	1.08776	2.9256	9.07793	3.18236	0.00343788	0.00655249	Up	0.0423129	0	0.0893867	0.462453	0.615877	0.343095	75568	calcyphosine-like	GO:0005509,GO:0005737,GO:0046872	calcium ion binding|cytoplasm|metal ion binding
Tmem191c	18.6248	0.5981	5.31919	9.07193	3.18141	1.04229e-07	3.45703e-07	Up	0.140883	0.17187	0.0372021	1.46977	1.26453	1.21375	224019	transmembrane protein 191C	GO:0016020,GO:0016021	membrane|integral component of membrane
Lhfpl2	4442.14	0.201253	15.8045	9.06749	3.1807	2.89525e-56	8.75291e-55	Up	5.70447	5.69682	8.70529	57.774	84.237	79.3072	218454	lipoma HMGIC fusion partner-like 2	GO:0007338,GO:0016020,GO:0016021,GO:0046545,GO:0046546,GO:1905516	single fertilization|membrane|integral component of membrane|development of primary female sexual characteristics|development of primary male sexual characteristics|positive regulation of fertilization
Tspan4	842.191	0.203458	15.5907	9.01335	3.17206	8.41639e-55	2.42082e-53	Up	1.94474	2.44902	2.83273	20.3821	30.5585	28.3745	64540	tetraspanin 4	GO:0003823,GO:0005178,GO:0005515,GO:0005886,GO:0005887,GO:0016020,GO:0016021,GO:0031982,GO:0065003	antigen binding|integrin binding|protein binding|plasma membrane|integral component of plasma membrane|membrane|integral component of membrane|vesicle|protein-containing complex assembly
Mfsd12	4895.78	0.16711	18.9367	8.96627	3.16451	5.68381e-80	3.20481e-78	Up	9.11641	10.0186	14.5758	116.797	133.492	116.906	73822	major facilitator superfamily domain containing 12	GO:0001942,GO:0005215,GO:0005764,GO:0005770,GO:0005887,GO:0006865,GO:0008643,GO:0015293,GO:0016020,GO:0016021,GO:0033229,GO:0042438,GO:0042470,GO:0043473,GO:0043474,GO:0048021,GO:0048022,GO:0071702,GO:1903712	hair follicle development|transporter activity|lysosome|late endosome|integral component of plasma membrane|amino acid transport|carbohydrate transport|symporter activity|membrane|integral component of membrane|cysteine transmembrane transporter activity|melanin biosynthetic process|melanosome|pigmentation|pigment metabolic process involved in pigmentation|regulation of melanin biosynthetic proce…
Wfs1	936.097	0.234472	13.4735	8.93303	3.15915	2.24038e-41	4.21637e-40	Up	1.80887	2.5666	2.80715	20.5854	33.9301	23.5804	22393	wolframin ER transmembrane glycoprotein	GO:0000122,GO:0001822,GO:0003091,GO:0005516,GO:0005783,GO:0007601,GO:0007605,GO:0016020,GO:0016021,GO:0030141,GO:0030176,GO:0030285,GO:0030433,GO:0030968,GO:0031398,GO:0031625,GO:0032469,GO:0034976,GO:0042593,GO:0043066,GO:0043069,GO:0043433,GO:0043524,GO:0045927,GO:0048306,GO:0050821,GO:0050877,GO:0051117,GO:0051247,GO:0051726,GO:0051928,GO:0055074,GO:0070628,GO:0140297,GO:1902236,GO:1903573,GO:…	negative regulation of transcription by RNA polymerase II|kidney development|renal water homeostasis|calmodulin binding|endoplasmic reticulum|visual perception|sensory perception of sound|membrane|integral component of membrane|secretory granule|integral component of endoplasmic reticulum membrane|integral component of synaptic vesicle membrane|ubiquitin-dependent ERAD pathway|endoplasmic reticul…	mmu04141	Protein processing in endoplasmic reticulum
Pdk2	157.772	0.211962	14.8955	8.92142	3.15727	3.52549e-50	8.80381e-49	Up	0.476285	0.632176	0.543326	6.05729	5.93418	6.06329	18604	pyruvate dehydrogenase kinase, isoenzyme 2	GO:0000166,GO:0004672,GO:0004674,GO:0004740,GO:0005515,GO:0005524,GO:0005654,GO:0005739,GO:0005829,GO:0005967,GO:0005975,GO:0006006,GO:0006111,GO:0006468,GO:0006885,GO:0008286,GO:0010510,GO:0010565,GO:0010906,GO:0016301,GO:0016310,GO:0016740,GO:0018105,GO:0031670,GO:0034614,GO:0042593,GO:0042802,GO:0042803,GO:0044877,GO:0045254,GO:0050848,GO:0072332	nucleotide binding|protein kinase activity|protein serine/threonine kinase activity|pyruvate dehydrogenase (acetyl-transferring) kinase activity|protein binding|ATP binding|nucleoplasm|mitochondrion|cytosol|mitochondrial pyruvate dehydrogenase complex|carbohydrate metabolic process|glucose metabolic process|regulation of gluconeogenesis|protein phosphorylation|regulation of pH|insulin receptor si…	mmu05415	Diabetic cardiomyopathy
Sel1l3	741.697	0.212676	14.8279	8.89834	3.15354	9.67491e-50	2.38665e-48	Up	1.36438	1.04164	2.13846	16.3439	16.9014	15.7471	231238	sel-1 suppressor of lin-12-like 3 (C. elegans)	GO:0005654,GO:0016020,GO:0016021	nucleoplasm|membrane|integral component of membrane
Garnl3	20.0894	0.663698	4.74743	8.88187	3.15086	2.06015e-06	5.98407e-06	Up	0.0329215	0.0428402	0.0463648	0.708718	0.372697	0.244699	99326	GTPase activating RANGAP domain-like 3	GO:0005096,GO:0005737,GO:0051056,GO:0090630	GTPase activator activity|cytoplasm|regulation of small GTPase mediated signal transduction|activation of GTPase activity
Il7r	3132.94	0.189913	16.5731	8.86094	3.14746	1.08986e-61	3.80486e-60	Up	6.92269	7.48889	6.20462	59.6192	92.2753	71.8084	16197	interleukin 7 receptor	GO:0000902,GO:0001915,GO:0002377,GO:0004896,GO:0005654,GO:0005829,GO:0005886,GO:0008284,GO:0008361,GO:0009897,GO:0010628,GO:0016020,GO:0016021,GO:0030217,GO:0033089,GO:0042100,GO:0048535,GO:0048872,GO:0050830,GO:0070233,GO:1904894	cell morphogenesis|negative regulation of T cell mediated cytotoxicity|immunoglobulin production|cytokine receptor activity|nucleoplasm|cytosol|plasma membrane|positive regulation of cell population proliferation|regulation of cell size|external side of plasma membrane|positive regulation of gene expression|membrane|integral component of membrane|T cell differentiation|positive regulation of T ce…	mmu04060,mmu04068,mmu04151,mmu04630,mmu04640,mmu05200,mmu05340	Cytokine-cytokine receptor interaction|FoxO signaling pathway|PI3K-Akt signaling pathway|JAK-STAT signaling pathway|Hematopoietic cell lineage|Pathways in cancer|Primary immunodeficiency
Hdac11	9.15376	0.98038	3.21001	8.85832	3.14703	0.00132728	0.00270967	Up	0.0780036	0	0.020598	0.271259	0.20815	0.592963	232232	histone deacetylase 11	GO:0000118,GO:0004407,GO:0005515,GO:0005634,GO:0005737,GO:0005886,GO:0006325,GO:0008134,GO:0014003,GO:0016575,GO:0016787,GO:0032041	histone deacetylase complex|histone deacetylase activity|protein binding|nucleus|cytoplasm|plasma membrane|chromatin organization|transcription factor binding|oligodendrocyte development|histone deacetylation|hydrolase activity|NAD-dependent histone deacetylase activity (H3-K14 specific)	mmu04613,mmu05034,mmu05203	Neutrophil extracellular trap formation|Alcoholism|Viral carcinogenesis
Sgsh	1026.46	0.150142	20.9373	8.83705	3.14356	2.44908e-97	2.30457e-95	Up	2.11024	1.75731	2.70141	22.1292	23.1366	25.3642	27029	N-sulfoglucosamine sulfohydrolase (sulfamidase)	GO:0005515,GO:0005539,GO:0005764,GO:0006027,GO:0008449,GO:0008484,GO:0016250,GO:0030200,GO:0030201	protein binding|glycosaminoglycan binding|lysosome|glycosaminoglycan catabolic process|N-acetylglucosamine-6-sulfatase activity|sulfuric ester hydrolase activity|N-sulfoglucosamine sulfohydrolase activity|heparan sulfate proteoglycan catabolic process|heparan sulfate proteoglycan metabolic process	mmu00531,mmu04142	Glycosaminoglycan degradation|Lysosome
Slc35g2	3.64674	1.38787	2.26329	8.82227	3.14115	0.0236176	0.0387688	Up	0.0207666	0	0	0.103166	0.0403019	0.0841934	245020	solute carrier family 35, member G2	GO:0005794,GO:0005886,GO:0016020,GO:0016021	Golgi apparatus|plasma membrane|membrane|integral component of membrane
Ccl28	7.26568	0.960493	3.26788	8.80775	3.13877	0.00108358	0.00223911	Up	0.0348658	0.0113426	0	0.184757	0.191715	0.129575	56838	chemokine (C-C motif) ligand 28	GO:0001954,GO:0005125,GO:0005576,GO:0005615,GO:0006935,GO:0006955,GO:0007204,GO:0008009,GO:0030141,GO:0031640,GO:0051715,GO:0060326,GO:0061844,GO:1903237	positive regulation of cell-matrix adhesion|cytokine activity|extracellular region|extracellular space|chemotaxis|immune response|positive regulation of cytosolic calcium ion concentration|chemokine activity|secretory granule|killing of cells of other organism|cytolysis in other organism|cell chemotaxis|antimicrobial humoral immune response mediated by antimicrobial peptide|negative regulation of…	mmu04060,mmu04061,mmu04062,mmu04672	Cytokine-cytokine receptor interaction|Viral protein interaction with cytokine and cytokine receptor|Chemokine signaling pathway|Intestinal immune network for IgA production
Zfp37	3.63725	1.34581	2.33186	8.80453	3.13825	0.019708	0.0329099	Up	0.0217027	0	0	0.0970351	0.0737075	0.0659914	22696	zinc finger protein 37	GO:0000122,GO:0000977,GO:0000981,GO:0001227,GO:0003677,GO:0005634,GO:0006355,GO:0006357,GO:0007275,GO:0007281,GO:0007283,GO:0008270,GO:0030154,GO:0046872	negative regulation of transcription by RNA polymerase II|RNA polymerase II transcription regulatory region sequence-specific DNA binding|DNA-binding transcription factor activity, RNA polymerase II-specific|DNA-binding transcription repressor activity, RNA polymerase II-specific|DNA binding|nucleus|regulation of transcription, DNA-templated|regulation of transcription by RNA polymerase II|multic…	mmu05168	Herpes simplex virus 1 infection	zf-C2H2
Ctsl	39380.9	0.275393	11.3858	8.78825	3.13558	4.9198e-30	6.00046e-29	Up	88.1567	90.3415	127.802	647.76	1474.24	1144.82	13039	cathepsin L	GO:0004175,GO:0004177,GO:0004197,GO:0005515,GO:0005576,GO:0005615,GO:0005634,GO:0005730,GO:0005737,GO:0005764,GO:0005773,GO:0005886,GO:0005902,GO:0006508,GO:0006590,GO:0006955,GO:0007154,GO:0008233,GO:0008234,GO:0009897,GO:0010839,GO:0016020,GO:0016485,GO:0016540,GO:0016787,GO:0016807,GO:0030141,GO:0030574,GO:0030984,GO:0031069,GO:0031410,GO:0042277,GO:0042393,GO:0042637,GO:0043005,GO:0043204,GO:…	endopeptidase activity|aminopeptidase activity|cysteine-type endopeptidase activity|protein binding|extracellular region|extracellular space|nucleus|nucleolus|cytoplasm|lysosome|vacuole|plasma membrane|microvillus|proteolysis|thyroid hormone generation|immune response|cell communication|peptidase activity|cysteine-type peptidase activity|external side of plasma membrane|negative regulation of ker…	mmu04140,mmu04142,mmu04145,mmu04210,mmu04612,mmu05205,mmu05323,mmu05418	Autophagy - animal|Lysosome|Phagosome|Apoptosis|Antigen processing and presentation|Proteoglycans in cancer|Rheumatoid arthritis|Fluid shear stress and atherosclerosis
Apbb2	110.093	0.401127	7.80275	8.75369	3.12989	6.05725e-15	3.51726e-14	Up	0.0496951	0.0315253	0.0734872	0.412289	0.817359	0.405472	11787	amyloid beta (A4) precursor protein-binding, family B, member 2	GO:0001540,GO:0001764,GO:0005515,GO:0005634,GO:0005737,GO:0006355,GO:0007411,GO:0008134,GO:0030048,GO:0030198,GO:0030308,GO:0035035,GO:0043065,GO:0043066,GO:0050821,GO:0051726	amyloid-beta binding|neuron migration|protein binding|nucleus|cytoplasm|regulation of transcription, DNA-templated|axon guidance|transcription factor binding|actin filament-based movement|extracellular matrix organization|negative regulation of cell growth|histone acetyltransferase binding|positive regulation of apoptotic process|negative regulation of apoptotic process|protein stabilization|regu…
Mlph	14.347	0.759459	4.11133	8.70825	3.12238	3.93391e-05	9.88802e-05	Up	0.0108847	0.0212461	0.0574853	0.432592	0.337984	0.165486	171531	melanophilin	GO:0001725,GO:0003779,GO:0005515,GO:0005815,GO:0006605,GO:0006886,GO:0015629,GO:0016461,GO:0017022,GO:0030318,GO:0030425,GO:0030674,GO:0030864,GO:0031267,GO:0031489,GO:0032400,GO:0042470,GO:0043473,GO:0046872,GO:0048471,GO:0051010	stress fiber|actin binding|protein binding|microtubule organizing center|protein targeting|intracellular protein transport|actin cytoskeleton|unconventional myosin complex|myosin binding|melanocyte differentiation|dendrite|protein-macromolecule adaptor activity|cortical actin cytoskeleton|small GTPase binding|myosin V binding|melanosome localization|melanosome|pigmentation|metal ion binding|perin…
4930404N11Rik	114.478	0.25517	12.2157	8.67623	3.11707	2.56413e-34	3.72914e-33	Up	0.998951	1.67132	1.95956	17.1567	15.4401	16.3447	432479	RIKEN cDNA 4930404N11 gene
Zdhhc14	308.72	0.21228	14.6592	8.64486	3.11184	1.17714e-48	2.83973e-47	Up	0.233043	0.196602	0.262842	1.95833	2.4913	2.84646	224454	zinc finger, DHHC domain containing 14	GO:0005783,GO:0005794,GO:0006612,GO:0016020,GO:0016021,GO:0016409,GO:0016740,GO:0016746,GO:0018230,GO:0018345,GO:0019706	endoplasmic reticulum|Golgi apparatus|protein targeting to membrane|membrane|integral component of membrane|palmitoyltransferase activity|transferase activity|acyltransferase activity|peptidyl-L-cysteine S-palmitoylation|protein palmitoylation|protein-cysteine S-palmitoyltransferase activity
Gprc5b	1163.12	0.303664	10.2381	8.6274	3.10893	1.33896e-24	1.30848e-23	Up	2.04939	1.50811	3.76214	33.614	22.1833	20.5941	64297	G protein-coupled receptor, family C, group 5, member B	GO:0001934,GO:0004930,GO:0005654,GO:0005730,GO:0005829,GO:0005886,GO:0007165,GO:0007186,GO:0007626,GO:0009986,GO:0010976,GO:0016020,GO:0016021,GO:0019901,GO:0030295,GO:0042593,GO:0043123,GO:0043231,GO:0043235,GO:0045121,GO:0045666,GO:0045860,GO:0050729,GO:0060907,GO:0061098,GO:0070062,GO:0090263	positive regulation of protein phosphorylation|G protein-coupled receptor activity|nucleoplasm|nucleolus|cytosol|plasma membrane|signal transduction|G protein-coupled receptor signaling pathway|locomotory behavior|cell surface|positive regulation of neuron projection development|membrane|integral component of membrane|protein kinase binding|protein kinase activator activity|glucose homeostasis|po…
Trnp1	26.6862	0.490422	6.33758	8.62239	3.10809	2.33403e-10	9.73575e-10	Up	0.119712	0.175252	0.158059	1.87336	1.36491	1.54704	69539	TMF1-regulated nuclear protein 1	GO:0000791,GO:0003677,GO:0005515,GO:0005634,GO:0007049,GO:0007275,GO:0007399,GO:0021696,GO:0042127,GO:0051726,GO:0061351	euchromatin|DNA binding|protein binding|nucleus|cell cycle|multicellular organism development|nervous system development|cerebellar cortex morphogenesis|regulation of cell population proliferation|regulation of cell cycle|neural precursor cell proliferation
Slc18b1	21.3545	0.613503	5.06549	8.62004	3.10769	4.07347e-07	1.27181e-06	Up	0.0453298	0.0147467	0.12768	0.570489	0.806407	0.551336	76306	solute carrier family 18, subfamily B, member 1	GO:0016020,GO:0016021,GO:0022857	membrane|integral component of membrane|transmembrane transporter activity
Bcam	289.918	0.322936	9.6221	8.61779	3.10732	6.45004e-22	5.54103e-21	Up	1.03014	1.0657	1.30571	17.7069	7.11712	11.0258	57278	basal cell adhesion molecule	GO:0005055,GO:0005886,GO:0005887,GO:0007155,GO:0007160,GO:0008022,GO:0009986,GO:0016020,GO:0016021,GO:0043236	laminin receptor activity|plasma membrane|integral component of plasma membrane|cell adhesion|cell-matrix adhesion|protein C-terminus binding|cell surface|membrane|integral component of membrane|laminin binding
Cdkn1c	58.5736	0.375189	8.27179	8.59494	3.10349	1.31968e-16	8.49629e-16	Up	0.350996	0.269153	0.211853	3.11377	3.45456	2.21078	12577	cyclin-dependent kinase inhibitor 1C (P57)	GO:0000122,GO:0001501,GO:0001822,GO:0001890,GO:0004860,GO:0004861,GO:0005515,GO:0005634,GO:0007049,GO:0007096,GO:0007346,GO:0007568,GO:0030099,GO:0030325,GO:0035264,GO:0042326,GO:0042551,GO:0043010,GO:0045736,GO:0045930,GO:0051726,GO:0055123,GO:0060065,GO:0060669,GO:0071514,GO:1902746	negative regulation of transcription by RNA polymerase II|skeletal system development|kidney development|placenta development|protein kinase inhibitor activity|cyclin-dependent protein serine/threonine kinase inhibitor activity|protein binding|nucleus|cell cycle|regulation of exit from mitosis|regulation of mitotic cell cycle|aging|myeloid cell differentiation|adrenal gland development|multicellu…	mmu04110	Cell cycle
Pdxk	2867.6	0.154783	20.0504	8.59476	3.10346	2.00394e-89	1.49863e-87	Up	5.48088	4.266	6.20053	49.0788	61.7612	56.0555	216134	pyridoxal (pyridoxine, vitamin B6) kinase	GO:0000166,GO:0000287,GO:0005524,GO:0005654,GO:0005737,GO:0005829,GO:0008270,GO:0008478,GO:0009443,GO:0016301,GO:0016740,GO:0030170,GO:0030955,GO:0031402,GO:0031403,GO:0036094,GO:0042803,GO:0042823,GO:0043066,GO:0046872,GO:0070280	nucleotide binding|magnesium ion binding|ATP binding|nucleoplasm|cytoplasm|cytosol|zinc ion binding|pyridoxal kinase activity|pyridoxal 5'-phosphate salvage|kinase activity|transferase activity|pyridoxal phosphate binding|potassium ion binding|sodium ion binding|lithium ion binding|small molecule binding|protein homodimerization activity|pyridoxal phosphate biosynthetic process|negative regulatio…	mmu00750	Vitamin B6 metabolism
Pbld1	56.7746	0.392479	7.90713	8.59433	3.10338	2.63398e-15	1.56661e-14	Up	0.137418	0.167643	0.254011	2.37231	1.36678	2.10664	68371	phenazine biosynthesis-like protein domain containing 1	GO:0003824,GO:0005737,GO:0009058,GO:0016853,GO:0030277,GO:0030512,GO:0042802,GO:0060392	catalytic activity|cytoplasm|biosynthetic process|isomerase activity|maintenance of gastrointestinal epithelium|negative regulation of transforming growth factor beta receptor signaling pathway|identical protein binding|negative regulation of SMAD protein signal transduction
Rnft2	5.31384	1.07958	2.86991	8.56412	3.0983	0.00410588	0.00774671	Up	0.0115988	0.00566	0	0.069146	0.0506472	0.0646589	269695	ring finger protein, transmembrane 2	GO:0016020,GO:0016021,GO:0046872,GO:0061630	membrane|integral component of membrane|metal ion binding|ubiquitin protein ligase activity
Hoxa5	12.3324	0.766281	4.03227	8.51409	3.08985	5.52408e-05	0.000135963	Up	0.0792607	0.0515702	0.0558131	0.367508	0.640923	0.937252	15402	homeobox A5	GO:0000978,GO:0000981,GO:0001228,GO:0001501,GO:0002009,GO:0003016,GO:0003677,GO:0003700,GO:0005515,GO:0005634,GO:0006355,GO:0006357,GO:0007275,GO:0007389,GO:0007585,GO:0009952,GO:0010628,GO:0016477,GO:0016525,GO:0030324,GO:0030878,GO:0033599,GO:0035264,GO:0043065,GO:0045639,GO:0045647,GO:0045944,GO:0048286,GO:0048704,GO:0048706,GO:0060435,GO:0060439,GO:0060441,GO:0060480,GO:0060481,GO:0060484,GO:…	RNA polymerase II cis-regulatory region sequence-specific DNA binding|DNA-binding transcription factor activity, RNA polymerase II-specific|DNA-binding transcription activator activity, RNA polymerase II-specific|skeletal system development|morphogenesis of an epithelium|respiratory system process|DNA binding|DNA-binding transcription factor activity|protein binding|nucleus|regulation of transcri…			Homeobox
Arl11	1168.54	0.118352	26.0883	8.50082	3.0876	4.94904e-150	1.27856e-147	Up	3.49582	3.50927	4.20241	35.7592	40.06	40.393	219144	ADP-ribosylation factor-like 11	GO:0000166,GO:0002244,GO:0005525,GO:0005737,GO:0005886,GO:0006886,GO:0016192	nucleotide binding|hematopoietic progenitor cell differentiation|GTP binding|cytoplasm|plasma membrane|intracellular protein transport|vesicle-mediated transport
Snx29	674.853	0.127766	24.1628	8.49836	3.08718	5.47954e-129	9.73235e-127	Up	0.538739	0.436293	0.50851	4.9314	5.25362	5.22037	74478	sorting nexin 29	GO:0035091	phosphatidylinositol binding
Zscan18	12.3054	0.751065	4.10824	8.48878	3.08556	3.98683e-05	0.000100104	Up	0.0286735	0.00699605	0.0151433	0.113957	0.208675	0.203437	232875	zinc finger and SCAN domain containing 18	GO:0000978,GO:0000981,GO:0006357	RNA polymerase II cis-regulatory region sequence-specific DNA binding|DNA-binding transcription factor activity, RNA polymerase II-specific|regulation of transcription by RNA polymerase II
Enpp6	6.99599	1.06013	2.90593	8.46002	3.08066	0.00366165	0.00695195	Up	0.00987864	0.0192823	0.0104344	0.0392608	0.182129	0.19024	320981	ectonucleotide pyrophosphatase/phosphodiesterase 6	GO:0003824,GO:0005576,GO:0005886,GO:0006629,GO:0008081,GO:0008889,GO:0016020,GO:0016042,GO:0016787,GO:0019695,GO:0031225,GO:0046872,GO:0047390	catalytic activity|extracellular region|plasma membrane|lipid metabolic process|phosphoric diester hydrolase activity|glycerophosphodiester phosphodiesterase activity|membrane|lipid catabolic process|hydrolase activity|choline metabolic process|anchored component of membrane|metal ion binding|glycerophosphocholine cholinephosphodiesterase activity	mmu00565	Ether lipid metabolism
Angptl4	310.901	0.39968	7.70174	8.44581	3.07824	1.34223e-14	7.62564e-14	Up	1.69385	2.03463	0.908334	8.28541	17.4731	22.5565	57875	angiopoietin-like 4	GO:0001525,GO:0004857,GO:0005102,GO:0005576,GO:0005615,GO:0006629,GO:0009267,GO:0042802,GO:0043066,GO:0043335,GO:0045834,GO:0051005,GO:0062023,GO:0070328,GO:2000352	angiogenesis|enzyme inhibitor activity|signaling receptor binding|extracellular region|extracellular space|lipid metabolic process|cellular response to starvation|identical protein binding|negative regulation of apoptotic process|protein unfolding|positive regulation of lipid metabolic process|negative regulation of lipoprotein lipase activity|collagen-containing extracellular matrix|triglyceride…	mmu03320,mmu04979	PPAR signaling pathway|Cholesterol metabolism
Gm1673	20.9104	0.599756	5.12803	8.43022	3.07557	2.92786e-07	9.27373e-07	Up	0.314529	0.613937	0.332224	6.25018	3.25551	3.61302	381633	predicted gene 1673	GO:0005576	extracellular region
Osbp2	3.48563	1.35039	2.27539	8.41322	3.07266	0.0228826	0.0376493	Up	0.00959202	0	0.0101316	0.0381217	0.102384	0.0583329	74309	oxysterol binding protein 2	GO:0005829,GO:0005886,GO:0006869,GO:0007286,GO:0008289,GO:0015248,GO:0015485,GO:0016020,GO:0032934,GO:0043231,GO:0097038,GO:0097440	cytosol|plasma membrane|lipid transport|spermatid development|lipid binding|sterol transporter activity|cholesterol binding|membrane|sterol binding|intracellular membrane-bounded organelle|perinuclear endoplasmic reticulum|apical dendrite
Gprc5c	62.4505	0.355339	8.62866	8.37506	3.0661	6.20749e-18	4.28791e-17	Up	0.135204	0.075402	0.14281	1.47769	1.11516	1.00821	70355	G protein-coupled receptor, family C, group 5, member C	GO:0004930,GO:0005118,GO:0005739,GO:0005886,GO:0007165,GO:0007186,GO:0007601,GO:0016020,GO:0016021,GO:0030295,GO:0043231,GO:0043235,GO:0070062	G protein-coupled receptor activity|sevenless binding|mitochondrion|plasma membrane|signal transduction|G protein-coupled receptor signaling pathway|visual perception|membrane|integral component of membrane|protein kinase activator activity|intracellular membrane-bounded organelle|receptor complex|extracellular exosome
Tmem141	256.519	0.244323	12.5454	8.3695	3.06514	4.2111e-36	6.65578e-35	Up	2.26639	1.79059	4.10381	27.2365	26.914	28.4407	51875	transmembrane protein 141	GO:0016020,GO:0016021	membrane|integral component of membrane
Slc18a1	25.8164	0.493747	6.18324	8.29912	3.05296	6.27977e-10	2.52807e-09	Up	0.0323594	0.0157908	0.0341798	0.241137	0.293067	0.295185	110877	solute carrier family 18 (vesicular monoamine), member 1	GO:0005335,GO:0005737,GO:0006836,GO:0015842,GO:0016020,GO:0016021,GO:0019899,GO:0022857,GO:0030054,GO:0030672,GO:0031410,GO:0033603,GO:0042908,GO:0042910,GO:0043195,GO:0045202,GO:0051610,GO:0051612	serotonin:sodium symporter activity|cytoplasm|neurotransmitter transport|aminergic neurotransmitter loading into synaptic vesicle|membrane|integral component of membrane|enzyme binding|transmembrane transporter activity|cell junction|synaptic vesicle membrane|cytoplasmic vesicle|positive regulation of dopamine secretion|xenobiotic transport|xenobiotic transmembrane transporter activity|terminal b…	mmu04721,mmu04726,mmu04728,mmu05012,mmu05030,mmu05031,mmu05034	Synaptic vesicle cycle|Serotonergic synapse|Dopaminergic synapse|Parkinson disease|Cocaine addiction|Amphetamine addiction|Alcoholism
Des	107.84	0.2961	10.2844	8.25463	3.0452	8.28863e-25	8.17302e-24	Up	0.339774	0.41056	0.273439	3.15085	2.9202	4.32938	13346	desmin	GO:0005200,GO:0005515,GO:0005634,GO:0005737,GO:0005856,GO:0005882,GO:0005886,GO:0005911,GO:0005916,GO:0005921,GO:0007517,GO:0008092,GO:0014704,GO:0016020,GO:0030018,GO:0031594,GO:0042383,GO:0042802,GO:0043292,GO:0045098,GO:0045109,GO:0045111,GO:0097512	structural constituent of cytoskeleton|protein binding|nucleus|cytoplasm|cytoskeleton|intermediate filament|plasma membrane|cell-cell junction|fascia adherens|gap junction|muscle organ development|cytoskeletal protein binding|intercalated disc|membrane|Z disc|neuromuscular junction|sarcolemma|identical protein binding|contractile fiber|type III intermediate filament|intermediate filament organiza…	mmu05410,mmu05412,mmu05414	Hypertrophic cardiomyopathy|Arrhythmogenic right ventricular cardiomyopathy|Dilated cardiomyopathy
Lratd1	8.47524	0.921993	3.28839	8.1787	3.03187	0.00100762	0.00209164	Up	0	0.0143191	0.0619889	0.30613	0.2705	0.163579	105005	LRAT domain containing 1	GO:0000902,GO:0005737,GO:0048870	cell morphogenesis|cytoplasm|cell motility
Mrvi1	54.2158	0.46239	6.55174	8.16502	3.02946	5.6871e-11	2.48335e-10	Up	0.0420439	0.0547109	0.133227	1.00954	0.496368	0.759954	17540	MRV integration site 1	GO:0005515,GO:0005737,GO:0016020,GO:0016021,GO:0016529,GO:0019934,GO:0045986,GO:0060087	protein binding|cytoplasm|membrane|integral component of membrane|sarcoplasmic reticulum|cGMP-mediated signaling|negative regulation of smooth muscle contraction|relaxation of vascular associated smooth muscle	mmu04022,mmu04270	cGMP-PKG signaling pathway|Vascular smooth muscle contraction
Klhl29	15.234	0.722267	4.1936	8.16189	3.0289	2.74557e-05	7.03549e-05	Up	0.00703615	0.034335	0.0222959	0.125837	0.197999	0.31379	208439	kelch-like 29
Matn2	55.732	0.385872	7.8416	8.14466	3.02585	4.44842e-15	2.60757e-14	Up	0.0554551	0.230019	0.175725	1.5841	1.38563	1.63001	17181	matrilin 2	GO:0001764,GO:0005201,GO:0005509,GO:0005576,GO:0005604,GO:0005615,GO:0007411,GO:0008347,GO:0031012,GO:0031104,GO:0031175,GO:0048678,GO:0062023	neuron migration|extracellular matrix structural constituent|calcium ion binding|extracellular region|basement membrane|extracellular space|axon guidance|glial cell migration|extracellular matrix|dendrite regeneration|neuron projection development|response to axon injury|collagen-containing extracellular matrix
Dbp	130.102	0.256693	11.7829	8.13755	3.0246	4.77967e-32	6.36498e-31	Up	0.499705	0.546216	0.506705	6.17641	4.96527	4.3355	13170	D site albumin promoter binding protein	GO:0000977,GO:0000978,GO:0000981,GO:0001228,GO:0003677,GO:0003700,GO:0005634,GO:0005654,GO:0006355,GO:0006357,GO:0007623,GO:0045944,GO:0048511,GO:1990837	RNA polymerase II transcription regulatory region sequence-specific DNA binding|RNA polymerase II cis-regulatory region sequence-specific DNA binding|DNA-binding transcription factor activity, RNA polymerase II-specific|DNA-binding transcription activator activity, RNA polymerase II-specific|DNA binding|DNA-binding transcription factor activity|nucleus|nucleoplasm|regulation of transcription, DNA…			TF_bZIP
Abhd14b	96.2521	0.261737	11.5528	8.133	3.02379	7.14839e-31	9.02055e-30	Up	0.334911	0.466943	0.581165	4.68241	4.43368	4.58263	76491	abhydrolase domain containing 14b	GO:0005634,GO:0005654,GO:0005730,GO:0005737,GO:0005829,GO:0016787,GO:0045944	nucleus|nucleoplasm|nucleolus|cytoplasm|cytosol|hydrolase activity|positive regulation of transcription by RNA polymerase II
Qpct	619.051	0.262001	11.5327	8.12046	3.02156	9.03186e-31	1.1357e-29	Up	2.72159	2.67967	3.56158	20.3167	40.4081	27.7316	70536	glutaminyl-peptide cyclotransferase (glutaminyl cyclase)	GO:0005576,GO:0008270,GO:0016603,GO:0016740,GO:0016746,GO:0017186,GO:0046872	extracellular region|zinc ion binding|glutaminyl-peptide cyclotransferase activity|transferase activity|acyltransferase activity|peptidyl-pyroglutamic acid biosynthetic process, using glutaminyl-peptide cyclotransferase|metal ion binding
Sox9	8.37084	1.08453	2.78052	8.08673	3.01556	0.00542723	0.0100254	Up	0	0.0583679	0	0.106959	0.208917	0.278837	20682	SRY (sex determining region Y)-box 9	GO:0000122,GO:0000976,GO:0000978,GO:0000981,GO:0000987,GO:0001228,GO:0001501,GO:0001502,GO:0001503,GO:0001658,GO:0001708,GO:0001837,GO:0001894,GO:0001934,GO:0001942,GO:0002009,GO:0002053,GO:0002062,GO:0002063,GO:0002683,GO:0003170,GO:0003179,GO:0003180,GO:0003188,GO:0003203,GO:0003413,GO:0003415,GO:0003430,GO:0003677,GO:0003682,GO:0003700,GO:0005515,GO:0005634,GO:0005654,GO:0005667,GO:0006334,GO:…	negative regulation of transcription by RNA polymerase II|transcription cis-regulatory region binding|RNA polymerase II cis-regulatory region sequence-specific DNA binding|DNA-binding transcription factor activity, RNA polymerase II-specific|cis-regulatory region sequence-specific DNA binding|DNA-binding transcription activator activity, RNA polymerase II-specific|skeletal system development|cart…	mmu04024	cAMP signaling pathway	HMG
Synm	8.39849	0.975984	3.08816	8.07798	3.01399	0.00201401	0.00399792	Up	0.0126089	0.0184587	0	0.0939593	0.0489402	0.172529	233335	synemin, intermediate filament protein	GO:0005200,GO:0005515,GO:0005737,GO:0005856,GO:0005882,GO:0008307,GO:0016020,GO:0017166,GO:0019215,GO:0030018,GO:0030054,GO:0030674,GO:0031443,GO:0042383,GO:0043034,GO:0045104,GO:0045111,GO:0060053	structural constituent of cytoskeleton|protein binding|cytoplasm|cytoskeleton|intermediate filament|structural constituent of muscle|membrane|vinculin binding|intermediate filament binding|Z disc|cell junction|protein-macromolecule adaptor activity|fast-twitch skeletal muscle fiber contraction|sarcolemma|costamere|intermediate filament cytoskeleton organization|intermediate filament cytoskeleton|…
Sort1	2771.29	0.104944	28.6989	8.06555	3.01177	3.93348e-181	1.74659e-178	Up	3.678	3.87297	3.99445	36.8048	41.2979	35.6953	20661	sortilin 1	GO:0001503,GO:0005515,GO:0005634,GO:0005764,GO:0005768,GO:0005769,GO:0005783,GO:0005794,GO:0005829,GO:0005886,GO:0005905,GO:0006622,GO:0006892,GO:0006895,GO:0006897,GO:0007186,GO:0007218,GO:0007275,GO:0008333,GO:0008625,GO:0009986,GO:0010008,GO:0010465,GO:0010468,GO:0014902,GO:0016020,GO:0016021,GO:0016050,GO:0019899,GO:0030136,GO:0030140,GO:0030154,GO:0030379,GO:0030425,GO:0030659,GO:0031410,GO:…	ossification|protein binding|nucleus|lysosome|endosome|early endosome|endoplasmic reticulum|Golgi apparatus|cytosol|plasma membrane|clathrin-coated pit|protein targeting to lysosome|post-Golgi vesicle-mediated transport|Golgi to endosome transport|endocytosis|G protein-coupled receptor signaling pathway|neuropeptide signaling pathway|multicellular organism development|endosome to lysosome transpo…	mmu04142,mmu04722,mmu04979	Lysosome|Neurotrophin signaling pathway|Cholesterol metabolism
Epor	3.33922	1.37506	2.18843	8.05124	3.00921	0.0286385	0.0462519	Up	0	0.0528658	0	0.13455	0.210248	0.19216	13857	erythropoietin receptor	GO:0003007,GO:0004888,GO:0004896,GO:0004900,GO:0005515,GO:0005576,GO:0005737,GO:0005886,GO:0007165,GO:0007204,GO:0007420,GO:0007507,GO:0008284,GO:0009790,GO:0009897,GO:0010976,GO:0016020,GO:0016021,GO:0016032,GO:0016607,GO:0042802,GO:0043524,GO:0045019,GO:0046697,GO:0055008,GO:0055010,GO:0060979,GO:0061032,GO:0070374,GO:1903206	heart morphogenesis|transmembrane signaling receptor activity|cytokine receptor activity|erythropoietin receptor activity|protein binding|extracellular region|cytoplasm|plasma membrane|signal transduction|positive regulation of cytosolic calcium ion concentration|brain development|heart development|positive regulation of cell population proliferation|embryo development|external side of plasma mem…	mmu04060,mmu04151,mmu04630,mmu04640,mmu05200	Cytokine-cytokine receptor interaction|PI3K-Akt signaling pathway|JAK-STAT signaling pathway|Hematopoietic cell lineage|Pathways in cancer
Etl4	48.5184	0.380582	7.90515	8.04758	3.00856	2.67615e-15	1.59102e-14	Up	0.0297896	0.0290735	0.0283189	0.269344	0.349768	0.23853	208618	enhancer trap locus 4	GO:0005515,GO:0005737,GO:0007275,GO:0030234,GO:0048706	protein binding|cytoplasm|multicellular organism development|enzyme regulator activity|embryonic skeletal system development
Nupr1l	5.01623	1.08815	2.76068	8.02241	3.00404	0.00576804	0.010604	Up	0.110202	0	0.0582007	0.602217	0.481205	0.558483	69034	nuclear protein transcriptional regulator 1 like	GO:0000122,GO:0005634,GO:0006357,GO:0006974,GO:0007049,GO:0008285,GO:0009267,GO:0045786,GO:0051726	negative regulation of transcription by RNA polymerase II|nucleus|regulation of transcription by RNA polymerase II|cellular response to DNA damage stimulus|cell cycle|negative regulation of cell population proliferation|cellular response to starvation|negative regulation of cell cycle|regulation of cell cycle
Igf1	2076.35	0.193954	15.4531	7.98448	2.9972	7.18668e-54	2.01809e-52	Up	1.94508	2.12364	3.26769	23.7415	26.7933	20.557	16000	insulin-like growth factor 1	GO:0000187,GO:0001649,GO:0001775,GO:0001932,GO:0001974,GO:0002683,GO:0005158,GO:0005159,GO:0005178,GO:0005179,GO:0005496,GO:0005515,GO:0005576,GO:0005614,GO:0005615,GO:0005737,GO:0005886,GO:0006417,GO:0007399,GO:0007608,GO:0007613,GO:0007623,GO:0008083,GO:0008283,GO:0008284,GO:0008285,GO:0009408,GO:0010001,GO:0010468,GO:0010560,GO:0010613,GO:0010628,GO:0010629,GO:0010656,GO:0014065,GO:0014068,GO:…	activation of MAPK activity|osteoblast differentiation|cell activation|regulation of protein phosphorylation|blood vessel remodeling|negative regulation of immune system process|insulin receptor binding|insulin-like growth factor receptor binding|integrin binding|hormone activity|steroid binding|protein binding|extracellular region|interstitial matrix|extracellular space|cytoplasm|plasma membrane…	mmu01521,mmu01522,mmu04010,mmu04014,mmu04015,mmu04066,mmu04068,mmu04114,mmu04115,mmu04150,mmu04151,mmu04152,mmu04211,mmu04213,mmu04510,mmu04550,mmu04730,mmu04750,mmu04913,mmu04914,mmu04935,mmu04960,mmu05200,mmu05202,mmu05205,mmu05214,mmu05215,mmu05218,mmu05224,mmu05410,mmu05414	EGFR tyrosine kinase inhibitor resistance|Endocrine resistance|MAPK signaling pathway|Ras signaling pathway|Rap1 signaling pathway|HIF-1 signaling pathway|FoxO signaling pathway|Oocyte meiosis|p53 signaling pathway|mTOR signaling pathway|PI3K-Akt signaling pathway|AMPK signaling pathway|Longevity regulating pathway|Longevity regulating pathway - multiple species|Focal adhesion|Signaling pathways …
Mak	19.9247	0.577509	5.18961	7.98363	2.99704	2.10736e-07	6.78529e-07	Up	0.0259705	0.0760388	0.0548632	0.554781	0.378009	0.605426	17152	male germ cell-associated kinase	GO:0000166,GO:0001750,GO:0001917,GO:0003713,GO:0004672,GO:0004674,GO:0005515,GO:0005524,GO:0005634,GO:0005737,GO:0005813,GO:0005856,GO:0005929,GO:0005930,GO:0006468,GO:0016301,GO:0016310,GO:0016740,GO:0030496,GO:0031514,GO:0032391,GO:0035556,GO:0042073,GO:0042995,GO:0045494,GO:0046777,GO:0046872,GO:0060271,GO:0072686,GO:0097542,GO:0106310,GO:0106311,GO:1902856	nucleotide binding|photoreceptor outer segment|photoreceptor inner segment|transcription coactivator activity|protein kinase activity|protein serine/threonine kinase activity|protein binding|ATP binding|nucleus|cytoplasm|centrosome|cytoskeleton|cilium|axoneme|protein phosphorylation|kinase activity|phosphorylation|transferase activity|midbody|motile cilium|photoreceptor connecting cilium|intracel…
Bok	19.9	0.573067	5.22142	7.957	2.99223	1.77558e-07	5.76535e-07	Up	0.222665	0.124179	0.0335989	1.2642	1.26552	1.22515	51800	BCL2-related ovarian killer	GO:0001836,GO:0005102,GO:0005515,GO:0005634,GO:0005737,GO:0005739,GO:0005741,GO:0005743,GO:0005768,GO:0005783,GO:0005789,GO:0005794,GO:0006915,GO:0006919,GO:0006921,GO:0008630,GO:0008635,GO:0010506,GO:0016020,GO:0016021,GO:0031625,GO:0031901,GO:0031966,GO:0032588,GO:0033106,GO:0042803,GO:0042981,GO:0043065,GO:0043524,GO:0044877,GO:0046982,GO:0046983,GO:0051259,GO:0051400,GO:0051402,GO:0051480,GO:…	release of cytochrome c from mitochondria|signaling receptor binding|protein binding|nucleus|cytoplasm|mitochondrion|mitochondrial outer membrane|mitochondrial inner membrane|endosome|endoplasmic reticulum|endoplasmic reticulum membrane|Golgi apparatus|apoptotic process|activation of cysteine-type endopeptidase activity involved in apoptotic process|cellular component disassembly involved in exec…	mmu04215	Apoptosis - multiple species
Rnf144b	1273.72	0.120564	24.7773	7.92956	2.98724	1.57462e-135	3.15124e-133	Up	2.78954	2.51383	2.62387	27.6252	22.9291	26.4061	218215	ring finger protein 144B	GO:0000151,GO:0000209,GO:0004842,GO:0005737,GO:0005739,GO:0006511,GO:0006915,GO:0016020,GO:0016021,GO:0016567,GO:0016740,GO:0031624,GO:0031966,GO:0032436,GO:0043066,GO:0046872,GO:0061630	ubiquitin ligase complex|protein polyubiquitination|ubiquitin-protein transferase activity|cytoplasm|mitochondrion|ubiquitin-dependent protein catabolic process|apoptotic process|membrane|integral component of membrane|protein ubiquitination|transferase activity|ubiquitin conjugating enzyme binding|mitochondrial membrane|positive regulation of proteasomal ubiquitin-dependent protein catabolic pro…
Rgs1	1780.06	0.254069	11.7559	7.92724	2.98682	6.58267e-32	8.69267e-31	Up	16.8984	13.1866	9.7606	138.014	155.615	94.7431	50778	regulator of G-protein signaling 1	GO:0001965,GO:0005096,GO:0005737,GO:0005829,GO:0005886,GO:0007165,GO:0007186,GO:0008277,GO:0009617,GO:0009968,GO:0016020,GO:0031234,GO:0043547,GO:0061737	G-protein alpha-subunit binding|GTPase activator activity|cytoplasm|cytosol|plasma membrane|signal transduction|G protein-coupled receptor signaling pathway|regulation of G protein-coupled receptor signaling pathway|response to bacterium|negative regulation of signal transduction|membrane|extrinsic component of cytoplasmic side of plasma membrane|positive regulation of GTPase activity|leukotriene…
Spon2	8.24643	0.964109	3.09293	7.90041	2.98193	0.00198188	0.00393853	Up	0.0636051	0.0413841	0	0.337048	0.164585	0.537233	100689	spondin 2, extracellular matrix protein	GO:0001530,GO:0002376,GO:0002448,GO:0003823,GO:0005102,GO:0005515,GO:0005576,GO:0005615,GO:0007155,GO:0008228,GO:0031012,GO:0032496,GO:0032755,GO:0032760,GO:0042742,GO:0043152,GO:0045087,GO:0046872,GO:0050832,GO:0051607,GO:0060907,GO:0071222	lipopolysaccharide binding|immune system process|mast cell mediated immunity|antigen binding|signaling receptor binding|protein binding|extracellular region|extracellular space|cell adhesion|opsonization|extracellular matrix|response to lipopolysaccharide|positive regulation of interleukin-6 production|positive regulation of tumor necrosis factor production|defense response to bacterium|induction…
Cadps2	9.81117	1.19707	2.4885	7.8839	2.97891	0.0128283	0.0221721	Up	0	0.0400187	0.00866225	0.358522	0.0875352	0.0332485	320405	Ca2+-dependent activator protein for secretion 2	GO:0005515,GO:0005654,GO:0006887,GO:0008021,GO:0008289,GO:0009267,GO:0015031,GO:0016020,GO:0016079,GO:0016082,GO:0030054,GO:0031410,GO:0042734,GO:0043231,GO:0045202,GO:0045211,GO:0045921,GO:0046872,GO:0061484,GO:0098688,GO:0098793,GO:0098978,GO:1990504	protein binding|nucleoplasm|exocytosis|synaptic vesicle|lipid binding|cellular response to starvation|protein transport|membrane|synaptic vesicle exocytosis|synaptic vesicle priming|cell junction|cytoplasmic vesicle|presynaptic membrane|intracellular membrane-bounded organelle|synapse|postsynaptic membrane|positive regulation of exocytosis|metal ion binding|hematopoietic stem cell homeostasis|par…
Galc	2043.21	0.169379	17.5335	7.83426	2.9698	7.95358e-69	3.3836e-67	Up	2.79106	2.27108	3.60401	24.0564	30.0232	28.4483	14420	galactosylceramidase	GO:0003824,GO:0004336,GO:0005739,GO:0005764,GO:0006629,GO:0006665,GO:0006683,GO:0008152,GO:0016042,GO:0016787,GO:0016798,GO:0042552	catalytic activity|galactosylceramidase activity|mitochondrion|lysosome|lipid metabolic process|sphingolipid metabolic process|galactosylceramide catabolic process|metabolic process|lipid catabolic process|hydrolase activity|hydrolase activity, acting on glycosyl bonds|myelination	mmu00600,mmu04142	Sphingolipid metabolism|Lysosome
Cdc42ep5	4.89305	1.24622	2.3826	7.8313	2.96925	0.0171908	0.0290031	Up	0	0.0897934	0.0485905	0.411364	0.133916	0.792652	58804	CDC42 effector protein (Rho GTPase binding) 5	GO:0005515,GO:0005737,GO:0005856,GO:0005886,GO:0007254,GO:0007266,GO:0008360,GO:0016020,GO:0030838,GO:0031267,GO:0031274	protein binding|cytoplasm|cytoskeleton|plasma membrane|JNK cascade|Rho protein signal transduction|regulation of cell shape|membrane|positive regulation of actin filament polymerization|small GTPase binding|positive regulation of pseudopodium assembly
Htr2a	13.0232	0.758008	3.91252	7.81218	2.96572	9.13372e-05	0.000218855	Up	0.0168848	0.0329579	0.0891737	0.620727	0.42599	0.256708	15558	5-hydroxytryptamine (serotonin) receptor 2A	GO:0001587,GO:0001659,GO:0001965,GO:0004930,GO:0004993,GO:0005737,GO:0005829,GO:0005886,GO:0005887,GO:0006874,GO:0007165,GO:0007186,GO:0007187,GO:0007200,GO:0007202,GO:0007204,GO:0007208,GO:0007268,GO:0007610,GO:0007613,GO:0008219,GO:0008284,GO:0010513,GO:0014059,GO:0014065,GO:0014824,GO:0014832,GO:0016020,GO:0016021,GO:0019233,GO:0030054,GO:0030425,GO:0030431,GO:0030594,GO:0031410,GO:0033674,GO:…	Gq/11-coupled serotonin receptor activity|temperature homeostasis|G-protein alpha-subunit binding|G protein-coupled receptor activity|G protein-coupled serotonin receptor activity|cytoplasm|cytosol|plasma membrane|integral component of plasma membrane|cellular calcium ion homeostasis|signal transduction|G protein-coupled receptor signaling pathway|G protein-coupled receptor signaling pathway, cou…	mmu04020,mmu04080,mmu04540,mmu04726,mmu04750	Calcium signaling pathway|Neuroactive ligand-receptor interaction|Gap junction|Serotonergic synapse|Inflammatory mediator regulation of TRP channels
Adam22	11.3966	0.724043	4.09147	7.79421	2.9624	4.28648e-05	0.000107343	Up	0.0171372	0.00836262	0.00452532	0.110676	0.0873028	0.0911908	11496	a disintegrin and metallopeptidase domain 22	GO:0004222,GO:0005515,GO:0005886,GO:0006508,GO:0008237,GO:0008344,GO:0014037,GO:0016020,GO:0016021,GO:0022011,GO:0030424,GO:0042063,GO:0042995,GO:0098978,GO:0099061,GO:0099645	metalloendopeptidase activity|protein binding|plasma membrane|proteolysis|metallopeptidase activity|adult locomotory behavior|Schwann cell differentiation|membrane|integral component of membrane|myelination in peripheral nervous system|axon|gliogenesis|cell projection|glutamatergic synapse|integral component of postsynaptic density membrane|neurotransmitter receptor localization to postsynaptic s…
Ulk4	6.52885	1.07267	2.76106	7.79053	2.96172	0.00576138	0.0105931	Up	0.0342774	0	0	0.1192	0.124729	0.0868558	209012	unc-51-like kinase 4	GO:0000166,GO:0000226,GO:0003351,GO:0004672,GO:0004674,GO:0005524,GO:0006468,GO:0007420,GO:0010467,GO:0010975,GO:0016301,GO:0016310,GO:0016740,GO:0021591,GO:0022008,GO:0022010,GO:0022038,GO:0030534,GO:0032053,GO:0035082,GO:0035176,GO:0036445,GO:0043408,GO:0044458,GO:0046328,GO:0090036,GO:0090660,GO:0097154,GO:0106310,GO:0106311,GO:0150076,GO:1900744,GO:2001222	nucleotide binding|microtubule cytoskeleton organization|epithelial cilium movement involved in extracellular fluid movement|protein kinase activity|protein serine/threonine kinase activity|ATP binding|protein phosphorylation|brain development|gene expression|regulation of neuron projection development|kinase activity|phosphorylation|transferase activity|ventricular system development|neurogenesi…
Ctsf	43.8746	0.391386	7.56706	7.79011	2.96164	3.81772e-14	2.09363e-13	Up	0.145002	0.188689	0.331846	2.42519	1.9933	1.86161	56464	cathepsin F	GO:0004197,GO:0005615,GO:0005764,GO:0006508,GO:0008233,GO:0008234,GO:0016787,GO:0051603	cysteine-type endopeptidase activity|extracellular space|lysosome|proteolysis|peptidase activity|cysteine-type peptidase activity|hydrolase activity|proteolysis involved in cellular protein catabolic process	mmu04142,mmu04210	Lysosome|Apoptosis
Vash2	9.69704	0.833803	3.54564	7.76165	2.95636	0.000391666	0.000862685	Up	0	0.0434751	0.023526	0.210234	0.270158	0.158026	226841	vasohibin 2	GO:0000768,GO:0001938,GO:0003779,GO:0004180,GO:0004181,GO:0005515,GO:0005576,GO:0005737,GO:0005856,GO:0006508,GO:0008017,GO:0008233,GO:0016787,GO:0045765,GO:0045766,GO:0060674,GO:0060711,GO:0060716,GO:0061564,GO:0140253	syncytium formation by plasma membrane fusion|positive regulation of endothelial cell proliferation|actin binding|carboxypeptidase activity|metallocarboxypeptidase activity|protein binding|extracellular region|cytoplasm|cytoskeleton|proteolysis|microtubule binding|peptidase activity|hydrolase activity|regulation of angiogenesis|positive regulation of angiogenesis|placenta blood vessel development…
Stkld1	4.84536	1.12334	2.6308	7.75588	2.95529	0.0085184	0.015202	Up	0	0.0377819	0.0204452	0.230783	0.206606	0.117713	279029	serine/threonine kinase-like domain containing 1	GO:0000166,GO:0004672,GO:0004674,GO:0005524	nucleotide binding|protein kinase activity|protein serine/threonine kinase activity|ATP binding
Sesn1	1482.26	0.252412	11.7077	7.7552	2.95516	1.16396e-31	1.5201e-30	Up	3.14862	3.82667	6.90251	37.0981	45.6993	47.3732	140742	sestrin 1	GO:0001650,GO:0005515,GO:0005634,GO:0005654,GO:0005737,GO:0016239,GO:0016491,GO:0016684,GO:0030308,GO:0034198,GO:0042149,GO:0051896,GO:0061700,GO:0070728,GO:0071230,GO:0071233,GO:0072593,GO:0098869,GO:1901031,GO:1904262,GO:1990253	fibrillar center|protein binding|nucleus|nucleoplasm|cytoplasm|positive regulation of macroautophagy|oxidoreductase activity|oxidoreductase activity, acting on peroxide as acceptor|negative regulation of cell growth|cellular response to amino acid starvation|cellular response to glucose starvation|regulation of protein kinase B signaling|GATOR2 complex|leucine binding|cellular response to amino a…	mmu04115,mmu04211	p53 signaling pathway|Longevity regulating pathway
Rab42	12.9606	0.765361	3.85806	7.74254	2.95281	0.000114292	0.000270168	Up	0.0784354	0.0191375	0.062136	0.253278	0.551797	0.69562	242681	RAB42, member RAS oncogene family	GO:0000139,GO:0000166,GO:0003924,GO:0005525,GO:0005794,GO:0016020	Golgi membrane|nucleotide binding|GTPase activity|GTP binding|Golgi apparatus|membrane
Tm4sf1	83.8075	0.468093	6.30607	7.73728	2.95183	2.86215e-10	1.18809e-09	Up	0.0671961	0.367253	0.26971	1.76259	1.87787	3.02398	17112	transmembrane 4 superfamily member 1	GO:0001825,GO:0005887,GO:0016020,GO:0016021	blastocyst formation|integral component of plasma membrane|membrane|integral component of membrane
Zfp13	4.83757	1.16655	2.52874	7.72698	2.94991	0.0114474	0.019926	Up	0.00575566	0.0056173	0.00607946	0.0457496	0.0949453	0.0233349	22654	zinc finger protein 13	GO:0000122,GO:0000977,GO:0000978,GO:0000981,GO:0001227,GO:0003677,GO:0005634,GO:0006355,GO:0006357,GO:0010729,GO:0046872,GO:1901030	negative regulation of transcription by RNA polymerase II|RNA polymerase II transcription regulatory region sequence-specific DNA binding|RNA polymerase II cis-regulatory region sequence-specific DNA binding|DNA-binding transcription factor activity, RNA polymerase II-specific|DNA-binding transcription repressor activity, RNA polymerase II-specific|DNA binding|nucleus|regulation of transcription,…	mmu05168	Herpes simplex virus 1 infection	zf-C2H2
Hadh	472.754	0.169057	17.4397	7.71836	2.94829	4.12559e-68	1.70905e-66	Up	3.0769	2.19133	2.95721	23.5482	28.4581	25.4267	15107	hydroxyacyl-Coenzyme A dehydrogenase	GO:0003857,GO:0005515,GO:0005654,GO:0005737,GO:0005739,GO:0005743,GO:0006629,GO:0006631,GO:0006635,GO:0014823,GO:0016491,GO:0042493,GO:0042802,GO:0046676,GO:0050796,GO:0070403,GO:0120162	3-hydroxyacyl-CoA dehydrogenase activity|protein binding|nucleoplasm|cytoplasm|mitochondrion|mitochondrial inner membrane|lipid metabolic process|fatty acid metabolic process|fatty acid beta-oxidation|response to activity|oxidoreductase activity|response to drug|identical protein binding|negative regulation of insulin secretion|regulation of insulin secretion|NAD+ binding|positive regulation of c…	mmu00062,mmu00071,mmu00280,mmu00310,mmu00380,mmu00650	Fatty acid elongation|Fatty acid degradation|Valine, leucine and isoleucine degradation|Lysine degradation|Tryptophan metabolism|Butanoate metabolism
Cyp2j6	33.8442	0.44775	6.58191	7.71171	2.94705	4.64436e-11	2.0393e-10	Up	0.0415116	0.0253211	0.0438469	0.314493	0.433019	0.289264	13110	cytochrome P450, family 2, subfamily j, polypeptide 6	GO:0001523,GO:0003958,GO:0004497,GO:0005506,GO:0005737,GO:0005783,GO:0006082,GO:0006690,GO:0006805,GO:0008392,GO:0008395,GO:0008404,GO:0008405,GO:0016020,GO:0016491,GO:0016705,GO:0016712,GO:0016853,GO:0019369,GO:0019373,GO:0020037,GO:0032760,GO:0032966,GO:0035359,GO:0042738,GO:0043231,GO:0043651,GO:0046872,GO:0070330,GO:0071614	retinoid metabolic process|NADPH-hemoprotein reductase activity|monooxygenase activity|iron ion binding|cytoplasm|endoplasmic reticulum|organic acid metabolic process|icosanoid metabolic process|xenobiotic metabolic process|arachidonic acid epoxygenase activity|steroid hydroxylase activity|arachidonic acid 14,15-epoxygenase activity|arachidonic acid 11,12-epoxygenase activity|membrane|oxidoreduct…	mmu00590,mmu00591,mmu04726,mmu04750,mmu04913,mmu05417	Arachidonic acid metabolism|Linoleic acid metabolism|Serotonergic synapse|Inflammatory mediator regulation of TRP channels|Ovarian steroidogenesis|Lipid and atherosclerosis
Depdc7	53.1022	0.385314	7.64649	7.70771	2.9463	2.06535e-14	1.15401e-13	Up	0.22288	0.489425	0.205991	2.87883	2.51416	3.36031	211896	DEP domain containing 7	GO:0035556	intracellular signal transduction
Tshz2	24.1252	0.59287	4.96599	7.69643	2.94419	6.83504e-07	2.09218e-06	Up	0.015254	0.0248122	0.037595	0.181872	0.167753	0.376216	228911	teashirt zinc finger family member 2	GO:0000981,GO:0003677,GO:0005515,GO:0005634,GO:0006357,GO:0007275,GO:0010468,GO:0046872	DNA-binding transcription factor activity, RNA polymerase II-specific|DNA binding|protein binding|nucleus|regulation of transcription by RNA polymerase II|multicellular organism development|regulation of gene expression|metal ion binding			zf-C2H2
Slc27a1	2503.7	0.222094	13.1979	7.62731	2.93117	9.02329e-40	1.62705e-38	Up	4.99894	4.57385	7.62438	40.4412	63.1118	55.5049	26457	solute carrier family 27 (fatty acid transporter), member 1	GO:0000166,GO:0001579,GO:0001676,GO:0004467,GO:0005324,GO:0005515,GO:0005737,GO:0005739,GO:0005743,GO:0005783,GO:0005886,GO:0005887,GO:0005901,GO:0006629,GO:0006631,GO:0006646,GO:0006654,GO:0006655,GO:0006656,GO:0006659,GO:0006661,GO:0006869,GO:0009409,GO:0009925,GO:0010867,GO:0015225,GO:0015245,GO:0015562,GO:0015878,GO:0015908,GO:0015909,GO:0015911,GO:0016020,GO:0016021,GO:0016874,GO:0031410,GO:…	nucleotide binding|medium-chain fatty acid transport|long-chain fatty acid metabolic process|long-chain fatty acid-CoA ligase activity|long-chain fatty acid transporter activity|protein binding|cytoplasm|mitochondrion|mitochondrial inner membrane|endoplasmic reticulum|plasma membrane|integral component of plasma membrane|caveola|lipid metabolic process|fatty acid metabolic process|phosphatidyleth…	mmu03320,mmu04931,mmu04975	PPAR signaling pathway|Insulin resistance|Fat digestion and absorption
Smpd3	211.328	0.241289	12.1185	7.58975	2.92405	8.43187e-34	1.20653e-32	Up	0.429951	0.383904	0.415489	3.36299	4.80229	3.22665	58994	sphingomyelin phosphodiesterase 3, neutral	GO:0000137,GO:0001501,GO:0001503,GO:0001786,GO:0001932,GO:0001958,GO:0002063,GO:0002244,GO:0002685,GO:0003433,GO:0004620,GO:0004767,GO:0005515,GO:0005576,GO:0005737,GO:0005794,GO:0005886,GO:0006629,GO:0006665,GO:0006672,GO:0006684,GO:0006685,GO:0007049,GO:0007165,GO:0007275,GO:0008081,GO:0014824,GO:0015774,GO:0016020,GO:0016787,GO:0030072,GO:0030282,GO:0030324,GO:0030509,GO:0032963,GO:0034614,GO:…	Golgi cis cisterna|skeletal system development|ossification|phosphatidylserine binding|regulation of protein phosphorylation|endochondral ossification|chondrocyte development|hematopoietic progenitor cell differentiation|regulation of leukocyte migration|chondrocyte development involved in endochondral bone morphogenesis|phospholipase activity|sphingomyelin phosphodiesterase activity|protein bind…	mmu00600	Sphingolipid metabolism
Tns1	2235.44	0.169213	17.2428	7.55647	2.91771	1.26693e-66	5.07091e-65	Up	1.70478	1.90986	2.10503	21.7773	14.2979	16.764	21961	tensin 1	GO:0003779,GO:0005925,GO:0007044,GO:0010761,GO:0030055	actin binding|focal adhesion|cell-substrate junction assembly|fibroblast migration|cell-substrate junction
Trim29	80.634	0.330166	8.83564	7.55393	2.91723	9.95276e-19	7.17497e-18	Up	0.216336	0.308582	0.33397	2.18253	3.37489	2.3445	72169	tripartite motif-containing 29	GO:0000122,GO:0002039,GO:0002376,GO:0005515,GO:0005737,GO:0005764,GO:0008270,GO:0042802,GO:0045087,GO:0046872,GO:1900181	negative regulation of transcription by RNA polymerase II|p53 binding|immune system process|protein binding|cytoplasm|lysosome|zinc ion binding|identical protein binding|innate immune response|metal ion binding|negative regulation of protein localization to nucleus
Mical2	115.337	0.319717	9.11533	7.53875	2.91432	7.84317e-20	6.01423e-19	Up	0.339921	0.282602	0.305853	1.90134	3.48168	3.1646	320878	microtubule associated monooxygenase, calponin and LIM domain containing 2	GO:0003779,GO:0005634,GO:0007010,GO:0010735,GO:0016174,GO:0016491,GO:0016709,GO:0019417,GO:0030042	actin binding|nucleus|cytoskeleton organization|positive regulation of transcription via serum response element binding|NAD(P)H oxidase H2O2-forming activity|oxidoreductase activity|oxidoreductase activity, acting on paired donors, with incorporation or reduction of molecular oxygen, NAD(P)H as one donor, and incorporation of one atom of oxygen|sulfur oxidation|actin filament depolymerization
Anks6	12.5413	0.975588	2.98213	7.51269	2.90933	0.00286251	0.00552777	Up	0	0.053059	0.0191415	0.360112	0.246186	0.0642873	75691	ankyrin repeat and sterile alpha motif domain containing 6	GO:0001701,GO:0001822,GO:0005515,GO:0005737,GO:0005929,GO:0007368,GO:0007507,GO:0042802,GO:0042995,GO:0097543	in utero embryonic development|kidney development|protein binding|cytoplasm|cilium|determination of left/right symmetry|heart development|identical protein binding|cell projection|ciliary inversin compartment
Prkd1	4.73061	1.15584	2.51706	7.51256	2.90931	0.011834	0.0205603	Up	0.00989243	0	0.0208979	0.0491445	0.0959914	0.130346	18760	protein kinase D1	GO:0000166,GO:0000421,GO:0001525,GO:0001938,GO:0002376,GO:0004672,GO:0004674,GO:0004697,GO:0004698,GO:0005515,GO:0005524,GO:0005634,GO:0005737,GO:0005794,GO:0005802,GO:0005829,GO:0005886,GO:0005911,GO:0005938,GO:0006468,GO:0006915,GO:0006954,GO:0007030,GO:0007265,GO:0007399,GO:0010508,GO:0010595,GO:0010837,GO:0010976,GO:0016020,GO:0016301,GO:0016310,GO:0016740,GO:0018105,GO:0018107,GO:0030154,GO:…	nucleotide binding|autophagosome membrane|angiogenesis|positive regulation of endothelial cell proliferation|immune system process|protein kinase activity|protein serine/threonine kinase activity|protein kinase C activity|calcium-dependent protein kinase C activity|protein binding|ATP binding|nucleus|cytoplasm|Golgi apparatus|trans-Golgi network|cytosol|plasma membrane|cell-cell junction|cell cor…	mmu04015,mmu04925	Rap1 signaling pathway|Aldosterone synthesis and secretion
Pacc1	508.191	0.169295	17.1517	7.48338	2.90369	6.10532e-66	2.40306e-64	Up	1.85068	2.19324	2.13432	16.9995	21.8246	17.6669	66950	proton activated chloride channel 1	GO:0005254,GO:0005886,GO:0005887,GO:0006811,GO:0006821,GO:0016020,GO:0016021,GO:0034707,GO:0061797	chloride channel activity|plasma membrane|integral component of plasma membrane|ion transport|chloride transport|membrane|integral component of membrane|chloride channel complex|pH-gated chloride channel activity
Prg4	1635.28	0.788758	3.68033	7.47922	2.90289	0.000232936	0.000528381	Up	5.04332	2.80458	4.32746	78.9365	19.2056	13.5572	96875	proteoglycan 4 (megakaryocyte stimulating factor, articular superficial zone protein)	GO:0005044,GO:0005576,GO:0005615,GO:0006955,GO:0030247,GO:0032715,GO:0042127,GO:0071425	scavenger receptor activity|extracellular region|extracellular space|immune response|polysaccharide binding|negative regulation of interleukin-6 production|regulation of cell population proliferation|hematopoietic stem cell proliferation
Aox3	10.9733	0.76561	3.78818	7.46564	2.90026	0.000151756	0.00035303	Up	0.0286776	0.0209912	0	0.135344	0.139137	0.188933	71724	aldehyde oxidase 3	GO:0004031,GO:0005506,GO:0005737,GO:0009055,GO:0016491,GO:0030151,GO:0046872,GO:0050660,GO:0051287,GO:0051536,GO:0051537,GO:0071949,GO:0102797,GO:0102798	aldehyde oxidase activity|iron ion binding|cytoplasm|electron transfer activity|oxidoreductase activity|molybdenum ion binding|metal ion binding|flavin adenine dinucleotide binding|NAD binding|iron-sulfur cluster binding|2 iron, 2 sulfur cluster binding|FAD binding|geranial:oxygen oxidoreductase activity|heptaldehyde:oxygen oxidoreductase activity	mmu00280,mmu00350,mmu00380,mmu00750,mmu00760,mmu00830,mmu00982,mmu04630	Valine, leucine and isoleucine degradation|Tyrosine metabolism|Tryptophan metabolism|Vitamin B6 metabolism|Nicotinate and nicotinamide metabolism|Retinol metabolism|Drug metabolism - cytochrome P450|JAK-STAT signaling pathway
Tnr	6.24682	1.01581	2.8541	7.46025	2.89922	0.00431586	0.0081138	Up	0	0.00716557	0.00258504	0.0194531	0.0308724	0.0396889	21960	tenascin R	GO:0005102,GO:0005178,GO:0005576,GO:0005615,GO:0007155,GO:0007158,GO:0007162,GO:0008306,GO:0009986,GO:0010977,GO:0022029,GO:0022408,GO:0030198,GO:0030517,GO:0031012,GO:0035641,GO:0045121,GO:0046625,GO:0048692,GO:0050767,GO:0050804,GO:0050805,GO:0050808,GO:0050885,GO:0051968,GO:0051971,GO:0060291,GO:0062023,GO:0072534,GO:0098685,GO:0098686,GO:0098966,GO:0098978	signaling receptor binding|integrin binding|extracellular region|extracellular space|cell adhesion|neuron cell-cell adhesion|negative regulation of cell adhesion|associative learning|cell surface|negative regulation of neuron projection development|telencephalon cell migration|negative regulation of cell-cell adhesion|extracellular matrix organization|negative regulation of axon extension|extrace…	mmu04151,mmu04510,mmu04512,mmu05165,mmu05206	PI3K-Akt signaling pathway|Focal adhesion|ECM-receptor interaction|Human papillomavirus infection|MicroRNAs in cancer
Ntn4	4.70577	1.34255	2.15706	7.44337	2.89596	0.0310014	0.0496224	Up	0.0617056	0	0	0.367856	0.0997936	0.104238	57764	netrin 4	GO:0005515,GO:0005576,GO:0005604,GO:0005886,GO:0009887,GO:0009888,GO:0016322,GO:0016477,GO:0034446,GO:0043237,GO:0043256,GO:0060668,GO:0070831	protein binding|extracellular region|basement membrane|plasma membrane|animal organ morphogenesis|tissue development|neuron remodeling|cell migration|substrate adhesion-dependent cell spreading|laminin-1 binding|laminin complex|regulation of branching involved in salivary gland morphogenesis by extracellular matrix-epithelial cell signaling|basement membrane assembly	mmu04360	Axon guidance
Fut10	29.6162	0.474645	6.09854	7.43659	2.89464	1.07041e-09	4.22839e-09	Up	0.0280755	0.0639348	0.088965	0.660187	0.51762	0.455302	171167	fucosyltransferase 10	GO:0000139,GO:0005654,GO:0005783,GO:0005794,GO:0006486,GO:0008417,GO:0016020,GO:0016021,GO:0016740,GO:0016757,GO:0021799,GO:0036065,GO:0046920,GO:0097150	Golgi membrane|nucleoplasm|endoplasmic reticulum|Golgi apparatus|protein glycosylation|fucosyltransferase activity|membrane|integral component of membrane|transferase activity|glycosyltransferase activity|cerebral cortex radially oriented cell migration|fucosylation|alpha-(1->3)-fucosyltransferase activity|neuronal stem cell population maintenance
Vat1	11836.5	0.190008	15.2083	7.41115	2.8897	3.11395e-52	8.31694e-51	Up	40.8053	36.6179	63.1367	397.298	469.545	396.754	26949	vesicle amine transport 1	GO:0005737,GO:0005739,GO:0005741,GO:0008270,GO:0010637,GO:0016020,GO:0016491	cytoplasm|mitochondrion|mitochondrial outer membrane|zinc ion binding|negative regulation of mitochondrial fusion|membrane|oxidoreductase activity
Fam214a	391.663	0.192634	14.9871	7.3975	2.88704	8.91035e-51	2.28533e-49	Up	0.928628	0.610771	1.04484	8.72519	7.09124	7.45819	235493	family with sequence similarity 214, member A
P2ry1	467.92	0.200364	14.3841	7.37202	2.88206	6.50959e-47	1.48945e-45	Up	1.37363	0.955809	1.57182	13.863	10.799	10.3647	18441	purinergic receptor P2Y, G-protein coupled 1	GO:0000166,GO:0001621,GO:0001934,GO:0001973,GO:0004930,GO:0005524,GO:0005739,GO:0005886,GO:0005887,GO:0005929,GO:0007165,GO:0007186,GO:0007193,GO:0007200,GO:0007204,GO:0008347,GO:0008360,GO:0009612,GO:0010469,GO:0010700,GO:0014069,GO:0016020,GO:0016021,GO:0016323,GO:0016324,GO:0019233,GO:0023019,GO:0030168,GO:0030425,GO:0031686,GO:0032962,GO:0035589,GO:0042755,GO:0043270,GO:0043531,GO:0044297,GO:…	nucleotide binding|G protein-coupled ADP receptor activity|positive regulation of protein phosphorylation|G protein-coupled adenosine receptor signaling pathway|G protein-coupled receptor activity|ATP binding|mitochondrion|plasma membrane|integral component of plasma membrane|cilium|signal transduction|G protein-coupled receptor signaling pathway|adenylate cyclase-inhibiting G protein-coupled rec…	mmu04015,mmu04080,mmu04611,mmu04742	Rap1 signaling pathway|Neuroactive ligand-receptor interaction|Platelet activation|Taste transduction
Idh1	4564.01	0.230843	12.4582	7.34052	2.87588	1.26252e-35	1.95416e-34	Up	16.0692	15.008	30.3584	186.135	175.093	184.602	15926	isocitrate dehydrogenase 1 (NADP+), soluble	GO:0000287,GO:0004448,GO:0004450,GO:0005737,GO:0005739,GO:0005777,GO:0005829,GO:0006097,GO:0006099,GO:0006102,GO:0006103,GO:0006739,GO:0006749,GO:0006979,GO:0014070,GO:0016491,GO:0016616,GO:0042802,GO:0042803,GO:0046872,GO:0048545,GO:0050661,GO:0051287,GO:0060696,GO:0071071	magnesium ion binding|isocitrate dehydrogenase activity|isocitrate dehydrogenase (NADP+) activity|cytoplasm|mitochondrion|peroxisome|cytosol|glyoxylate cycle|tricarboxylic acid cycle|isocitrate metabolic process|2-oxoglutarate metabolic process|NADP metabolic process|glutathione metabolic process|response to oxidative stress|response to organic cyclic compound|oxidoreductase activity|oxidoreducta…	mmu00020,mmu00480,mmu04146,mmu05230	Citrate cycle (TCA cycle)|Glutathione metabolism|Peroxisome|Central carbon metabolism in cancer
Cd63	6204.46	0.161214	17.7952	7.30473	2.86883	7.69578e-71	3.42788e-69	Up	44.9137	41.6389	59.8097	373.71	495.963	430.442	12512	CD63 antigen	GO:0002092,GO:0005515,GO:0005576,GO:0005615,GO:0005654,GO:0005737,GO:0005764,GO:0005765,GO:0005768,GO:0005770,GO:0005886,GO:0005887,GO:0007160,GO:0009986,GO:0010008,GO:0010633,GO:0015031,GO:0016020,GO:0016021,GO:0016477,GO:0030855,GO:0031226,GO:0031902,GO:0031904,GO:0032585,GO:0032991,GO:0034613,GO:0035646,GO:0043231,GO:0043473,GO:0044877,GO:0045785,GO:0045807,GO:0048757,GO:0050931,GO:0070062,GO:…	positive regulation of receptor internalization|protein binding|extracellular region|extracellular space|nucleoplasm|cytoplasm|lysosome|lysosomal membrane|endosome|late endosome|plasma membrane|integral component of plasma membrane|cell-matrix adhesion|cell surface|endosome membrane|negative regulation of epithelial cell migration|protein transport|membrane|integral component of membrane|cell mig…	mmu04142,mmu05205	Lysosome|Proteoglycans in cancer
Sema3a	50.5785	0.546776	5.24586	7.3021	2.86831	1.55556e-07	5.07764e-07	Up	0.0152399	0.055776	0.0563405	0.200632	0.340126	0.590835	20346	sema domain, immunoglobulin domain (Ig), short basic domain, secreted, (semaphorin) 3A	GO:0001755,GO:0001764,GO:0002027,GO:0005515,GO:0005576,GO:0005615,GO:0005887,GO:0006915,GO:0007275,GO:0007399,GO:0007411,GO:0007413,GO:0008045,GO:0010633,GO:0010977,GO:0021612,GO:0021637,GO:0021675,GO:0021772,GO:0021785,GO:0021828,GO:0030154,GO:0030215,GO:0030335,GO:0030424,GO:0030425,GO:0030517,GO:0036486,GO:0038191,GO:0045499,GO:0048813,GO:0048841,GO:0048843,GO:0048846,GO:0050919,GO:0060385,GO:…	neural crest cell migration|neuron migration|regulation of heart rate|protein binding|extracellular region|extracellular space|integral component of plasma membrane|apoptotic process|multicellular organism development|nervous system development|axon guidance|axonal fasciculation|motor neuron axon guidance|negative regulation of epithelial cell migration|negative regulation of neuron projection de…	mmu04360	Axon guidance
Rnd2	69.0974	0.313435	9.14864	7.29802	2.8675	5.76553e-20	4.45231e-19	Up	0.569191	0.347193	0.713939	4.27686	5.21248	4.93981	11858	Rho family GTPase 2	GO:0000166,GO:0003924,GO:0005515,GO:0005525,GO:0005769,GO:0005856,GO:0005886,GO:0005938,GO:0007015,GO:0007163,GO:0007264,GO:0008360,GO:0016020,GO:0016477,GO:0019901,GO:0030865,GO:0031410,GO:0032956,GO:0042995,GO:0043231,GO:0047485,GO:0048672	nucleotide binding|GTPase activity|protein binding|GTP binding|early endosome|cytoskeleton|plasma membrane|cell cortex|actin filament organization|establishment or maintenance of cell polarity|small GTPase mediated signal transduction|regulation of cell shape|membrane|cell migration|protein kinase binding|cortical cytoskeleton organization|cytoplasmic vesicle|regulation of actin cytoskeleton orga…
Cd209c	12.2996	0.886529	3.23068	7.28078	2.86409	0.00123496	0.0025332	Up	0.187236	0.026105	0	0.850438	0.674829	0.406662	170776	CD209c antigen	GO:0005537,GO:0030246,GO:0046872	mannose binding|carbohydrate binding|metal ion binding	mmu04145,mmu04625,mmu05152,mmu05162	Phagosome|C-type lectin receptor signaling pathway|Tuberculosis|Measles
Tusc1	459.351	0.130315	21.9738	7.27786	2.86351	5.13188e-107	5.74165e-105	Up	3.56297	3.40636	4.07063	33.3419	31.363	33.3862	69136	tumor suppressor candidate 1
Dnm1	174.553	0.315679	9.06583	7.26967	2.86189	1.23657e-19	9.3759e-19	Up	0.521891	0.292603	0.46915	5.29572	3.27556	2.82493	13429	dynamin 1	GO:0000166,GO:0000266,GO:0001917,GO:0002031,GO:0003374,GO:0003924,GO:0005515,GO:0005525,GO:0005654,GO:0005737,GO:0005794,GO:0005856,GO:0005874,GO:0005886,GO:0006897,GO:0006898,GO:0007032,GO:0007605,GO:0008017,GO:0008021,GO:0008022,GO:0008344,GO:0014069,GO:0015630,GO:0016020,GO:0016185,GO:0016787,GO:0017124,GO:0019901,GO:0030117,GO:0030424,GO:0031410,GO:0031623,GO:0031749,GO:0031966,GO:0032991,GO:…	nucleotide binding|mitochondrial fission|photoreceptor inner segment|G protein-coupled receptor internalization|dynamin family protein polymerization involved in mitochondrial fission|GTPase activity|protein binding|GTP binding|nucleoplasm|cytoplasm|Golgi apparatus|cytoskeleton|microtubule|plasma membrane|endocytosis|receptor-mediated endocytosis|endosome organization|sensory perception of sound|…	mmu04072,mmu04144,mmu04721,mmu04961,mmu05100	Phospholipase D signaling pathway|Endocytosis|Synaptic vesicle cycle|Endocrine and other factor-regulated calcium reabsorption|Bacterial invasion of epithelial cells
Angptl7	10.6761	0.826428	3.46048	7.25934	2.85984	0.000539214	0.0011621	Up	0.0240498	0.117359	0.0254028	0.286745	0.536747	0.68253	654812	angiopoietin-like 7	GO:0001525,GO:0005102,GO:0005576,GO:0005615,GO:0042802,GO:0062023,GO:1901346,GO:1903053	angiogenesis|signaling receptor binding|extracellular region|extracellular space|identical protein binding|collagen-containing extracellular matrix|negative regulation of vasculature development involved in avascular cornea development in camera-type eye|regulation of extracellular matrix organization
Cald1	544.604	0.213458	13.3882	7.24917	2.85782	7.09099e-41	1.31535e-39	Up	0.69511	0.721182	0.846662	8.78551	5.74238	5.51572	109624	caldesmon 1	GO:0001525,GO:0003779,GO:0005884,GO:0006940,GO:0014069,GO:0015629,GO:0016020,GO:0017022,GO:0030425,GO:0030478,GO:0032092,GO:0043025,GO:0043197,GO:0051017,GO:0071559	angiogenesis|actin binding|actin filament|regulation of smooth muscle contraction|postsynaptic density|actin cytoskeleton|membrane|myosin binding|dendrite|actin cap|positive regulation of protein binding|neuronal cell body|dendritic spine|actin filament bundle assembly|response to transforming growth factor beta	mmu04270	Vascular smooth muscle contraction
Plekhh2	24.4585	0.582082	4.90946	7.24863	2.85771	9.13283e-07	2.75751e-06	Up	0.051085	0.0186964	0.0337243	0.203028	0.254048	0.45953	213556	pleckstrin homology domain containing, family H (with MyTH4 domain) member 2	GO:0003779,GO:0005515,GO:0005654,GO:0005737,GO:0005829,GO:0005856,GO:0005886,GO:0016020,GO:0016604,GO:0030027,GO:0030835,GO:0030864,GO:0042995	actin binding|protein binding|nucleoplasm|cytoplasm|cytosol|cytoskeleton|plasma membrane|membrane|nuclear body|lamellipodium|negative regulation of actin filament depolymerization|cortical actin cytoskeleton|cell projection
Porcn	31.9257	0.509587	5.5952	7.2162	2.85124	2.20373e-08	7.77958e-08	Up	0.158437	0.0515428	0.362592	1.8628	1.69114	1.39175	53627	porcupine O-acyltransferase	GO:0005515,GO:0005783,GO:0005789,GO:0006497,GO:0009100,GO:0016020,GO:0016021,GO:0016055,GO:0016740,GO:0016746,GO:0017147,GO:0018345,GO:0030176,GO:0030258,GO:0032281,GO:0045234,GO:0060070,GO:0061355,GO:0098978,GO:0099072,GO:1990698	protein binding|endoplasmic reticulum|endoplasmic reticulum membrane|protein lipidation|glycoprotein metabolic process|membrane|integral component of membrane|Wnt signaling pathway|transferase activity|acyltransferase activity|Wnt-protein binding|protein palmitoylation|integral component of endoplasmic reticulum membrane|lipid modification|AMPA glutamate receptor complex|protein palmitoleylation|…	mmu04310	Wnt signaling pathway
Fam229b	7.56938	0.955529	2.98119	7.20309	2.84862	0.00287128	0.00554246	Up	0.0622999	0.182407	0.0658048	1.1142	1.26951	0.37887	66337	family with sequence similarity 229, member B
Reps2	297.119	0.214177	13.294	7.1964	2.84728	2.50659e-40	4.57791e-39	Up	0.360637	0.327268	0.57473	4.13641	3.67749	3.21281	194590	RALBP1 associated Eps domain containing protein 2	GO:0005509,GO:0005737,GO:0005886,GO:0006897,GO:0016197,GO:0046872	calcium ion binding|cytoplasm|plasma membrane|endocytosis|endosomal transport|metal ion binding
Tarsl2	99.4824	0.263942	10.7513	7.14887	2.83772	5.84364e-27	6.29979e-26	Up	0.341577	0.272754	0.426392	3.44011	2.92279	2.691	272396	threonyl-tRNA synthetase-like 2	GO:0000166,GO:0004812,GO:0004829,GO:0005524,GO:0005634,GO:0005737,GO:0006412,GO:0006418,GO:0006435,GO:0016874,GO:0043039	nucleotide binding|aminoacyl-tRNA ligase activity|threonine-tRNA ligase activity|ATP binding|nucleus|cytoplasm|translation|tRNA aminoacylation for protein translation|threonyl-tRNA aminoacylation|ligase activity|tRNA aminoacylation	mmu00970	Aminoacyl-tRNA biosynthesis
Zfp449	16.5947	0.622207	4.5607	7.14881	2.8377	5.09826e-06	1.41019e-05	Up	0.0662801	0.0258747	0.0560071	0.579519	0.308712	0.403075	78619	zinc finger protein 449	GO:0000978,GO:0000981,GO:0006357,GO:0007284,GO:1990837	RNA polymerase II cis-regulatory region sequence-specific DNA binding|DNA-binding transcription factor activity, RNA polymerase II-specific|regulation of transcription by RNA polymerase II|spermatogonial cell division|sequence-specific double-stranded DNA binding			zf-C2H2
Slc46a1	58.6903	0.401751	7.05703	7.13628	2.83517	1.70096e-12	8.27135e-12	Up	0.25122	0.171626	0.583776	2.69575	3.43718	2.49535	52466	solute carrier family 46, member 1	GO:0005542,GO:0005737,GO:0005886,GO:0008517,GO:0015078,GO:0015232,GO:0015350,GO:0015884,GO:0015886,GO:0016020,GO:0016021,GO:0016323,GO:0016324,GO:0022857,GO:0031526,GO:0051958,GO:0055085,GO:1902600,GO:1904447	folic acid binding|cytoplasm|plasma membrane|folic acid transmembrane transporter activity|proton transmembrane transporter activity|heme transmembrane transporter activity|methotrexate transmembrane transporter activity|folic acid transport|heme transport|membrane|integral component of membrane|basolateral plasma membrane|apical plasma membrane|transmembrane transporter activity|brush border mem…	mmu01523,mmu04977,mmu04978	Antifolate resistance|Vitamin digestion and absorption|Mineral absorption
Mettl7a1	353.261	0.189185	14.9708	7.12183	2.83225	1.13925e-50	2.89581e-49	Up	1.18603	0.85608	0.887365	7.73332	9.55457	8.25203	70152	methyltransferase like 7A1	GO:0005811,GO:0008168	lipid droplet|methyltransferase activity
Nipa1	72.0101	0.350724	8.07217	7.11618	2.8311	6.90575e-16	4.23861e-15	Up	0.285302	0.430323	0.547914	2.68008	4.4295	3.81182	233280	non imprinted in Prader-Willi/Angelman syndrome 1 homolog (human)	GO:0005768,GO:0005769,GO:0005886,GO:0006811,GO:0015095,GO:0015693,GO:0016020,GO:0016021	endosome|early endosome|plasma membrane|ion transport|magnesium ion transmembrane transporter activity|magnesium ion transport|membrane|integral component of membrane
Fam161a	26.9254	0.612769	4.61285	7.09407	2.82661	3.97185e-06	1.11328e-05	Up	0.0130674	0.0191299	0.0897165	0.266161	0.437459	0.324494	73873	family with sequence similarity 161, member A	GO:0000235,GO:0001917,GO:0005737,GO:0005813,GO:0005814,GO:0005856,GO:0005876,GO:0005929,GO:0008017,GO:0030030,GO:0032391,GO:0036064,GO:0042802,GO:0042995,GO:0044782,GO:0060271,GO:0072686,GO:0097431,GO:0097733,GO:1901985	astral microtubule|photoreceptor inner segment|cytoplasm|centrosome|centriole|cytoskeleton|spindle microtubule|cilium|microtubule binding|cell projection organization|photoreceptor connecting cilium|ciliary basal body|identical protein binding|cell projection|cilium organization|cilium assembly|mitotic spindle|mitotic spindle pole|photoreceptor cell cilium|positive regulation of protein acetylati…
Zfp820	7.42674	0.956115	2.94457	7.03891	2.81535	0.00323399	0.00619046	Up	0.013421	0.0130984	0.0425282	0.173353	0.312555	0.0952217	75424	zinc finger protein 820	GO:0000978,GO:0000981,GO:0005634,GO:0006357	RNA polymerase II cis-regulatory region sequence-specific DNA binding|DNA-binding transcription factor activity, RNA polymerase II-specific|nucleus|regulation of transcription by RNA polymerase II			zf-C2H2
Vegfb	216.98	0.207977	13.5349	7.03689	2.81494	9.73724e-42	1.85963e-40	Up	1.58598	1.73661	2.41065	14.3743	18.1672	16.5062	22340	vascular endothelial growth factor B	GO:0001525,GO:0001666,GO:0001934,GO:0001938,GO:0002040,GO:0005172,GO:0005515,GO:0005576,GO:0005615,GO:0005622,GO:0006493,GO:0007275,GO:0007507,GO:0008083,GO:0008201,GO:0010629,GO:0016020,GO:0030154,GO:0030949,GO:0035470,GO:0038084,GO:0042056,GO:0042802,GO:0043066,GO:0043183,GO:0043524,GO:0045766,GO:0048010,GO:0050731,GO:0050930,GO:0051781,GO:0051897,GO:0060048,GO:0060754,GO:0060976,GO:0070374	angiogenesis|response to hypoxia|positive regulation of protein phosphorylation|positive regulation of endothelial cell proliferation|sprouting angiogenesis|vascular endothelial growth factor receptor binding|protein binding|extracellular region|extracellular space|intracellular anatomical structure|protein O-linked glycosylation|multicellular organism development|heart development|growth factor …	mmu04010,mmu04014,mmu04015,mmu04020,mmu04151,mmu04510,mmu04926,mmu04933,mmu05200	MAPK signaling pathway|Ras signaling pathway|Rap1 signaling pathway|Calcium signaling pathway|PI3K-Akt signaling pathway|Focal adhesion|Relaxin signaling pathway|AGE-RAGE signaling pathway in diabetic complications|Pathways in cancer
Ankdd1a	145.501	0.26032	10.8099	7.03247	2.81403	3.09082e-27	3.37566e-26	Up	0.15418	0.209588	0.180302	1.44436	1.92354	1.31156	330963	ankyrin repeat and death domain containing 1A
Zfp704	698.969	0.232353	12.0995	7.01941	2.81135	1.06299e-33	1.51495e-32	Up	0.523311	0.365794	0.810452	4.83062	4.51869	5.1034	170753	zinc finger protein 704	GO:0000978,GO:0000987,GO:0003677,GO:0003700,GO:0005634,GO:0006357,GO:0046872,GO:1990837	RNA polymerase II cis-regulatory region sequence-specific DNA binding|cis-regulatory region sequence-specific DNA binding|DNA binding|DNA-binding transcription factor activity|nucleus|regulation of transcription by RNA polymerase II|metal ion binding|sequence-specific double-stranded DNA binding
4931406C07Rik	739.269	0.115344	24.3601	7.01189	2.8098	4.53079e-131	8.36079e-129	Up	2.39825	2.73332	2.99221	24.1324	22.6468	22.7907	70984	RIKEN cDNA 4931406C07 gene	GO:0005634,GO:0005654,GO:0008270,GO:0016604,GO:0016787,GO:0016788,GO:0046872	nucleus|nucleoplasm|zinc ion binding|nuclear body|hydrolase activity|hydrolase activity, acting on ester bonds|metal ion binding
Clec4b1	79.9005	0.421508	6.65511	6.98946	2.80518	2.83097e-11	1.26974e-10	Up	1.51808	0.679063	1.26943	14.5177	8.96121	6.0906	69810	C-type lectin domain family 4, member b1	GO:0051281	positive regulation of release of sequestered calcium ion into cytosol	mmu04625	C-type lectin receptor signaling pathway
Bmp2	389.406	0.296197	9.46184	6.97681	2.80257	3.02572e-21	2.53046e-20	Up	0.931739	0.909341	1.90956	13.306	7.82666	10.5573	12156	bone morphogenetic protein 2	GO:0000122,GO:0000187,GO:0001503,GO:0001649,GO:0001658,GO:0001666,GO:0001701,GO:0001837,GO:0001934,GO:0001938,GO:0002062,GO:0003130,GO:0003176,GO:0003181,GO:0003203,GO:0003210,GO:0003272,GO:0003308,GO:0003331,GO:0005125,GO:0005515,GO:0005576,GO:0005615,GO:0005634,GO:0005737,GO:0005886,GO:0006029,GO:0006355,GO:0006468,GO:0006954,GO:0007179,GO:0007219,GO:0007275,GO:0007507,GO:0008083,GO:0008285,GO:…	negative regulation of transcription by RNA polymerase II|activation of MAPK activity|ossification|osteoblast differentiation|branching involved in ureteric bud morphogenesis|response to hypoxia|in utero embryonic development|epithelial to mesenchymal transition|positive regulation of protein phosphorylation|positive regulation of endothelial cell proliferation|chondrocyte differentiation|BMP sig…	mmu04060,mmu04350,mmu04390,mmu05200,mmu05217	Cytokine-cytokine receptor interaction|TGF-beta signaling pathway|Hippo signaling pathway|Pathways in cancer|Basal cell carcinoma
Gata5	27.921	0.513262	5.4491	6.94906	2.79682	5.06251e-08	1.73291e-07	Up	0.080348	0.14115	0.0848681	0.558824	0.966776	1.09127	14464	GATA binding protein 5	GO:0000785,GO:0000976,GO:0000978,GO:0000981,GO:0000987,GO:0003180,GO:0003274,GO:0003677,GO:0003700,GO:0005515,GO:0005634,GO:0006355,GO:0006357,GO:0008270,GO:0010614,GO:0010628,GO:0010629,GO:0035481,GO:0043565,GO:0045165,GO:0045893,GO:0045944,GO:0046872,GO:0048738,GO:0060575,GO:0062000,GO:0071773,GO:1901228,GO:1905072,GO:1990837	chromatin|transcription cis-regulatory region binding|RNA polymerase II cis-regulatory region sequence-specific DNA binding|DNA-binding transcription factor activity, RNA polymerase II-specific|cis-regulatory region sequence-specific DNA binding|aortic valve morphogenesis|endocardial cushion fusion|DNA binding|DNA-binding transcription factor activity|protein binding|nucleus|regulation of transcr…			zf-GATA
Slc6a8	1705.1	0.208963	13.3784	6.94319	2.7956	8.08468e-41	1.49772e-39	Up	4.11063	4.4766	6.18189	31.4536	49.8352	43.2898	102857	solute carrier family 6 (neurotransmitter transporter, creatine), member 8	GO:0005308,GO:0005309,GO:0005887,GO:0006811,GO:0006814,GO:0006836,GO:0015220,GO:0015293,GO:0015881,GO:0016020,GO:0016021,GO:0035725,GO:0071705,GO:0098978,GO:0099055	creatine transmembrane transporter activity|creatine:sodium symporter activity|integral component of plasma membrane|ion transport|sodium ion transport|neurotransmitter transport|choline transmembrane transporter activity|symporter activity|creatine transmembrane transport|membrane|integral component of membrane|sodium ion transmembrane transport|nitrogen compound transport|glutamatergic synapse|…
Slc5a11	4.42562	1.20558	2.31885	6.94296	2.79555	0.0204033	0.0339592	Up	0.0499068	0	0	0.165288	0.112997	0.151752	233836	solute carrier family 5 (sodium/glucose cotransporter), member 11	GO:0005412,GO:0005886,GO:0006811,GO:0006814,GO:0006915,GO:0008643,GO:0015293,GO:0016020,GO:0016021,GO:0022857,GO:0032409,GO:0055085	glucose:sodium symporter activity|plasma membrane|ion transport|sodium ion transport|apoptotic process|carbohydrate transport|symporter activity|membrane|integral component of membrane|transmembrane transporter activity|regulation of transporter activity|transmembrane transport
Sez6l	23.4645	0.649134	4.30107	6.92576	2.79197	1.69975e-05	4.44374e-05	Up	0.0147811	0.017311	0.0156127	0.0910546	0.0717146	0.242703	56747	seizure related 6 homolog like	GO:0005783,GO:0005886,GO:0008344,GO:0016020,GO:0016021,GO:0021680,GO:0043025,GO:0060074,GO:0090036	endoplasmic reticulum|plasma membrane|adult locomotory behavior|membrane|integral component of membrane|cerebellar Purkinje cell layer development|neuronal cell body|synapse maturation|regulation of protein kinase C signaling
Gng11	43.852	0.419007	6.65214	6.90334	2.78729	2.88855e-11	1.2927e-10	Up	0.593191	0.578931	0.626562	3.53629	6.67701	4.93015	66066	guanine nucleotide binding protein (G protein), gamma 11	GO:0005834,GO:0005886,GO:0007165,GO:0007186,GO:0016020,GO:0031680,GO:0031681	heterotrimeric G-protein complex|plasma membrane|signal transduction|G protein-coupled receptor signaling pathway|membrane|G-protein beta/gamma-subunit complex|G-protein beta-subunit binding	mmu04014,mmu04062,mmu04151,mmu04371,mmu04713,mmu04723,mmu04724,mmu04725,mmu04726,mmu04727,mmu04728,mmu04926,mmu05032,mmu05034,mmu05163,mmu05167,mmu05170,mmu05200	Ras signaling pathway|Chemokine signaling pathway|PI3K-Akt signaling pathway|Apelin signaling pathway|Circadian entrainment|Retrograde endocannabinoid signaling|Glutamatergic synapse|Cholinergic synapse|Serotonergic synapse|GABAergic synapse|Dopaminergic synapse|Relaxin signaling pathway|Morphine addiction|Alcoholism|Human cytomegalovirus infection|Kaposi sarcoma-associated herpesvirus infection|…
Bbs9	116.715	0.275176	10.1239	6.89641	2.78585	4.32935e-24	4.12303e-23	Up	0.242202	0.449121	0.28141	3.11637	2.72624	2.40577	319845	Bardet-Biedl syndrome 9 (human)	GO:0000242,GO:0005515,GO:0005737,GO:0005856,GO:0005886,GO:0005929,GO:0015031,GO:0016020,GO:0030030,GO:0034451,GO:0034464,GO:0035869,GO:0036064,GO:0042995,GO:0045444,GO:0060271,GO:0061512	pericentriolar material|protein binding|cytoplasm|cytoskeleton|plasma membrane|cilium|protein transport|membrane|cell projection organization|centriolar satellite|BBSome|ciliary transition zone|ciliary basal body|cell projection|fat cell differentiation|cilium assembly|protein localization to cilium
Dnajb13	27.7054	0.459042	6.06258	6.88271	2.78298	1.33959e-09	5.24648e-09	Up	0.198817	0.138599	0.210002	1.38278	1.81899	1.38181	69387	DnaJ heat shock protein family (Hsp40) member B13	GO:0005515,GO:0005737,GO:0005829,GO:0005929,GO:0005930,GO:0006457,GO:0030030,GO:0031514,GO:0036126,GO:0042995,GO:0051082,GO:0051085,GO:0051087,GO:0097224,GO:1904158	protein binding|cytoplasm|cytosol|cilium|axoneme|protein folding|cell projection organization|motile cilium|sperm flagellum|cell projection|unfolded protein binding|chaperone cofactor-dependent protein refolding|chaperone binding|sperm connecting piece|axonemal central apparatus assembly
Cnrip1	68.4319	0.290966	9.55565	6.87028	2.78037	1.22805e-21	1.04362e-20	Up	0.553057	0.509775	0.389447	4.09076	3.96532	4.20419	380686	cannabinoid receptor interacting protein 1	GO:0005737,GO:0005886,GO:0008022,GO:0010469,GO:0031718,GO:0043209,GO:2000272	cytoplasm|plasma membrane|protein C-terminus binding|regulation of signaling receptor activity|type 1 cannabinoid receptor binding|myelin sheath|negative regulation of signaling receptor activity
Vangl1	15.985	0.580554	4.78419	6.85655	2.77748	1.71676e-06	5.02957e-06	Up	0.0301922	0.0220998	0.0318908	0.254986	0.241701	0.206562	229658	VANGL planar cell polarity 1	GO:0005515,GO:0005886,GO:0007275,GO:0016020,GO:0016021,GO:0016328,GO:0043473	protein binding|plasma membrane|multicellular organism development|membrane|integral component of membrane|lateral plasma membrane|pigmentation	mmu04310	Wnt signaling pathway
Calml4	79.8932	0.361838	7.67476	6.85433	2.77702	1.65733e-14	9.32263e-14	Up	0.53858	0.4852	1.3128	7.3682	5.14572	6.80258	75600	calmodulin-like 4	GO:0005509,GO:0030234	calcium ion binding|enzyme regulator activity	mmu04014,mmu04015,mmu04020,mmu04022,mmu04024,mmu04070,mmu04114,mmu04218,mmu04261,mmu04270,mmu04371,mmu04625,mmu04713,mmu04720,mmu04722,mmu04728,mmu04740,mmu04744,mmu04750,mmu04910,mmu04912,mmu04915,mmu04916,mmu04921,mmu04922,mmu04924,mmu04925,mmu04970,mmu04971,mmu05010,mmu05012,mmu05022,mmu05031,mmu05034,mmu05133,mmu05152,mmu05163,mmu05167,mmu05170,mmu05200,mmu05214,mmu05417,mmu05418	Ras signaling pathway|Rap1 signaling pathway|Calcium signaling pathway|cGMP-PKG signaling pathway|cAMP signaling pathway|Phosphatidylinositol signaling system|Oocyte meiosis|Cellular senescence|Adrenergic signaling in cardiomyocytes|Vascular smooth muscle contraction|Apelin signaling pathway|C-type lectin receptor signaling pathway|Circadian entrainment|Long-term potentiation|Neurotrophin signali…
Mark1	11.6073	0.72408	3.8318	6.84252	2.77453	0.00012721	0.000299012	Up	0.029928	0.0389448	0.0105372	0.158591	0.222646	0.293229	226778	MAP/microtubule affinity regulating kinase 1	GO:0000166,GO:0000226,GO:0000287,GO:0001764,GO:0001786,GO:0004672,GO:0004674,GO:0005524,GO:0005546,GO:0005737,GO:0005856,GO:0005886,GO:0006468,GO:0007010,GO:0008289,GO:0010975,GO:0016020,GO:0016055,GO:0016301,GO:0016310,GO:0016740,GO:0030425,GO:0035556,GO:0042995,GO:0046872,GO:0050321,GO:0050773,GO:0051654,GO:0070300,GO:0106310,GO:0106311	nucleotide binding|microtubule cytoskeleton organization|magnesium ion binding|neuron migration|phosphatidylserine binding|protein kinase activity|protein serine/threonine kinase activity|ATP binding|phosphatidylinositol-4,5-bisphosphate binding|cytoplasm|cytoskeleton|plasma membrane|protein phosphorylation|cytoskeleton organization|lipid binding|regulation of neuron projection development|membra…
Espn	62.3899	0.308303	8.99925	6.84237	2.7745	2.27265e-19	1.69601e-18	Up	0.192163	0.187543	0.17591	1.45106	1.45443	1.75292	56226	espin	GO:0003779,GO:0005515,GO:0005737,GO:0005856,GO:0005902,GO:0005903,GO:0007605,GO:0007626,GO:0015629,GO:0017124,GO:0030034,GO:0030046,GO:0030054,GO:0031941,GO:0032420,GO:0032421,GO:0032426,GO:0042995,GO:0045202,GO:0051015,GO:0051017,GO:0051491,GO:0051494,GO:0051639	actin binding|protein binding|cytoplasm|cytoskeleton|microvillus|brush border|sensory perception of sound|locomotory behavior|actin cytoskeleton|SH3 domain binding|microvillar actin bundle assembly|parallel actin filament bundle assembly|cell junction|filamentous actin|stereocilium|stereocilium bundle|stereocilium tip|cell projection|synapse|actin filament binding|actin filament bundle assembly|p…
B3galnt1	222.568	0.215921	12.8214	6.8135	2.7684	1.2451e-37	2.07893e-36	Up	0.197573	0.175294	0.332003	1.86043	1.93458	2.02529	26879	UDP-GalNAc:betaGlcNAc beta 1,3-galactosaminyltransferase, polypeptide 1	GO:0005794,GO:0006486,GO:0008375,GO:0008376,GO:0008499,GO:0008532,GO:0009312,GO:0016020,GO:0016021,GO:0016740,GO:0016757,GO:0030311,GO:0047273	Golgi apparatus|protein glycosylation|acetylglucosaminyltransferase activity|acetylgalactosaminyltransferase activity|UDP-galactose:beta-N-acetylglucosamine beta-1,3-galactosyltransferase activity|N-acetyllactosaminide beta-1,3-N-acetylglucosaminyltransferase activity|oligosaccharide biosynthetic process|membrane|integral component of membrane|transferase activity|glycosyltransferase activity|pol…	mmu00601,mmu00603	Glycosphingolipid biosynthesis - lacto and neolacto series|Glycosphingolipid biosynthesis - globo and isoglobo series
Npy	192.208	0.298725	9.26713	6.81318	2.76833	1.91213e-20	1.51193e-19	Up	3.15418	2.73632	6.01544	24.8973	35.7078	37.3868	109648	neuropeptide Y	GO:0001664,GO:0001878,GO:0005179,GO:0005184,GO:0005576,GO:0005615,GO:0005737,GO:0005794,GO:0007218,GO:0007631,GO:0008217,GO:0019731,GO:0019732,GO:0031410,GO:0031841,GO:0043005,GO:0043195,GO:0043204,GO:0045087,GO:0048471,GO:0050829,GO:0050830,GO:0061844,GO:0098992	G protein-coupled receptor binding|response to yeast|hormone activity|neuropeptide hormone activity|extracellular region|extracellular space|cytoplasm|Golgi apparatus|neuropeptide signaling pathway|feeding behavior|regulation of blood pressure|antibacterial humoral response|antifungal humoral response|cytoplasmic vesicle|neuropeptide Y receptor binding|neuron projection|terminal bouton|perikaryon…	mmu04024,mmu04080,mmu04920,mmu04923,mmu05034	cAMP signaling pathway|Neuroactive ligand-receptor interaction|Adipocytokine signaling pathway|Regulation of lipolysis in adipocytes|Alcoholism
Ttc25	5.77267	1.06668	2.59426	6.80803	2.76724	0.00947958	0.0167386	Up	0.019718	0.019244	0.0416546	0.411419	0.133934	0.119913	74407	tetratricopeptide repeat domain 25	GO:0003341,GO:0005737,GO:0005856,GO:0005930,GO:0007420,GO:0007507,GO:0030324,GO:0036158,GO:0042995,GO:0060287,GO:0090660,GO:0097729,GO:0120197,GO:0120228,GO:0120229	cilium movement|cytoplasm|cytoskeleton|axoneme|brain development|heart development|lung development|outer dynein arm assembly|cell projection|epithelial cilium movement involved in determination of left/right asymmetry|cerebrospinal fluid circulation|9+2 motile cilium|mucociliary clearance|outer dynein arm docking complex|protein localization to motile cilium
Pld3	9936.54	0.116791	23.6817	6.80131	2.76581	5.56454e-124	8.98484e-122	Up	35.892	35.8976	45.3587	301.805	352.433	316.554	18807	phospholipase D family, member 3	GO:0000139,GO:0002376,GO:0003824,GO:0004518,GO:0004527,GO:0004630,GO:0005764,GO:0005765,GO:0005768,GO:0005783,GO:0005789,GO:0005794,GO:0006954,GO:0014902,GO:0016020,GO:0016021,GO:0016787,GO:0031901,GO:0031902,GO:0043202,GO:0045087,GO:0045145,GO:1900015	Golgi membrane|immune system process|catalytic activity|nuclease activity|exonuclease activity|phospholipase D activity|lysosome|lysosomal membrane|endosome|endoplasmic reticulum|endoplasmic reticulum membrane|Golgi apparatus|inflammatory response|myotube differentiation|membrane|integral component of membrane|hydrolase activity|early endosome membrane|late endosome membrane|lysosomal lumen|innat…	mmu00564,mmu00565	Glycerophospholipid metabolism|Ether lipid metabolism
H1f2	770.286	0.187301	14.7466	6.78362	2.76205	3.23644e-49	7.87441e-48	Up	11.1494	9.81325	16.2561	93.8552	115.954	96.6445	50708	H1.2 linker histone, cluster member	GO:0000122,GO:0000786,GO:0000791,GO:0003677,GO:0003690,GO:0005515,GO:0005634,GO:0005694,GO:0006334,GO:0006357,GO:0016584,GO:0030261,GO:0031490,GO:0031492,GO:0031936,GO:0035327,GO:0045910,GO:0080182,GO:0098532	negative regulation of transcription by RNA polymerase II|nucleosome|euchromatin|DNA binding|double-stranded DNA binding|protein binding|nucleus|chromosome|nucleosome assembly|regulation of transcription by RNA polymerase II|nucleosome positioning|chromosome condensation|chromatin DNA binding|nucleosomal DNA binding|negative regulation of chromatin silencing|transcriptionally active chromatin|neg…
Samd12	7.20323	0.977986	2.82261	6.77619	2.76047	0.00476345	0.00889173	Up	0.00643242	0.0031389	0.00679429	0.0479333	0.0156043	0.0717165	320679	sterile alpha motif domain containing 12
Maoa	71.8173	0.318722	8.65667	6.76959	2.75907	4.85729e-18	3.36834e-17	Up	0.154934	0.174472	0.276946	1.77622	1.86191	1.34084	17161	monoamine oxidase A	GO:0005515,GO:0005739,GO:0005741,GO:0005829,GO:0006584,GO:0008131,GO:0009967,GO:0016020,GO:0016021,GO:0016491,GO:0042135,GO:0042420,GO:0042428,GO:0042443,GO:0050660,GO:0051378	protein binding|mitochondrion|mitochondrial outer membrane|cytosol|catecholamine metabolic process|primary amine oxidase activity|positive regulation of signal transduction|membrane|integral component of membrane|oxidoreductase activity|neurotransmitter catabolic process|dopamine catabolic process|serotonin metabolic process|phenylethylamine metabolic process|flavin adenine dinucleotide binding|s…	mmu00260,mmu00330,mmu00340,mmu00350,mmu00360,mmu00380,mmu00982,mmu04726,mmu04728,mmu05012,mmu05030,mmu05031,mmu05034	Glycine, serine and threonine metabolism|Arginine and proline metabolism|Histidine metabolism|Tyrosine metabolism|Phenylalanine metabolism|Tryptophan metabolism|Drug metabolism - cytochrome P450|Serotonergic synapse|Dopaminergic synapse|Parkinson disease|Cocaine addiction|Amphetamine addiction|Alcoholism
Nuak1	222.216	0.220802	12.4771	6.75037	2.75497	9.95922e-36	1.54995e-34	Up	0.421425	0.393412	0.628993	4.05065	3.28923	4.51285	77976	NUAK family, SNF1-like kinase, 1	GO:0000166,GO:0001650,GO:0002039,GO:0004672,GO:0004674,GO:0005524,GO:0005634,GO:0005654,GO:0005737,GO:0006468,GO:0006974,GO:0007155,GO:0015630,GO:0016301,GO:0016310,GO:0016740,GO:0030155,GO:0035507,GO:0035556,GO:0042149,GO:0106310,GO:0106311,GO:2000772	nucleotide binding|fibrillar center|p53 binding|protein kinase activity|protein serine/threonine kinase activity|ATP binding|nucleus|nucleoplasm|cytoplasm|protein phosphorylation|cellular response to DNA damage stimulus|cell adhesion|microtubule cytoskeleton|kinase activity|phosphorylation|transferase activity|regulation of cell adhesion|regulation of myosin-light-chain-phosphatase activity|intra…
Enthd1	4.26995	1.12873	2.43015	6.69457	2.74299	0.0150924	0.025775	Up	0.015869	0.0154876	0.0167618	0.189206	0.0769928	0.128675	383075	ENTH domain containing 1	GO:0005543,GO:0005768,GO:0005886,GO:0006897,GO:0030125,GO:0030276,GO:0043231	phospholipid binding|endosome|plasma membrane|endocytosis|clathrin vesicle coat|clathrin binding|intracellular membrane-bounded organelle
Ophn1	598.973	0.309219	8.86902	6.69216	2.74247	7.37954e-19	5.34979e-18	Up	0.563831	0.457707	1.25233	5.40314	6.22279	6.70821	94190	oligophrenin 1	GO:0003779,GO:0005096,GO:0005515,GO:0005543,GO:0005737,GO:0006897,GO:0007165,GO:0007399,GO:0015629,GO:0021707,GO:0021895,GO:0030036,GO:0030054,GO:0030100,GO:0030182,GO:0030425,GO:0031175,GO:0034329,GO:0035023,GO:0035255,GO:0042995,GO:0043195,GO:0043197,GO:0045198,GO:0045202,GO:0048488,GO:0048667,GO:0051966,GO:0098880,GO:0098978,GO:0099149,GO:1901799	actin binding|GTPase activator activity|protein binding|phospholipid binding|cytoplasm|endocytosis|signal transduction|nervous system development|actin cytoskeleton|cerebellar granule cell differentiation|cerebral cortex neuron differentiation|actin cytoskeleton organization|cell junction|regulation of endocytosis|neuron differentiation|dendrite|neuron projection development|cell junction assembl…
Kcng2	17.0379	0.592294	4.62881	6.6882	2.74162	3.67767e-06	1.03436e-05	Up	0.0314064	0.0919544	0.0663466	0.499276	0.639981	0.413822	240444	potassium voltage-gated channel, subfamily G, member 2	GO:0005249,GO:0008076,GO:0016021,GO:0071805	voltage-gated potassium channel activity|voltage-gated potassium channel complex|integral component of membrane|potassium ion transmembrane transport
Myorg	8.53483	0.790207	3.46908	6.68668	2.74129	0.000522243	0.00112723	Up	0.0346224	0.0225267	0.01219	0.217867	0.179178	0.17546	329828	myogenesis regulating glycosidase (putative)	GO:0004553,GO:0005515,GO:0005634,GO:0005783,GO:0005789,GO:0005975,GO:0008152,GO:0016020,GO:0016021,GO:0016787,GO:0016798,GO:0031965,GO:0043568,GO:0048741,GO:0051897	hydrolase activity, hydrolyzing O-glycosyl compounds|protein binding|nucleus|endoplasmic reticulum|endoplasmic reticulum membrane|carbohydrate metabolic process|metabolic process|membrane|integral component of membrane|hydrolase activity|hydrolase activity, acting on glycosyl bonds|nuclear membrane|positive regulation of insulin-like growth factor receptor signaling pathway|skeletal muscle fiber …
Fgd1	9.92274	0.755621	3.62233	6.66734	2.73711	0.00029196	0.000652684	Up	0.0234916	0.0458538	0.0124066	0.245078	0.170963	0.261913	14163	FYVE, RhoGEF and PH domain containing 1	GO:0001726,GO:0005085,GO:0005515,GO:0005737,GO:0005794,GO:0005856,GO:0007010,GO:0008360,GO:0030027,GO:0030036,GO:0031267,GO:0042995,GO:0043087,GO:0046847,GO:0046872	ruffle|guanyl-nucleotide exchange factor activity|protein binding|cytoplasm|Golgi apparatus|cytoskeleton|cytoskeleton organization|regulation of cell shape|lamellipodium|actin cytoskeleton organization|small GTPase binding|cell projection|regulation of GTPase activity|filopodium assembly|metal ion binding	mmu04810	Regulation of actin cytoskeleton
Pla2g15	3099.67	0.0987608	27.6974	6.65954	2.73542	7.49523e-169	2.47674e-166	Up	10.8598	9.03971	11.1155	82.4082	82.9565	86.8639	192654	phospholipase A2, group XV	GO:0004622,GO:0004623,GO:0004806,GO:0005576,GO:0005615,GO:0005654,GO:0005739,GO:0005764,GO:0006629,GO:0006631,GO:0006650,GO:0006651,GO:0006658,GO:0006672,GO:0008270,GO:0008374,GO:0008970,GO:0016020,GO:0016411,GO:0016740,GO:0016746,GO:0016787,GO:0034638,GO:0043231,GO:0046338,GO:0046470,GO:0046471,GO:0046872,GO:0047499,GO:0052739,GO:0052740,GO:0102545,GO:0102567,GO:0102568	lysophospholipase activity|phospholipase A2 activity|triglyceride lipase activity|extracellular region|extracellular space|nucleoplasm|mitochondrion|lysosome|lipid metabolic process|fatty acid metabolic process|glycerophospholipid metabolic process|diacylglycerol biosynthetic process|phosphatidylserine metabolic process|ceramide metabolic process|zinc ion binding|O-acyltransferase activity|phosph…	mmu00564,mmu04142	Glycerophospholipid metabolism|Lysosome
Zfp462	15.5843	0.623689	4.38181	6.64784	2.73289	1.17697e-05	3.12474e-05	Up	0.00547976	0.00106961	0.00578804	0.0272229	0.0319038	0.0399895	242466	zinc finger protein 462	GO:0003677,GO:0005634,GO:0006325,GO:0010468,GO:0043392,GO:0045944,GO:0046872	DNA binding|nucleus|chromatin organization|regulation of gene expression|negative regulation of DNA binding|positive regulation of transcription by RNA polymerase II|metal ion binding
Arhgef4	59.315	0.366441	7.45392	6.64111	2.73143	9.06048e-14	4.83804e-13	Up	0.0812246	0.134153	0.0461968	0.800822	0.630532	0.72194	226970	Rho guanine nucleotide exchange factor (GEF) 4	GO:0005085,GO:0005737,GO:0019904,GO:0030032,GO:0035556,GO:0046847	guanyl-nucleotide exchange factor activity|cytoplasm|protein domain specific binding|lamellipodium assembly|intracellular signal transduction|filopodium assembly	mmu04810	Regulation of actin cytoskeleton
Steap3	1290.08	0.29424	9.26446	6.61607	2.72597	1.96076e-20	1.54952e-19	Up	3.37677	3.03312	7.60695	38.0194	40.4943	33.2869	68428	STEAP family member 3	GO:0000293,GO:0005515,GO:0005737,GO:0005768,GO:0005771,GO:0005886,GO:0006811,GO:0006826,GO:0006915,GO:0007049,GO:0008823,GO:0009306,GO:0015677,GO:0016020,GO:0016021,GO:0016491,GO:0033212,GO:0042802,GO:0043065,GO:0046872,GO:0052851,GO:0055072,GO:0098706,GO:1902167,GO:1990182	ferric-chelate reductase activity|protein binding|cytoplasm|endosome|multivesicular body|plasma membrane|ion transport|iron ion transport|apoptotic process|cell cycle|cupric reductase activity|protein secretion|copper ion import|membrane|integral component of membrane|oxidoreductase activity|iron import into cell|identical protein binding|positive regulation of apoptotic process|metal ion binding…	mmu04115,mmu04216	p53 signaling pathway|Ferroptosis
Vat1l	8.42252	1.0469	2.60212	6.60777	2.72416	0.00926501	0.0163943	Up	0.0129446	0.0631671	0	0.0771688	0.213534	0.341125	270097	vesicle amine transport protein 1 like	GO:0008270,GO:0016491	zinc ion binding|oxidoreductase activity
Fgfbp3	18.2823	0.542962	5.01543	6.60328	2.72318	5.29162e-07	1.63525e-06	Up	0.141204	0.110248	0.119318	1.15043	0.986525	0.858715	72514	fibroblast growth factor binding protein 3	GO:0005576,GO:0007267,GO:0008201,GO:0017134,GO:0019838,GO:0030534,GO:0031646,GO:0043117,GO:0045743,GO:0070374	extracellular region|cell-cell signaling|heparin binding|fibroblast growth factor binding|growth factor binding|adult behavior|positive regulation of nervous system process|positive regulation of vascular permeability|positive regulation of fibroblast growth factor receptor signaling pathway|positive regulation of ERK1 and ERK2 cascade
Npas2	11.241	0.817117	3.33026	6.59425	2.72121	0.000867657	0.00181733	Up	0.0349395	0.0113665	0.0492068	0.185147	0.429445	0.141654	18143	neuronal PAS domain protein 2	GO:0000978,GO:0000981,GO:0003677,GO:0003700,GO:0005515,GO:0005634,GO:0005654,GO:0005667,GO:0005737,GO:0005829,GO:0006355,GO:0006357,GO:0006974,GO:0007623,GO:0032922,GO:0042493,GO:0042745,GO:0042752,GO:0045475,GO:0045739,GO:0045893,GO:0045944,GO:0046872,GO:0046983,GO:0048511,GO:0051775,GO:0051879,GO:0060548,GO:1990513,GO:1990837,GO:2000987,GO:2001020	RNA polymerase II cis-regulatory region sequence-specific DNA binding|DNA-binding transcription factor activity, RNA polymerase II-specific|DNA binding|DNA-binding transcription factor activity|protein binding|nucleus|nucleoplasm|transcription regulator complex|cytoplasm|cytosol|regulation of transcription, DNA-templated|regulation of transcription by RNA polymerase II|cellular response to DNA da…	mmu04710	Circadian rhythm	bHLH
Myh11	8.40847	0.852904	3.18817	6.58508	2.7192	0.00143178	0.00290791	Up	0.00661034	0.0258057	0.00698222	0.0722467	0.10263	0.1474	17880	myosin, heavy polypeptide 11, smooth muscle	GO:0000166,GO:0001725,GO:0003774,GO:0003779,GO:0005516,GO:0005524,GO:0005737,GO:0005859,GO:0005903,GO:0006939,GO:0008307,GO:0016459,GO:0030485,GO:0032982,GO:0048251,GO:0051015,GO:0055013	nucleotide binding|stress fiber|motor activity|actin binding|calmodulin binding|ATP binding|cytoplasm|muscle myosin complex|brush border|smooth muscle contraction|structural constituent of muscle|myosin complex|smooth muscle contractile fiber|myosin filament|elastic fiber assembly|actin filament binding|cardiac muscle cell development	mmu04270,mmu04530,mmu04810	Vascular smooth muscle contraction|Tight junction|Regulation of actin cytoskeleton
Nfia	68.708	0.333445	8.15142	6.57985	2.71805	3.59677e-16	2.25337e-15	Up	0.0587194	0.0484912	0.119275	0.58791	0.534721	0.677566	18027	nuclear factor I/A	GO:0000978,GO:0000981,GO:0001228,GO:0003677,GO:0003682,GO:0003700,GO:0005634,GO:0005654,GO:0006260,GO:0006355,GO:0006357,GO:0008134,GO:0030054,GO:0045893,GO:0045944,GO:0060074,GO:0072189	RNA polymerase II cis-regulatory region sequence-specific DNA binding|DNA-binding transcription factor activity, RNA polymerase II-specific|DNA-binding transcription activator activity, RNA polymerase II-specific|DNA binding|chromatin binding|DNA-binding transcription factor activity|nucleus|nucleoplasm|DNA replication|regulation of transcription, DNA-templated|regulation of transcription by RNA …			CTF/NFI
Prkg1	8.38096	0.878888	3.09146	6.57525	2.71705	0.00199175	0.00395594	Up	0	0.0325216	0.00703946	0.105948	0.109938	0.108079	19091	protein kinase, cGMP-dependent, type I	GO:0000166,GO:0001669,GO:0001764,GO:0003824,GO:0004672,GO:0004674,GO:0004692,GO:0005246,GO:0005515,GO:0005524,GO:0005654,GO:0005737,GO:0005794,GO:0005829,GO:0005886,GO:0006468,GO:0007165,GO:0007204,GO:0008152,GO:0010920,GO:0014050,GO:0014912,GO:0016020,GO:0016301,GO:0016310,GO:0016358,GO:0016740,GO:0019934,GO:0030553,GO:0030900,GO:0042383,GO:0042753,GO:0042802,GO:0043087,GO:0045822,GO:0045986,GO:…	nucleotide binding|acrosomal vesicle|neuron migration|catalytic activity|protein kinase activity|protein serine/threonine kinase activity|cGMP-dependent protein kinase activity|calcium channel regulator activity|protein binding|ATP binding|nucleoplasm|cytoplasm|Golgi apparatus|cytosol|plasma membrane|protein phosphorylation|signal transduction|positive regulation of cytosolic calcium ion concentr…	mmu04022,mmu04270,mmu04540,mmu04611,mmu04713,mmu04714,mmu04730,mmu04740,mmu04923,mmu04970	cGMP-PKG signaling pathway|Vascular smooth muscle contraction|Gap junction|Platelet activation|Circadian entrainment|Thermogenesis|Long-term depression|Olfactory transduction|Regulation of lipolysis in adipocytes|Salivary secretion
Snx24	318.26	0.263225	10.2684	6.51113	2.70291	9.7788e-25	9.61571e-24	Up	0.327332	0.230201	0.569465	2.88402	2.83529	3.15184	69226	sorting nexing 24	GO:0008289,GO:0010314,GO:0015031,GO:0016020,GO:0031410,GO:0032266,GO:0035091,GO:0070273,GO:1901981	lipid binding|phosphatidylinositol-5-phosphate binding|protein transport|membrane|cytoplasmic vesicle|phosphatidylinositol-3-phosphate binding|phosphatidylinositol binding|phosphatidylinositol-4-phosphate binding|phosphatidylinositol phosphate binding
Adi1	281.806	0.151588	17.8217	6.50503	2.70155	4.79408e-71	2.16251e-69	Up	1.98245	1.90591	2.18773	15.7871	16.1072	16.3746	104923	acireductone dioxygenase 1	GO:0005634,GO:0005737,GO:0005886,GO:0006555,GO:0008652,GO:0009086,GO:0010309,GO:0016020,GO:0016491,GO:0019509,GO:0046872,GO:0051213	nucleus|cytoplasm|plasma membrane|methionine metabolic process|cellular amino acid biosynthetic process|methionine biosynthetic process|acireductone dioxygenase [iron(II)-requiring] activity|membrane|oxidoreductase activity|L-methionine salvage from methylthioadenosine|metal ion binding|dioxygenase activity	mmu00270	Cysteine and methionine metabolism
Fblim1	1636.67	0.167189	16.1362	6.48812	2.6978	1.42001e-58	4.5546e-57	Up	4.74467	4.95462	6.89641	37.8785	49.4628	43.5617	74202	filamin binding LIM protein 1	GO:0001650,GO:0001725,GO:0005515,GO:0005737,GO:0005856,GO:0005925,GO:0007155,GO:0008360,GO:0030054,GO:0031005,GO:0033623,GO:0046872,GO:0071944,GO:0098609	fibrillar center|stress fiber|protein binding|cytoplasm|cytoskeleton|focal adhesion|cell adhesion|regulation of cell shape|cell junction|filamin binding|regulation of integrin activation|metal ion binding|cell periphery|cell-cell adhesion
Cdr2l	42.7992	0.428634	6.28557	6.47198	2.69421	3.26661e-10	1.35007e-09	Up	0.0730529	0.178242	0.128604	0.737935	0.992419	1.28343	237988	cerebellar degeneration-related protein 2-like	GO:0042802	identical protein binding
Afap1l1	19.3612	0.564834	4.76877	6.46909	2.69356	1.85351e-06	5.41904e-06	Up	0.116581	0.0568894	0.030785	0.651558	0.523203	0.457881	106877	actin filament associated protein 1-like 1	GO:0005515,GO:0005737,GO:0005829,GO:0005856,GO:0017124,GO:0030054,GO:0042995	protein binding|cytoplasm|cytosol|cytoskeleton|SH3 domain binding|cell junction|cell projection
Plpp7	34.4025	0.515699	5.21583	6.45223	2.6898	1.82996e-07	5.93108e-07	Up	0.0717667	0.210124	0.328484	2.23425	1.39278	1.1396	227721	phospholipid phosphatase 7 (inactive)	GO:0005634,GO:0005635,GO:0005783,GO:0010832,GO:0016020,GO:0016021,GO:0042392,GO:0042577	nucleus|nuclear envelope|endoplasmic reticulum|negative regulation of myotube differentiation|membrane|integral component of membrane|sphingosine-1-phosphate phosphatase activity|lipid phosphatase activity
Mdga1	52.296	0.343684	7.82185	6.44529	2.68825	5.20541e-15	3.03752e-14	Up	0.0522558	0.0764995	0.12419	0.674963	0.690876	0.609094	74762	MAM domain containing glycosylphosphatidylinositol anchor 1	GO:0001764,GO:0005794,GO:0005886,GO:0007275,GO:0007399,GO:0016020,GO:0021799,GO:0030154,GO:0031225,GO:0045121,GO:0046658,GO:0051964,GO:0098982,GO:0099179,GO:1905606	neuron migration|Golgi apparatus|plasma membrane|multicellular organism development|nervous system development|membrane|cerebral cortex radially oriented cell migration|cell differentiation|anchored component of membrane|membrane raft|anchored component of plasma membrane|negative regulation of synapse assembly|GABA-ergic synapse|regulation of synaptic membrane adhesion|regulation of presynapse a…
Hoxb7	4.12045	1.16732	2.30102	6.43542	2.68603	0.0213903	0.0354485	Up	0	0.0225845	0.0488853	0.252914	0.112274	0.187638	15415	homeobox B7	GO:0000978,GO:0000981,GO:0001228,GO:0003677,GO:0003700,GO:0005634,GO:0005654,GO:0005829,GO:0006355,GO:0006357,GO:0007275,GO:0009952,GO:0016604,GO:0030099,GO:0045944,GO:0048704,GO:0090190,GO:1990837	RNA polymerase II cis-regulatory region sequence-specific DNA binding|DNA-binding transcription factor activity, RNA polymerase II-specific|DNA-binding transcription activator activity, RNA polymerase II-specific|DNA binding|DNA-binding transcription factor activity|nucleus|nucleoplasm|cytosol|regulation of transcription, DNA-templated|regulation of transcription by RNA polymerase II|multicellula…			Homeobox
Apcdd1	41.1339	0.502092	5.34912	6.43416	2.68575	8.83832e-08	2.94728e-07	Up	0.0237163	0.196743	0.137778	1.11929	0.897513	0.805273	494504	adenomatosis polyposis coli down-regulated 1	GO:0001942,GO:0005886,GO:0005887,GO:0016020,GO:0016021,GO:0016055,GO:0017147,GO:0030178,GO:0042487,GO:0042802,GO:0043615	hair follicle development|plasma membrane|integral component of plasma membrane|membrane|integral component of membrane|Wnt signaling pathway|Wnt-protein binding|negative regulation of Wnt signaling pathway|regulation of odontogenesis of dentin-containing tooth|identical protein binding|astrocyte cell migration
Ttc30b	48.0442	0.423029	6.34663	6.42994	2.68481	2.20086e-10	9.21936e-10	Up	0.113827	0.240697	0.320616	1.26291	2.22746	1.76903	72421	tetratricopeptide repeat domain 30B	GO:0005879,GO:0030030,GO:0030992,GO:0036064,GO:0042073,GO:0042995,GO:0120170	axonemal microtubule|cell projection organization|intraciliary transport particle B|ciliary basal body|intraciliary transport|cell projection|intraciliary transport particle B binding
Slc36a2	6.87039	0.886728	3.02623	6.42386	2.68344	0.00247627	0.00484524	Up	0.0401545	0.0195946	0.0424134	0.179535	0.331194	0.284894	246049	solute carrier family 36 (proton/amino acid symporter), member 2	GO:0003333,GO:0005280,GO:0005302,GO:0005737,GO:0005886,GO:0010155,GO:0015171,GO:0015180,GO:0015187,GO:0015193,GO:0015808,GO:0015816,GO:0015824,GO:0016020,GO:0016021,GO:0032973,GO:0035524,GO:0070881,GO:1900925,GO:1902600	amino acid transmembrane transport|amino acid:proton symporter activity|L-tyrosine transmembrane transporter activity|cytoplasm|plasma membrane|regulation of proton transport|amino acid transmembrane transporter activity|L-alanine transmembrane transporter activity|glycine transmembrane transporter activity|L-proline transmembrane transporter activity|L-alanine transport|glycine transport|proline…	mmu04974	Protein digestion and absorption
Trf	10719.4	0.107242	24.9689	6.3984	2.67771	1.33259e-137	2.78453e-135	Up	53.4398	53.8778	61.208	487.398	386.532	443.814	22041	transferrin	GO:0005515,GO:0005576,GO:0005604,GO:0005615,GO:0005768,GO:0005769,GO:0005770,GO:0005886,GO:0005905,GO:0006811,GO:0006826,GO:0006879,GO:0007015,GO:0007257,GO:0008198,GO:0008199,GO:0009617,GO:0009925,GO:0009986,GO:0016020,GO:0016324,GO:0019731,GO:0030120,GO:0030139,GO:0030316,GO:0031232,GO:0031410,GO:0031643,GO:0031982,GO:0034756,GO:0034986,GO:0042327,GO:0045178,GO:0045780,GO:0045893,GO:0046872,GO:…	protein binding|extracellular region|basement membrane|extracellular space|endosome|early endosome|late endosome|plasma membrane|clathrin-coated pit|ion transport|iron ion transport|cellular iron ion homeostasis|actin filament organization|activation of JUN kinase activity|ferrous iron binding|ferric iron binding|response to bacterium|basal plasma membrane|cell surface|membrane|apical plasma memb…	mmu04066,mmu04216,mmu04978	HIF-1 signaling pathway|Ferroptosis|Mineral absorption
Kif19a	151.657	0.237821	11.2507	6.38925	2.67565	2.29839e-29	2.72603e-28	Up	0.46225	0.592119	0.564545	3.4159	4.5275	4.69985	286942	kinesin family member 19A	GO:0000166,GO:0003777,GO:0005524,GO:0005737,GO:0005856,GO:0005871,GO:0005874,GO:0005929,GO:0007018,GO:0008017,GO:0008574,GO:0016887,GO:0042995,GO:0060404,GO:0070462	nucleotide binding|microtubule motor activity|ATP binding|cytoplasm|cytoskeleton|kinesin complex|microtubule|cilium|microtubule-based movement|microtubule binding|ATP-dependent microtubule motor activity, plus-end-directed|ATPase|cell projection|axonemal microtubule depolymerization|plus-end specific microtubule depolymerization
Tmem202	268.376	0.214502	12.453	6.36959	2.6712	1.34677e-35	2.07778e-34	Up	1.52437	1.96254	3.01471	15.8226	16.9633	17.4558	73893	transmembrane protein 202	GO:0005886,GO:0016020,GO:0016021	plasma membrane|membrane|integral component of membrane
Bmyc	119.673	0.247893	10.7577	6.34998	2.66675	5.4536e-27	5.88832e-26	Up	1.7648	1.55014	1.92621	11.3975	13.4715	15.7409	107771	brain expressed myelocytomatosis oncogene	GO:0000978,GO:0000981,GO:0003700,GO:0005515,GO:0005634,GO:0005819,GO:0006355,GO:0006357,GO:0008284	RNA polymerase II cis-regulatory region sequence-specific DNA binding|DNA-binding transcription factor activity, RNA polymerase II-specific|DNA-binding transcription factor activity|protein binding|nucleus|spindle|regulation of transcription, DNA-templated|regulation of transcription by RNA polymerase II|positive regulation of cell population proliferation
Col24a1	40.7772	0.60916	4.37655	6.34674	2.66602	1.20575e-05	3.19577e-05	Up	0.0845593	0.095223	0.013741	0.284363	0.460755	0.784543	71355	collagen, type XXIV, alpha 1	GO:0001525,GO:0001886,GO:0002244,GO:0005201,GO:0005576,GO:0005581,GO:0005615,GO:0030020,GO:0030198,GO:0031012,GO:0062023	angiogenesis|endothelial cell morphogenesis|hematopoietic progenitor cell differentiation|extracellular matrix structural constituent|extracellular region|collagen trimer|extracellular space|extracellular matrix structural constituent conferring tensile strength|extracellular matrix organization|extracellular matrix|collagen-containing extracellular matrix	mmu04974	Protein digestion and absorption
Cacnb4	12.2079	0.661403	4.02884	6.3409	2.66469	5.60524e-05	0.000137889	Up	0.00830249	0.0202573	0.00876956	0.107239	0.0886197	0.0967738	12298	calcium channel, voltage-dependent, beta 4 subunit	GO:0005244,GO:0005245,GO:0005262,GO:0005515,GO:0005730,GO:0005737,GO:0005886,GO:0005891,GO:0006811,GO:0006816,GO:0006874,GO:0007214,GO:0007268,GO:0007528,GO:0007628,GO:0008285,GO:0008331,GO:0014051,GO:0016607,GO:0019227,GO:0019901,GO:0030217,GO:0034765,GO:0035249,GO:0042391,GO:0045202,GO:0046058,GO:0048536,GO:0048538,GO:0048541,GO:0050852,GO:0050877,GO:0050908,GO:0051932,GO:0055001,GO:0070588,GO:…	voltage-gated ion channel activity|voltage-gated calcium channel activity|calcium channel activity|protein binding|nucleolus|cytoplasm|plasma membrane|voltage-gated calcium channel complex|ion transport|calcium ion transport|cellular calcium ion homeostasis|gamma-aminobutyric acid signaling pathway|chemical synaptic transmission|neuromuscular junction development|adult walking behavior|negative r…	mmu04010,mmu04260,mmu04261,mmu04921,mmu05410,mmu05412,mmu05414	MAPK signaling pathway|Cardiac muscle contraction|Adrenergic signaling in cardiomyocytes|Oxytocin signaling pathway|Hypertrophic cardiomyopathy|Arrhythmogenic right ventricular cardiomyopathy|Dilated cardiomyopathy
Rtkn	13.5749	0.681307	3.91085	6.34004	2.66449	9.19705e-05	0.000220261	Up	0.0201999	0.00985716	0.074677	0.301053	0.254813	0.23545	20166	rhotekin	GO:0000166,GO:0000281,GO:0000915,GO:0005095,GO:0005515,GO:0005525,GO:0005826,GO:0005829,GO:0006915,GO:0007165,GO:0007266,GO:0031106,GO:0031267,GO:0032185,GO:0042981	nucleotide binding|mitotic cytokinesis|actomyosin contractile ring assembly|GTPase inhibitor activity|protein binding|GTP binding|actomyosin contractile ring|cytosol|apoptotic process|signal transduction|Rho protein signal transduction|septin ring organization|small GTPase binding|septin cytoskeleton organization|regulation of apoptotic process
St6gal1	2294.14	0.197367	13.499	6.33907	2.66427	1.58417e-41	2.99726e-40	Up	5.38863	3.83671	7.26158	41.5937	39.4398	45.8999	20440	beta galactoside alpha 2,6 sialyltransferase 1	GO:0000138,GO:0000139,GO:0003835,GO:0005576,GO:0005783,GO:0005794,GO:0005797,GO:0006054,GO:0006486,GO:0008373,GO:0016020,GO:0016021,GO:0016740,GO:0016757,GO:0018279,GO:0032946,GO:0042803,GO:0050922,GO:0097503,GO:1900024,GO:1990743,GO:2000110	Golgi trans cisterna|Golgi membrane|beta-galactoside alpha-2,6-sialyltransferase activity|extracellular region|endoplasmic reticulum|Golgi apparatus|Golgi medial cisterna|N-acetylneuraminate metabolic process|protein glycosylation|sialyltransferase activity|membrane|integral component of membrane|transferase activity|glycosyltransferase activity|protein N-linked glycosylation via asparagine|posit…	mmu00510,mmu00514	N-Glycan biosynthesis|Other types of O-glycan biosynthesis
Pyroxd2	73.2504	0.301093	8.84775	6.33785	2.66399	8.92991e-19	6.44741e-18	Up	0.196789	0.2807	0.351762	2.4967	1.85079	2.05595	74580	pyridine nucleotide-disulphide oxidoreductase domain 2	GO:0005739,GO:0005759,GO:0007005,GO:0016491	mitochondrion|mitochondrial matrix|mitochondrion organization|oxidoreductase activity
Nav2	195.204	0.269816	9.86838	6.33194	2.66265	5.70802e-23	5.08178e-22	Up	0.0151875	0.0160929	0.0325422	0.159954	0.1819	0.146459	78286	neuron navigator 2	GO:0003025,GO:0005614,GO:0005654,GO:0007399,GO:0007605,GO:0007608,GO:0007626,GO:0008201,GO:0021554,GO:0021563,GO:0021564,GO:0021695,GO:0031012,GO:0043138	regulation of systemic arterial blood pressure by baroreceptor feedback|interstitial matrix|nucleoplasm|nervous system development|sensory perception of sound|sensory perception of smell|locomotory behavior|heparin binding|optic nerve development|glossopharyngeal nerve development|vagus nerve development|cerebellar cortex development|extracellular matrix|3'-5' DNA helicase activity
Cxcl12	26.9971	0.566462	4.68981	6.30546	2.6566	2.73455e-06	7.81637e-06	Up	0.0138502	0.0270346	0.102406	0.364674	0.383029	0.329896	20315	chemokine (C-X-C motif) ligand 12	GO:0001569,GO:0001667,GO:0001764,GO:0001938,GO:0005125,GO:0005178,GO:0005576,GO:0005615,GO:0005634,GO:0005737,GO:0005886,GO:0006935,GO:0006952,GO:0006955,GO:0007281,GO:0007411,GO:0007420,GO:0008009,GO:0008045,GO:0008083,GO:0008284,GO:0008285,GO:0008344,GO:0008354,GO:0009897,GO:0010818,GO:0022029,GO:0030334,GO:0030335,GO:0031100,GO:0031640,GO:0033603,GO:0033622,GO:0038146,GO:0042098,GO:0042379,GO:…	branching involved in blood vessel morphogenesis|ameboidal-type cell migration|neuron migration|positive regulation of endothelial cell proliferation|cytokine activity|integrin binding|extracellular region|extracellular space|nucleus|cytoplasm|plasma membrane|chemotaxis|defense response|immune response|germ cell development|axon guidance|brain development|chemokine activity|motor neuron axon guid…	mmu04060,mmu04061,mmu04062,mmu04064,mmu04360,mmu04670,mmu04672,mmu04810,mmu05163,mmu05200,mmu05323	Cytokine-cytokine receptor interaction|Viral protein interaction with cytokine and cytokine receptor|Chemokine signaling pathway|NF-kappa B signaling pathway|Axon guidance|Leukocyte transendothelial migration|Intestinal immune network for IgA production|Regulation of actin cytoskeleton|Human cytomegalovirus infection|Pathways in cancer|Rheumatoid arthritis
Mpzl1	21.5839	0.562988	4.71228	6.28955	2.65296	2.44958e-06	7.03723e-06	Up	0.126025	0.122995	0.0887431	0.521731	0.917163	1.1709	68481	myelin protein zero-like 1	GO:0005515,GO:0005887,GO:0007165,GO:0016020,GO:0016021,GO:0030335	protein binding|integral component of plasma membrane|signal transduction|membrane|integral component of membrane|positive regulation of cell migration	mmu04514	Cell adhesion molecules
Ndn	10.7621	0.884628	2.9966	6.28049	2.65088	0.00273008	0.00529219	Up	0.0300186	0.117188	0.0951222	0.477213	0.233029	1.15618	17984	necdin, MAGE family member	GO:0000122,GO:0000978,GO:0001228,GO:0001764,GO:0003016,GO:0003677,GO:0005515,GO:0005634,GO:0005654,GO:0005737,GO:0005813,GO:0005829,GO:0006355,GO:0007409,GO:0007413,GO:0007417,GO:0007585,GO:0008285,GO:0008347,GO:0009791,GO:0019233,GO:0030182,GO:0032991,GO:0040008,GO:0042995,GO:0043015,GO:0043433,GO:0045944,GO:0048011,GO:0048666,GO:0048675,GO:0048871,GO:0071514,GO:0090312,GO:1990841	negative regulation of transcription by RNA polymerase II|RNA polymerase II cis-regulatory region sequence-specific DNA binding|DNA-binding transcription activator activity, RNA polymerase II-specific|neuron migration|respiratory system process|DNA binding|protein binding|nucleus|nucleoplasm|cytoplasm|centrosome|cytosol|regulation of transcription, DNA-templated|axonogenesis|axonal fasciculation|…
Ephx1	301.65	0.222542	11.9059	6.27473	2.64955	1.1029e-32	1.51265e-31	Up	2.59503	1.75337	2.10848	20.5703	14.5551	14.4807	13849	epoxide hydrolase 1, microsomal	GO:0003824,GO:0004301,GO:0005783,GO:0005886,GO:0006725,GO:0009636,GO:0014070,GO:0016020,GO:0016021,GO:0016787,GO:0019369,GO:0019439,GO:0019899,GO:0033961,GO:0034312,GO:0043231,GO:0097176	catalytic activity|epoxide hydrolase activity|endoplasmic reticulum|plasma membrane|cellular aromatic compound metabolic process|response to toxic substance|response to organic cyclic compound|membrane|integral component of membrane|hydrolase activity|arachidonic acid metabolic process|aromatic compound catabolic process|enzyme binding|cis-stilbene-oxide hydrolase activity|diol biosynthetic proce…	mmu00980,mmu04976,mmu05204	Metabolism of xenobiotics by cytochrome P450|Bile secretion|Chemical carcinogenesis
Tacc2	65.7633	0.294277	8.99172	6.25951	2.64605	2.43402e-19	1.81453e-18	Up	0.0423908	0.0541016	0.0654413	0.408226	0.442982	0.383388	57752	transforming, acidic coiled-coil containing protein 2	GO:0000226,GO:0005634,GO:0005654,GO:0005737,GO:0005829,GO:0005856,GO:0005886,GO:0007052,GO:0008283,GO:0016922,GO:0019904,GO:0021987,GO:0022008,GO:0022027,GO:0030953,GO:0032886	microtubule cytoskeleton organization|nucleus|nucleoplasm|cytoplasm|cytosol|cytoskeleton|plasma membrane|mitotic spindle organization|cell population proliferation|nuclear receptor binding|protein domain specific binding|cerebral cortex development|neurogenesis|interkinetic nuclear migration|astral microtubule organization|regulation of microtubule-based process
Prxl2a	117.613	0.238762	11.0522	6.22837	2.63885	2.13872e-28	2.44678e-27	Up	0.718348	0.821955	0.654104	5.68526	6.15327	4.9209	70564	peroxiredoxin like 2A	GO:0005576,GO:0005737,GO:0005739,GO:0016209,GO:0045670	extracellular region|cytoplasm|mitochondrion|antioxidant activity|regulation of osteoclast differentiation
Adcy9	338.799	0.196146	13.4293	6.20788	2.6341	4.07358e-41	7.60598e-40	Up	0.451911	0.30924	0.58158	3.37531	3.51314	3.23262	11515	adenylate cyclase 9	GO:0000166,GO:0001701,GO:0004016,GO:0005524,GO:0005886,GO:0005887,GO:0006171,GO:0007189,GO:0009190,GO:0016020,GO:0016021,GO:0016829,GO:0016849,GO:0030424,GO:0030425,GO:0035556,GO:0046872,GO:0071880	nucleotide binding|in utero embryonic development|adenylate cyclase activity|ATP binding|plasma membrane|integral component of plasma membrane|cAMP biosynthetic process|adenylate cyclase-activating G protein-coupled receptor signaling pathway|cyclic nucleotide biosynthetic process|membrane|integral component of membrane|lyase activity|phosphorus-oxygen lyase activity|axon|dendrite|intracellular s…	mmu00230,mmu01522,mmu04015,mmu04020,mmu04022,mmu04024,mmu04062,mmu04072,mmu04114,mmu04211,mmu04213,mmu04261,mmu04270,mmu04371,mmu04540,mmu04611,mmu04713,mmu04714,mmu04723,mmu04724,mmu04725,mmu04727,mmu04750,mmu04911,mmu04912,mmu04913,mmu04914,mmu04915,mmu04916,mmu04918,mmu04921,mmu04923,mmu04925,mmu04926,mmu04927,mmu04928,mmu04934,mmu04935,mmu04961,mmu04962,mmu04970,mmu04971,mmu04972,mmu04976,mmu…	Purine metabolism|Endocrine resistance|Rap1 signaling pathway|Calcium signaling pathway|cGMP-PKG signaling pathway|cAMP signaling pathway|Chemokine signaling pathway|Phospholipase D signaling pathway|Oocyte meiosis|Longevity regulating pathway|Longevity regulating pathway - multiple species|Adrenergic signaling in cardiomyocytes|Vascular smooth muscle contraction|Apelin signaling pathway|Gap junc…
Srd5a1	23.9355	0.507845	5.1811	6.19538	2.63119	2.20587e-07	7.07202e-07	Up	0.0650797	0.095273	0.137482	0.986092	0.678865	0.577172	78925	steroid 5 alpha-reductase 1	GO:0003865,GO:0005737,GO:0005783,GO:0006629,GO:0006694,GO:0006702,GO:0006710,GO:0007548,GO:0008202,GO:0008209,GO:0016020,GO:0016021,GO:0016491,GO:0016627,GO:0030154,GO:0033218,GO:0042448,GO:0042493,GO:0043025,GO:0043209,GO:0043231,GO:0047751,GO:0048471,GO:0070402,GO:0070852	3-oxo-5-alpha-steroid 4-dehydrogenase activity|cytoplasm|endoplasmic reticulum|lipid metabolic process|steroid biosynthetic process|androgen biosynthetic process|androgen catabolic process|sex differentiation|steroid metabolic process|androgen metabolic process|membrane|integral component of membrane|oxidoreductase activity|oxidoreductase activity, acting on the CH-CH group of donors|cell differe…	mmu00140	Steroid hormone biosynthesis
Nudt12	9.31805	0.78165	3.36388	6.1876	2.62938	0.000768543	0.00162238	Up	0.0416496	0	0.0586569	0.248293	0.25596	0.239216	67993	nudix (nucleoside diphosphate linked moiety X)-type motif 12	GO:0000210,GO:0000287,GO:0005634,GO:0005737,GO:0005777,GO:0005829,GO:0006402,GO:0006734,GO:0006742,GO:0008270,GO:0016787,GO:0019677,GO:0035529,GO:0046872,GO:0110153,GO:0110155	NAD+ diphosphatase activity|magnesium ion binding|nucleus|cytoplasm|peroxisome|cytosol|mRNA catabolic process|NADH metabolic process|NADP catabolic process|zinc ion binding|hydrolase activity|NAD catabolic process|NADH pyrophosphatase activity|metal ion binding|RNA NAD-cap (NMN-forming) hydrolase activity|NAD-cap decapping	mmu00760,mmu04146	Nicotinate and nicotinamide metabolism|Peroxisome
Ankrd13b	125.872	0.335468	7.82799	6.17329	2.62604	4.95744e-15	2.89878e-14	Up	0.238961	0.441885	0.531378	2.67417	4.06394	2.34554	268445	ankyrin repeat domain 13b	GO:0002091,GO:0005737,GO:0005768,GO:0005769,GO:0005770,GO:0005886,GO:0016020,GO:0043231,GO:0048471,GO:0140036	negative regulation of receptor internalization|cytoplasm|endosome|early endosome|late endosome|plasma membrane|membrane|intracellular membrane-bounded organelle|perinuclear region of cytoplasm|ubiquitin-dependent protein binding
Pxmp2	29.1779	0.440636	5.95929	6.1726	2.62588	2.53334e-09	9.68422e-09	Up	0.272977	0.35522	0.384445	2.03418	2.91372	2.67457	19301	peroxisomal membrane protein 2	GO:0005737,GO:0005739,GO:0005777,GO:0005778,GO:0016020,GO:0016021,GO:0032991,GO:0046942	cytoplasm|mitochondrion|peroxisome|peroxisomal membrane|membrane|integral component of membrane|protein-containing complex|carboxylic acid transport	mmu04146	Peroxisome
Shisa4	17.2386	0.549951	4.7744	6.17178	2.62569	1.80245e-06	5.27626e-06	Up	0.166692	0.162685	0.220087	1.36637	1.57706	1.18267	77552	shisa family member 4	GO:0016020,GO:0016021	membrane|integral component of membrane
Crb2	27.8582	0.457694	5.73657	6.17138	2.62559	9.66104e-09	3.51353e-08	Up	0.0466956	0.0607642	0.057543	0.347968	0.370041	0.528508	241324	crumbs family member 2	GO:0001707,GO:0001756,GO:0001895,GO:0005509,GO:0005515,GO:0005737,GO:0005886,GO:0007157,GO:0007275,GO:0007369,GO:0010470,GO:0010718,GO:0010951,GO:0014028,GO:0016020,GO:0016021,GO:0016324,GO:0016327,GO:0019828,GO:0030010,GO:0030054,GO:0030513,GO:0032991,GO:0044877,GO:0045177,GO:0045197,GO:0045199,GO:0045494,GO:0046549,GO:0055111,GO:0072359	mesoderm formation|somitogenesis|retina homeostasis|calcium ion binding|protein binding|cytoplasm|plasma membrane|heterophilic cell-cell adhesion via plasma membrane cell adhesion molecules|multicellular organism development|gastrulation|regulation of gastrulation|positive regulation of epithelial to mesenchymal transition|negative regulation of endopeptidase activity|notochord formation|membrane…	mmu04390	Hippo signaling pathway
Robo2	7.93446	0.839434	3.12444	6.15928	2.62276	0.00178143	0.00356863	Up	0.00466868	0.0136694	0.00986266	0.102051	0.0498329	0.0615162	268902	roundabout guidance receptor 2	GO:0001656,GO:0001657,GO:0003148,GO:0003180,GO:0003184,GO:0003272,GO:0005886,GO:0006935,GO:0007156,GO:0007275,GO:0007399,GO:0007411,GO:0008046,GO:0009986,GO:0016020,GO:0016021,GO:0016199,GO:0021891,GO:0030154,GO:0030673,GO:0031290,GO:0035481,GO:0035904,GO:0042802,GO:0050772,GO:0050925,GO:0060412	metanephros development|ureteric bud development|outflow tract septum morphogenesis|aortic valve morphogenesis|pulmonary valve morphogenesis|endocardial cushion formation|plasma membrane|chemotaxis|homophilic cell adhesion via plasma membrane adhesion molecules|multicellular organism development|nervous system development|axon guidance|axon guidance receptor activity|cell surface|membrane|integra…	mmu04360	Axon guidance
Zfp697	11.9104	0.71524	3.66398	6.15017	2.62063	0.000248326	0.000560608	Up	0.00903589	0.00705494	0	0.0395026	0.0455936	0.0384655	242109	zinc finger protein 697	GO:0000978,GO:0003677,GO:0003700,GO:0005634,GO:0006357,GO:0046872	RNA polymerase II cis-regulatory region sequence-specific DNA binding|DNA binding|DNA-binding transcription factor activity|nucleus|regulation of transcription by RNA polymerase II|metal ion binding			zf-C2H2
Rcan2	6.60289	0.966604	2.70931	6.14251	2.61883	0.00674236	0.0122494	Up	0.0118866	0.0348025	0.0125553	0.0944818	0.103807	0.253004	53901	regulator of calcineurin 2	GO:0003676,GO:0005634,GO:0005737,GO:0006950,GO:0006979,GO:0007219,GO:0007614,GO:0008597,GO:0019722,GO:0031987,GO:0033173	nucleic acid binding|nucleus|cytoplasm|response to stress|response to oxidative stress|Notch signaling pathway|short-term memory|calcium-dependent protein serine/threonine phosphatase regulator activity|calcium-mediated signaling|locomotion involved in locomotory behavior|calcineurin-NFAT signaling cascade	mmu04919	Thyroid hormone signaling pathway
Wdr91	1482.52	0.10501	24.9151	6.13188	2.61633	5.10502e-137	1.05126e-134	Up	6.48798	6.58897	8.34276	54.0369	53.0658	53.0082	101240	WD repeat domain 91	GO:0005768,GO:0005829,GO:0016020,GO:0031313,GO:0031901,GO:0031902,GO:0035014,GO:0043551,GO:0045022,GO:1903362	endosome|cytosol|membrane|extrinsic component of endosome membrane|early endosome membrane|late endosome membrane|phosphatidylinositol 3-kinase regulator activity|regulation of phosphatidylinositol 3-kinase activity|early endosome to late endosome transport|regulation of cellular protein catabolic process
Plau	1020.86	0.192793	13.5622	6.12498	2.6147	6.70747e-42	1.28967e-40	Up	5.23602	6.22932	5.43917	35.8148	53.0753	37.7415	18792	plasminogen activator, urokinase	GO:0001525,GO:0001666,GO:0004252,GO:0005515,GO:0005576,GO:0005615,GO:0006508,GO:0008233,GO:0008236,GO:0008284,GO:0009986,GO:0010469,GO:0014909,GO:0014910,GO:0014911,GO:0016020,GO:0016787,GO:0030335,GO:0031639,GO:0033628,GO:0042060,GO:0042127,GO:0042730,GO:0043403,GO:0060279,GO:0070997,GO:2000097,GO:2000345,GO:2000379	angiogenesis|response to hypoxia|serine-type endopeptidase activity|protein binding|extracellular region|extracellular space|proteolysis|peptidase activity|serine-type peptidase activity|positive regulation of cell population proliferation|cell surface|regulation of signaling receptor activity|smooth muscle cell migration|regulation of smooth muscle cell migration|positive regulation of smooth mu…	mmu04064,mmu04610,mmu05202,mmu05205,mmu05206,mmu05215	NF-kappa B signaling pathway|Complement and coagulation cascades|Transcriptional misregulation in cancer|Proteoglycans in cancer|MicroRNAs in cancer|Prostate cancer
Ltbp1	136.949	0.526461	4.96264	6.11622	2.61264	6.95399e-07	2.12539e-06	Up	0.253921	0.21684	0.194449	3.31762	1.00405	0.688453	268977	latent transforming growth factor beta binding protein 1	GO:0001527,GO:0003281,GO:0005201,GO:0005509,GO:0005576,GO:0005737,GO:0005739,GO:0007179,GO:0019838,GO:0030425,GO:0031012,GO:0032967,GO:0032991,GO:0035583,GO:0035904,GO:0038045,GO:0043025,GO:0048471,GO:0050431,GO:0050436,GO:0060976,GO:0062023,GO:1901388	microfibril|ventricular septum development|extracellular matrix structural constituent|calcium ion binding|extracellular region|cytoplasm|mitochondrion|transforming growth factor beta receptor signaling pathway|growth factor binding|dendrite|extracellular matrix|positive regulation of collagen biosynthetic process|protein-containing complex|sequestering of TGFbeta in extracellular matrix|aorta de…	mmu04350	TGF-beta signaling pathway
Tnfsf12	573.002	0.160272	16.285	6.10514	2.61002	1.2611e-59	4.18667e-58	Up	3.92276	3.54276	5.50398	31.6459	34.0593	30.5319	21944	tumor necrosis factor (ligand) superfamily, member 12	GO:0001525,GO:0005125,GO:0005164,GO:0005576,GO:0005615,GO:0005886,GO:0006915,GO:0006955,GO:0007275,GO:0016020,GO:0016021,GO:0030154,GO:0045732,GO:0048018,GO:0048471,GO:0097191,GO:2001238	angiogenesis|cytokine activity|tumor necrosis factor receptor binding|extracellular region|extracellular space|plasma membrane|apoptotic process|immune response|multicellular organism development|membrane|integral component of membrane|cell differentiation|positive regulation of protein catabolic process|receptor ligand activity|perinuclear region of cytoplasm|extrinsic apoptotic signaling pathwa…	mmu04060	Cytokine-cytokine receptor interaction
Ltbp2	32.7989	0.48625	5.36235	6.09422	2.60744	8.2147e-08	2.7503e-07	Up	0.0448887	0.0657144	0.0296337	0.340078	0.234123	0.483412	16997	latent transforming growth factor beta binding protein 2	GO:0005201,GO:0005509,GO:0005576,GO:0008201,GO:0019838,GO:0050436,GO:0062023,GO:0097435	extracellular matrix structural constituent|calcium ion binding|extracellular region|heparin binding|growth factor binding|microfibril binding|collagen-containing extracellular matrix|supramolecular fiber organization
Palm3	19.6648	0.549775	4.74046	6.0889	2.60618	2.13238e-06	6.18222e-06	Up	0.0886605	0.0721077	0.0624322	0.528546	0.731271	0.404384	74337	paralemmin 3	GO:0000166,GO:0001960,GO:0005524,GO:0005737,GO:0005886,GO:0008063,GO:0016020,GO:0032496	nucleotide binding|negative regulation of cytokine-mediated signaling pathway|ATP binding|cytoplasm|plasma membrane|Toll signaling pathway|membrane|response to lipopolysaccharide
Syp	34.0195	0.474503	5.48861	6.08123	2.60436	4.05103e-08	1.39779e-07	Up	0.0799206	0.136499	0.316563	1.608	1.24082	1.05306	20977	synaptophysin	GO:0000149,GO:0005515,GO:0006897,GO:0007268,GO:0008021,GO:0014069,GO:0015485,GO:0016020,GO:0016021,GO:0017075,GO:0019904,GO:0030054,GO:0030285,GO:0030672,GO:0031410,GO:0031594,GO:0032991,GO:0042169,GO:0042734,GO:0042802,GO:0043005,GO:0043195,GO:0043229,GO:0044306,GO:0044309,GO:0044877,GO:0045202,GO:0048168,GO:0048169,GO:0048172,GO:0048471,GO:0048488,GO:0048786,GO:0060076,GO:0071310,GO:0098685,GO:…	SNARE binding|protein binding|endocytosis|chemical synaptic transmission|synaptic vesicle|postsynaptic density|cholesterol binding|membrane|integral component of membrane|syntaxin-1 binding|protein domain specific binding|cell junction|integral component of synaptic vesicle membrane|synaptic vesicle membrane|cytoplasmic vesicle|neuromuscular junction|protein-containing complex|SH2 domain binding|…
Msrb2	77.1506	0.326171	7.97752	6.07143	2.60204	1.49302e-15	8.98532e-15	Up	0.231038	0.225485	0.540366	2.68907	2.2579	2.35845	76467	methionine sulfoxide reductase B2	GO:0003779,GO:0005737,GO:0005739,GO:0006979,GO:0008270,GO:0016491,GO:0016671,GO:0030041,GO:0030091,GO:0033743,GO:0033745,GO:0046872	actin binding|cytoplasm|mitochondrion|response to oxidative stress|zinc ion binding|oxidoreductase activity|oxidoreductase activity, acting on a sulfur group of donors, disulfide as acceptor|actin filament polymerization|protein repair|peptide-methionine (R)-S-oxide reductase activity|L-methionine-(R)-S-oxide reductase activity|metal ion binding
Slc16a7	658.392	0.210165	12.3678	6.05982	2.59927	3.90539e-35	5.8971e-34	Up	0.646465	0.47617	0.966273	5.15466	5.04995	5.14297	20503	solute carrier family 16 (monocarboxylic acid transporters), member 7	GO:0005654,GO:0005737,GO:0005886,GO:0005887,GO:0008028,GO:0015129,GO:0015293,GO:0015718,GO:0016020,GO:0016021,GO:0022857,GO:0035873,GO:0035879,GO:0050833,GO:0055085,GO:0098685,GO:0098686,GO:0098688,GO:0098978,GO:0099061,GO:1901475	nucleoplasm|cytoplasm|plasma membrane|integral component of plasma membrane|monocarboxylic acid transmembrane transporter activity|lactate transmembrane transporter activity|symporter activity|monocarboxylic acid transport|membrane|integral component of membrane|transmembrane transporter activity|lactate transmembrane transport|plasma membrane lactate transport|pyruvate transmembrane transporter …
Cdkl2	36.5349	0.377609	6.8779	6.05093	2.59716	6.07394e-12	2.86061e-11	Up	0.0835885	0.051914	0.0802645	0.52851	0.52353	0.539142	53886	cyclin-dependent kinase-like 2 (CDC2-related kinase)	GO:0000166,GO:0004672,GO:0004674,GO:0004693,GO:0005524,GO:0005634,GO:0005654,GO:0005737,GO:0005813,GO:0006468,GO:0016301,GO:0016310,GO:0016740	nucleotide binding|protein kinase activity|protein serine/threonine kinase activity|cyclin-dependent protein serine/threonine kinase activity|ATP binding|nucleus|nucleoplasm|cytoplasm|centrosome|protein phosphorylation|kinase activity|phosphorylation|transferase activity
Tpk1	79.3619	0.288981	8.97836	6.04009	2.59457	2.74845e-19	2.03824e-18	Up	0.0857548	0.137496	0.155278	0.961588	1.02232	0.800888	29807	thiamine pyrophosphokinase	GO:0000166,GO:0004788,GO:0005524,GO:0006772,GO:0009229,GO:0016301,GO:0016310,GO:0016740,GO:0030975,GO:0042802	nucleotide binding|thiamine diphosphokinase activity|ATP binding|thiamine metabolic process|thiamine diphosphate biosynthetic process|kinase activity|phosphorylation|transferase activity|thiamine binding|identical protein binding	mmu00730	Thiamine metabolism
Spef2	13.0077	0.648053	4.00258	6.03722	2.59388	6.26546e-05	0.000153044	Up	0.00995099	0.0242795	0.0157662	0.133476	0.0917317	0.146247	320277	sperm flagellar 2	GO:0002177,GO:0003351,GO:0005515,GO:0005737,GO:0005794,GO:0005856,GO:0005929,GO:0007283,GO:0007288,GO:0030154,GO:0031514,GO:0036126,GO:0042995,GO:0048705,GO:0048854,GO:0060541,GO:0097225	manchette|epithelial cilium movement involved in extracellular fluid movement|protein binding|cytoplasm|Golgi apparatus|cytoskeleton|cilium|spermatogenesis|sperm axoneme assembly|cell differentiation|motile cilium|sperm flagellum|cell projection|skeletal system morphogenesis|brain morphogenesis|respiratory system development|sperm midpiece
Zfp791	10.4019	0.734055	3.53325	6.03603	2.5936	0.000410484	0.000901062	Up	0.0238819	0.0582695	0.0126127	0.189828	0.243325	0.278367	244556	zinc finger protein 791	GO:0000978,GO:0000981,GO:0005634,GO:0006357	RNA polymerase II cis-regulatory region sequence-specific DNA binding|DNA-binding transcription factor activity, RNA polymerase II-specific|nucleus|regulation of transcription by RNA polymerase II	mmu05168	Herpes simplex virus 1 infection	zf-C2H2
Man1c1	3151.46	0.166032	15.6088	6.02754	2.59157	6.34065e-55	1.82747e-53	Up	7.50413	6.35499	10.6103	57.5862	60.3625	61.2297	230815	mannosidase, alpha, class 1C, member 1	GO:0000139,GO:0004571,GO:0005509,GO:0005783,GO:0005794,GO:0006013,GO:0006491,GO:0030166	Golgi membrane|mannosyl-oligosaccharide 1,2-alpha-mannosidase activity|calcium ion binding|endoplasmic reticulum|Golgi apparatus|mannose metabolic process|N-glycan processing|proteoglycan biosynthetic process	mmu00510,mmu00513,mmu04141	N-Glycan biosynthesis|Various types of N-glycan biosynthesis|Protein processing in endoplasmic reticulum
Lonrf3	1062.55	0.229403	11.2918	6.02258	2.59038	1.44016e-29	1.72978e-28	Up	1.50533	1.29029	2.66846	12.7001	13.7369	13.3868	74365	LON peptidase N-terminal domain and ring finger 3	GO:0046872	metal ion binding
Brdt	7.77269	0.827579	3.12738	6.01328	2.58815	0.00176374	0.00353519	Up	0.00537336	0.0104884	0.017027	0.0907605	0.093853	0.0544625	114642	bromodomain, testis-specific	GO:0001207,GO:0005515,GO:0005634,GO:0006325,GO:0006338,GO:0006355,GO:0006397,GO:0007140,GO:0007141,GO:0007283,GO:0008380,GO:0030154,GO:0042393,GO:0043484,GO:0051039,GO:0051321,GO:0070577	histone displacement|protein binding|nucleus|chromatin organization|chromatin remodeling|regulation of transcription, DNA-templated|mRNA processing|male meiotic nuclear division|male meiosis I|spermatogenesis|RNA splicing|cell differentiation|histone binding|regulation of RNA splicing|positive regulation of transcription involved in meiotic cell cycle|meiotic cell cycle|lysine-acetylated histone …
Sardh	27.2191	0.441745	5.85528	6.00656	2.58654	4.76213e-09	1.77599e-08	Up	0.0630926	0.0513133	0.11107	0.532843	0.530591	0.575536	192166	sarcosine dehydrogenase	GO:0005542,GO:0005737,GO:0005739,GO:0005759,GO:0008480,GO:0016491,GO:0035999,GO:0050660,GO:1901053	folic acid binding|cytoplasm|mitochondrion|mitochondrial matrix|sarcosine dehydrogenase activity|oxidoreductase activity|tetrahydrofolate interconversion|flavin adenine dinucleotide binding|sarcosine catabolic process	mmu00260	Glycine, serine and threonine metabolism
Rnf128	1349.27	0.259709	9.94287	5.98876	2.58226	2.70905e-23	2.47702e-22	Up	4.38097	4.27566	7.34664	29.1834	51.349	35.4927	66889	ring finger protein 128	GO:0001818,GO:0005737,GO:0005770,GO:0005783,GO:0005794,GO:0005856,GO:0006511,GO:0016020,GO:0016021,GO:0016740,GO:0031647,GO:0046872,GO:0061630	negative regulation of cytokine production|cytoplasm|late endosome|endoplasmic reticulum|Golgi apparatus|cytoskeleton|ubiquitin-dependent protein catabolic process|membrane|integral component of membrane|transferase activity|regulation of protein stability|metal ion binding|ubiquitin protein ligase activity
Bcar3	924.537	0.162809	15.8567	5.98605	2.58161	1.26369e-56	3.86978e-55	Up	2.27106	2.93183	3.51573	19.6635	23.3315	20.5463	29815	breast cancer anti-estrogen resistance 3	GO:0001784,GO:0002089,GO:0005085,GO:0005737,GO:0005925,GO:0007165,GO:0007264,GO:0008286,GO:0016020,GO:0019900,GO:0030054,GO:0033138,GO:0043410,GO:0043547,GO:0045740,GO:0045742,GO:0086100	phosphotyrosine residue binding|lens morphogenesis in camera-type eye|guanyl-nucleotide exchange factor activity|cytoplasm|focal adhesion|signal transduction|small GTPase mediated signal transduction|insulin receptor signaling pathway|membrane|kinase binding|cell junction|positive regulation of peptidyl-serine phosphorylation|positive regulation of MAPK cascade|positive regulation of GTPase activ…
B4gat1	283.939	0.197987	13.0256	5.97478	2.57889	8.75649e-39	1.53039e-37	Up	1.82767	1.28429	2.34233	12.7842	14.1406	12.6461	108902	beta-1,4-glucuronyltransferase 1	GO:0005794,GO:0006486,GO:0007411,GO:0015020,GO:0016020,GO:0016021,GO:0016740,GO:0016757,GO:0035269,GO:0046872	Golgi apparatus|protein glycosylation|axon guidance|glucuronosyltransferase activity|membrane|integral component of membrane|transferase activity|glycosyltransferase activity|protein O-linked mannosylation|metal ion binding	mmu00515	Mannose type O-glycan biosynthesis
Padi3	34.8075	0.394143	6.54234	5.97368	2.57862	6.05647e-11	2.63977e-10	Up	0.129311	0.157753	0.153659	1.09208	1.20772	0.917456	18601	peptidyl arginine deiminase, type III	GO:0004668,GO:0005509,GO:0005634,GO:0005737,GO:0016787,GO:0018101,GO:0036414,GO:0042802	protein-arginine deiminase activity|calcium ion binding|nucleus|cytoplasm|hydrolase activity|protein citrullination|histone citrullination|identical protein binding
Cryl1	395.656	0.168411	15.3055	5.96952	2.57762	7.02064e-53	1.91839e-51	Up	3.4819	3.77578	3.64064	30.5768	26.2103	22.8503	68631	crystallin, lambda 1	GO:0003857,GO:0005737,GO:0006631,GO:0016491,GO:0016616,GO:0042803,GO:0050104,GO:0070403	3-hydroxyacyl-CoA dehydrogenase activity|cytoplasm|fatty acid metabolic process|oxidoreductase activity|oxidoreductase activity, acting on the CH-OH group of donors, NAD or NADP as acceptor|protein homodimerization activity|L-gulonate 3-dehydrogenase activity|NAD+ binding	mmu00040	Pentose and glucuronate interconversions
Frs3	15.4194	0.59308	4.3373	5.94783	2.57236	1.44245e-05	3.79411e-05	Up	0.0731157	0.0535186	0.0965363	0.690139	0.496636	0.426119	107971	fibroblast growth factor receptor substrate 3	GO:0005104,GO:0008543,GO:0016020,GO:0042802	fibroblast growth factor receptor binding|fibroblast growth factor receptor signaling pathway|membrane|identical protein binding
Ccdc120	6.43177	0.87956	2.92459	5.94778	2.57235	0.00344912	0.00657215	Up	0.0272402	0.0132927	0.0287727	0.175924	0.132163	0.193268	54648	coiled-coil domain containing 120	GO:0005737,GO:0005768,GO:0005814,GO:0005856,GO:0007275,GO:0008104,GO:0034454,GO:0042995,GO:0120103	cytoplasm|endosome|centriole|cytoskeleton|multicellular organism development|protein localization|microtubule anchoring at centrosome|cell projection|centriolar subdistal appendage
Arvcf	52.5948	0.335766	7.65685	5.94184	2.57091	1.90543e-14	1.06802e-13	Up	0.0786843	0.172784	0.155833	1.03587	0.906673	1.01683	11877	armadillo repeat gene deleted in velocardiofacial syndrome	GO:0005515,GO:0005634,GO:0005737,GO:0005886,GO:0005912,GO:0007043,GO:0007155,GO:0007275,GO:0016339,GO:0045296,GO:0098609	protein binding|nucleus|cytoplasm|plasma membrane|adherens junction|cell-cell junction assembly|cell adhesion|multicellular organism development|calcium-dependent cell-cell adhesion via plasma membrane cell adhesion molecules|cadherin binding|cell-cell adhesion
Pccb	338.961	0.158899	16.1386	5.9151	2.5644	1.36666e-58	4.3934e-57	Up	1.97847	1.84696	1.93077	13.1407	15.4002	13.0781	66904	propionyl Coenzyme A carboxylase, beta polypeptide	GO:0000166,GO:0004658,GO:0005524,GO:0005739,GO:0005759,GO:0016874	nucleotide binding|propionyl-CoA carboxylase activity|ATP binding|mitochondrion|mitochondrial matrix|ligase activity	mmu00280,mmu00630,mmu00640	Valine, leucine and isoleucine degradation|Glyoxylate and dicarboxylate metabolism|Propanoate metabolism
Fgfr2	22.9788	0.531842	4.8154	5.9013	2.56103	1.46907e-06	4.3334e-06	Up	0.0371049	0.036213	0.0979809	0.4424	0.288039	0.488908	14183	fibroblast growth factor receptor 2	GO:0000122,GO:0000166,GO:0001525,GO:0001657,GO:0001701,GO:0001837,GO:0002053,GO:0003148,GO:0003149,GO:0004672,GO:0004713,GO:0004714,GO:0005007,GO:0005515,GO:0005524,GO:0005576,GO:0005634,GO:0005737,GO:0005794,GO:0005886,GO:0005887,GO:0005938,GO:0006468,GO:0006915,GO:0007169,GO:0007267,GO:0007275,GO:0007409,GO:0007528,GO:0008201,GO:0008284,GO:0008285,GO:0008543,GO:0008589,GO:0009791,GO:0009880,GO:…	negative regulation of transcription by RNA polymerase II|nucleotide binding|angiogenesis|ureteric bud development|in utero embryonic development|epithelial to mesenchymal transition|positive regulation of mesenchymal cell proliferation|outflow tract septum morphogenesis|membranous septum morphogenesis|protein kinase activity|protein tyrosine kinase activity|transmembrane receptor protein tyrosin…	mmu01521,mmu04010,mmu04014,mmu04015,mmu04020,mmu04144,mmu04151,mmu04550,mmu04810,mmu05200,mmu05215,mmu05226,mmu05230	EGFR tyrosine kinase inhibitor resistance|MAPK signaling pathway|Ras signaling pathway|Rap1 signaling pathway|Calcium signaling pathway|Endocytosis|PI3K-Akt signaling pathway|Signaling pathways regulating pluripotency of stem cells|Regulation of actin cytoskeleton|Pathways in cancer|Prostate cancer|Gastric cancer|Central carbon metabolism in cancer
Myh10	72.6377	0.328818	7.78599	5.89777	2.56017	6.91711e-15	3.99858e-14	Up	0.0638645	0.11427	0.129293	0.761452	0.867594	0.577183	77579	myosin, heavy polypeptide 10, non-muscle	GO:0000146,GO:0000166,GO:0000281,GO:0001701,GO:0001725,GO:0001764,GO:0001778,GO:0003279,GO:0003774,GO:0003779,GO:0005515,GO:0005516,GO:0005524,GO:0005737,GO:0005819,GO:0005829,GO:0005844,GO:0005903,GO:0005938,GO:0006887,GO:0006930,GO:0007097,GO:0007155,GO:0007409,GO:0007411,GO:0007420,GO:0007507,GO:0007512,GO:0008283,GO:0008360,GO:0009898,GO:0016459,GO:0016460,GO:0016887,GO:0021592,GO:0021670,GO:…	microfilament motor activity|nucleotide binding|mitotic cytokinesis|in utero embryonic development|stress fiber|neuron migration|plasma membrane repair|cardiac septum development|motor activity|actin binding|protein binding|calmodulin binding|ATP binding|cytoplasm|spindle|cytosol|polysome|brush border|cell cortex|exocytosis|substrate-dependent cell migration, cell extension|nuclear migration|cell…	mmu04270,mmu04530,mmu04810	Vascular smooth muscle contraction|Tight junction|Regulation of actin cytoskeleton
Akap5	8.88789	0.81558	3.13232	5.87528	2.55466	0.00173429	0.00348206	Up	0.00725541	0.035405	0.00766359	0.108132	0.0985643	0.161784	238276	A kinase (PRKA) anchor protein 5	GO:0001664,GO:0001934,GO:0003779,GO:0005515,GO:0005516,GO:0005737,GO:0005768,GO:0005856,GO:0005886,GO:0007193,GO:0007194,GO:0008179,GO:0009898,GO:0010524,GO:0010738,GO:0014069,GO:0016020,GO:0016323,GO:0017124,GO:0019900,GO:0019901,GO:0019904,GO:0030054,GO:0030346,GO:0030425,GO:0031527,GO:0031698,GO:0032279,GO:0032590,GO:0032591,GO:0032991,GO:0034237,GO:0035254,GO:0036394,GO:0042307,GO:0043025,GO:…	G protein-coupled receptor binding|positive regulation of protein phosphorylation|actin binding|protein binding|calmodulin binding|cytoplasm|endosome|cytoskeleton|plasma membrane|adenylate cyclase-inhibiting G protein-coupled receptor signaling pathway|negative regulation of adenylate cyclase activity|adenylate cyclase binding|cytoplasmic side of plasma membrane|positive regulation of calcium ion…
Acad12	99.2593	0.331553	7.70487	5.87493	2.55457	1.3098e-14	7.45931e-14	Up	0.583666	0.284818	0.792645	3.97658	4.63203	3.19033	338350	acyl-Coenzyme A dehydrogenase family, member 12	GO:0005739	mitochondrion
Gata6	144.305	0.256249	9.93966	5.84429	2.54703	2.79775e-23	2.55647e-22	Up	0.629248	0.67261	0.411449	4.92723	3.66355	3.75078	14465	GATA binding protein 6	GO:0000122,GO:0000976,GO:0000978,GO:0000981,GO:0000987,GO:0001701,GO:0001889,GO:0001949,GO:0002759,GO:0003148,GO:0003309,GO:0003310,GO:0003677,GO:0003682,GO:0003690,GO:0003700,GO:0005515,GO:0005634,GO:0005654,GO:0005667,GO:0006355,GO:0006357,GO:0006644,GO:0007493,GO:0008134,GO:0008270,GO:0010468,GO:0010666,GO:0014898,GO:0019901,GO:0030513,GO:0030855,GO:0031016,GO:0031965,GO:0032526,GO:0032911,GO:…	negative regulation of transcription by RNA polymerase II|transcription cis-regulatory region binding|RNA polymerase II cis-regulatory region sequence-specific DNA binding|DNA-binding transcription factor activity, RNA polymerase II-specific|cis-regulatory region sequence-specific DNA binding|in utero embryonic development|liver development|sebaceous gland cell differentiation|regulation of antim…			zf-GATA
Zfp2	5.05671	1.04924	2.42696	5.84202	2.54647	0.0152261	0.0259751	Up	0.00541088	0.0158424	0	0.0537613	0.0367532	0.0658114	22678	zinc finger protein 2	GO:0000977,GO:0000981,GO:0003677,GO:0005634,GO:0006357,GO:0046872	RNA polymerase II transcription regulatory region sequence-specific DNA binding|DNA-binding transcription factor activity, RNA polymerase II-specific|DNA binding|nucleus|regulation of transcription by RNA polymerase II|metal ion binding			zf-C2H2
Galm	260.7	0.156495	16.2694	5.84046	2.54608	1.62829e-59	5.38055e-58	Up	1.54319	1.32292	1.47582	9.98706	10.4011	10.6107	319625	galactose mutarotase	GO:0003824,GO:0004034,GO:0005737,GO:0005975,GO:0006006,GO:0006012,GO:0016853,GO:0019318,GO:0030246,GO:0033499,GO:0042803	catalytic activity|aldose 1-epimerase activity|cytoplasm|carbohydrate metabolic process|glucose metabolic process|galactose metabolic process|isomerase activity|hexose metabolic process|carbohydrate binding|galactose catabolic process via UDP-galactose|protein homodimerization activity	mmu00010,mmu00052	Glycolysis / Gluconeogenesis|Galactose metabolism
Wnt4	87.3008	0.423315	6.00978	5.83216	2.54403	1.85775e-09	7.19259e-09	Up	0.337264	0.189898	0.38364	1.36617	1.69926	3.39209	22417	wingless-type MMTV integration site family, member 4	GO:0001656,GO:0001658,GO:0001823,GO:0001838,GO:0003714,GO:0005102,GO:0005109,GO:0005125,GO:0005515,GO:0005576,GO:0005615,GO:0005737,GO:0005788,GO:0005794,GO:0007165,GO:0007267,GO:0007275,GO:0007276,GO:0007548,GO:0008584,GO:0008585,GO:0009267,GO:0009986,GO:0010629,GO:0010894,GO:0016055,GO:0022407,GO:0030154,GO:0030182,GO:0030237,GO:0030336,GO:0030501,GO:0031012,GO:0032349,GO:0032967,GO:0033077,GO:…	metanephros development|branching involved in ureteric bud morphogenesis|mesonephros development|embryonic epithelial tube formation|transcription corepressor activity|signaling receptor binding|frizzled binding|cytokine activity|protein binding|extracellular region|extracellular space|cytoplasm|endoplasmic reticulum lumen|Golgi apparatus|signal transduction|cell-cell signaling|multicellular orga…	mmu04150,mmu04310,mmu04360,mmu04390,mmu04550,mmu04916,mmu04919,mmu04934,mmu05010,mmu05022,mmu05165,mmu05200,mmu05205,mmu05217,mmu05224,mmu05225,mmu05226	mTOR signaling pathway|Wnt signaling pathway|Axon guidance|Hippo signaling pathway|Signaling pathways regulating pluripotency of stem cells|Melanogenesis|Thyroid hormone signaling pathway|Cushing syndrome|Alzheimer disease|Pathways of neurodegeneration - multiple diseases|Human papillomavirus infection|Pathways in cancer|Proteoglycans in cancer|Basal cell carcinoma|Breast cancer|Hepatocellular ca…
Jup	1034.59	0.157419	16.1543	5.82799	2.543	1.05855e-58	3.41065e-57	Up	2.53652	2.17059	2.9219	20.9288	17.8891	15.4069	16480	junction plakoglobin	GO:0001954,GO:0002159,GO:0003713,GO:0005198,GO:0005515,GO:0005634,GO:0005737,GO:0005829,GO:0005856,GO:0005882,GO:0005886,GO:0005911,GO:0005912,GO:0005916,GO:0007155,GO:0009898,GO:0014704,GO:0015629,GO:0016020,GO:0016327,GO:0016328,GO:0016342,GO:0016477,GO:0016922,GO:0019901,GO:0019903,GO:0030018,GO:0030054,GO:0030057,GO:0032993,GO:0042127,GO:0042307,GO:0043537,GO:0043588,GO:0044877,GO:0045294,GO:…	positive regulation of cell-matrix adhesion|desmosome assembly|transcription coactivator activity|structural molecule activity|protein binding|nucleus|cytoplasm|cytosol|cytoskeleton|intermediate filament|plasma membrane|cell-cell junction|adherens junction|fascia adherens|cell adhesion|cytoplasmic side of plasma membrane|intercalated disc|actin cytoskeleton|membrane|apicolateral plasma membrane|l…	mmu05200,mmu05202,mmu05221,mmu05226,mmu05412	Pathways in cancer|Transcriptional misregulation in cancer|Acute myeloid leukemia|Gastric cancer|Arrhythmogenic right ventricular cardiomyopathy
Ank	1014.87	0.121818	20.8706	5.82561	2.54241	9.90181e-97	9.13603e-95	Up	3.50169	3.59739	4.44741	29.7775	26.6878	25.5772	11732	progressive ankylosis	GO:0005315,GO:0005886,GO:0005887,GO:0006817,GO:0015114,GO:0016020,GO:0016021,GO:0030500,GO:0030504,GO:0035435	inorganic phosphate transmembrane transporter activity|plasma membrane|integral component of plasma membrane|phosphate ion transport|phosphate ion transmembrane transporter activity|membrane|integral component of membrane|regulation of bone mineralization|inorganic diphosphate transmembrane transporter activity|phosphate ion transmembrane transport
Mfap3l	46.6212	0.37675	6.73582	5.8067	2.53772	1.63011e-11	7.46686e-11	Up	0.123541	0.0638318	0.0844353	0.563194	0.789785	0.574524	71306	microfibrillar-associated protein 3-like	GO:0005634,GO:0005654,GO:0005737,GO:0005886,GO:0016020,GO:0016021,GO:0030054	nucleus|nucleoplasm|cytoplasm|plasma membrane|membrane|integral component of membrane|cell junction
Ryr2	5.02914	1.17719	2.15487	5.80259	2.5367	0.0311723	0.0498848	Up	0.00292554	0.00285521	0.00618024	0.0610417	0.0113552	0.0118609	20191	ryanodine receptor 2, cardiac	GO:0001666,GO:0002027,GO:0003143,GO:0003220,GO:0003300,GO:0005216,GO:0005219,GO:0005262,GO:0005509,GO:0005513,GO:0005515,GO:0005516,GO:0005635,GO:0005737,GO:0005783,GO:0005790,GO:0005886,GO:0006811,GO:0006816,GO:0006874,GO:0007275,GO:0010460,GO:0010881,GO:0010882,GO:0014808,GO:0014850,GO:0015278,GO:0016020,GO:0016021,GO:0016529,GO:0019722,GO:0019899,GO:0019901,GO:0030017,GO:0030018,GO:0030659,GO:…	response to hypoxia|regulation of heart rate|embryonic heart tube morphogenesis|left ventricular cardiac muscle tissue morphogenesis|cardiac muscle hypertrophy|ion channel activity|ryanodine-sensitive calcium-release channel activity|calcium channel activity|calcium ion binding|detection of calcium ion|protein binding|calmodulin binding|nuclear envelope|cytoplasm|endoplasmic reticulum|smooth endo…	mmu04020,mmu04024,mmu04260,mmu04261,mmu04371,mmu04713,mmu04911,mmu04921,mmu04972,mmu05020,mmu05022,mmu05410,mmu05412,mmu05414,mmu05415	Calcium signaling pathway|cAMP signaling pathway|Cardiac muscle contraction|Adrenergic signaling in cardiomyocytes|Apelin signaling pathway|Circadian entrainment|Insulin secretion|Oxytocin signaling pathway|Pancreatic secretion|Prion disease|Pathways of neurodegeneration - multiple diseases|Hypertrophic cardiomyopathy|Arrhythmogenic right ventricular cardiomyopathy|Dilated cardiomyopathy|Diabetic…
Nbea	10.0851	1.05099	2.4105	5.78938	2.53341	0.0159307	0.0270797	Up	0.0115082	0.00187193	0.00202594	0.0781343	0.00930584	0.0233286	26422	neurobeachin	GO:0005634,GO:0005654,GO:0005802,GO:0005829,GO:0005886,GO:0006605,GO:0006892,GO:0008104,GO:0012505,GO:0016020,GO:0019901,GO:0030054,GO:0045202,GO:0045211,GO:0051018,GO:0061484	nucleus|nucleoplasm|trans-Golgi network|cytosol|plasma membrane|protein targeting|post-Golgi vesicle-mediated transport|protein localization|endomembrane system|membrane|protein kinase binding|cell junction|synapse|postsynaptic membrane|protein kinase A binding|hematopoietic stem cell homeostasis
Ldlrad3	499.509	0.148662	17.0357	5.78598	2.53256	4.46698e-65	1.71082e-63	Up	1.51782	1.51868	2.11516	12.7363	11.1019	12.4624	241576	low density lipoprotein receptor class A domain containing 3	GO:0001540,GO:0005886,GO:0006898,GO:0016020,GO:0016021,GO:0070613	amyloid-beta binding|plasma membrane|receptor-mediated endocytosis|membrane|integral component of membrane|regulation of protein processing
1810020O05Rik	6.26929	0.897654	2.81854	5.77602	2.53008	0.00482421	0.00899924	Up	0.0134265	0.00655187	0.0141818	0.0600312	0.104227	0.0748475	613264	Riken cDNA 1810020O05 gene
Lrfn4	12.5407	0.737408	3.43023	5.77362	2.52948	0.000603075	0.00129091	Up	0.0849448	0.0497417	0.0358894	0.202558	0.609955	0.396047	225875	leucine rich repeat and fibronectin type III domain containing 4	GO:0005515,GO:0009986,GO:0016020,GO:0016021,GO:0098978,GO:0098982,GO:0099061,GO:0099151,GO:0099560,GO:1905606	protein binding|cell surface|membrane|integral component of membrane|glutamatergic synapse|GABA-ergic synapse|integral component of postsynaptic density membrane|regulation of postsynaptic density assembly|synaptic membrane adhesion|regulation of presynapse assembly
Cgn	23.8017	0.528403	4.7859	5.77126	2.52889	1.7022e-06	4.98796e-06	Up	0.0576525	0.0750222	0.0507466	0.334146	0.335659	0.633041	70737	cingulin	GO:0000226,GO:0003382,GO:0003774,GO:0005515,GO:0005886,GO:0005903,GO:0005923,GO:0008017,GO:0016459,GO:0030054,GO:0043296,GO:0070830	microtubule cytoskeleton organization|epithelial cell morphogenesis|motor activity|protein binding|plasma membrane|brush border|bicellular tight junction|microtubule binding|myosin complex|cell junction|apical junction complex|bicellular tight junction assembly	mmu04530	Tight junction
Slc9a9	893.251	0.182471	13.8542	5.76765	2.52798	1.20008e-43	2.43947e-42	Up	3.26629	4.15796	2.76003	26.6257	22.0346	23.5916	331004	solute carrier family 9 (sodium/hydrogen exchanger), member 9	GO:0005768,GO:0005886,GO:0006811,GO:0006812,GO:0006814,GO:0006885,GO:0015297,GO:0015299,GO:0015385,GO:0015386,GO:0016020,GO:0016021,GO:0051453,GO:0055037,GO:0055085,GO:0071805,GO:0098719	endosome|plasma membrane|ion transport|cation transport|sodium ion transport|regulation of pH|antiporter activity|solute:proton antiporter activity|sodium:proton antiporter activity|potassium:proton antiporter activity|membrane|integral component of membrane|regulation of intracellular pH|recycling endosome|transmembrane transport|potassium ion transmembrane transport|sodium ion import across pla…
Mrc1	6393.76	0.174576	14.478	5.76576	2.52751	1.66938e-47	3.88855e-46	Up	13.1763	13.8698	21.4132	109.57	106.339	123.523	17533	mannose receptor, C type 1	GO:0004888,GO:0005515,GO:0005537,GO:0005768,GO:0005886,GO:0006897,GO:0006898,GO:0009986,GO:0010008,GO:0016020,GO:0016021,GO:0030246,GO:0038023,GO:0038024,GO:0071222,GO:0071346,GO:0071353	transmembrane signaling receptor activity|protein binding|mannose binding|endosome|plasma membrane|endocytosis|receptor-mediated endocytosis|cell surface|endosome membrane|membrane|integral component of membrane|carbohydrate binding|signaling receptor activity|cargo receptor activity|cellular response to lipopolysaccharide|cellular response to interferon-gamma|cellular response to interleukin-4	mmu04145,mmu05152	Phagosome|Tuberculosis
Pgap1	561.456	0.124592	20.2719	5.75859	2.52572	2.27804e-91	1.7785e-89	Up	0.759401	0.622197	0.747658	4.96961	5.14001	4.86528	241062	post-GPI attachment to proteins 1	GO:0005783,GO:0006505,GO:0006506,GO:0006888,GO:0007605,GO:0009880,GO:0009948,GO:0015031,GO:0016020,GO:0016021,GO:0016787,GO:0016788,GO:0021871,GO:0050185,GO:0060322,GO:1902953	endoplasmic reticulum|GPI anchor metabolic process|GPI anchor biosynthetic process|endoplasmic reticulum to Golgi vesicle-mediated transport|sensory perception of sound|embryonic pattern specification|anterior/posterior axis specification|protein transport|membrane|integral component of membrane|hydrolase activity|hydrolase activity, acting on ester bonds|forebrain regionalization|phosphatidylino…	mmu00563	Glycosylphosphatidylinositol (GPI)-anchor biosynthesis
Gamt	128.537	0.264063	9.55368	5.74684	2.52277	1.25171e-21	1.06246e-20	Up	1.38816	1.35479	2.27522	9.55958	11.8443	13.5847	14431	guanidinoacetate methyltransferase	GO:0005634,GO:0005737,GO:0005829,GO:0006601,GO:0007283,GO:0008168,GO:0008757,GO:0009887,GO:0016740,GO:0030731,GO:0032259,GO:0040014,GO:0042802,GO:0042995,GO:0046498,GO:0046500	nucleus|cytoplasm|cytosol|creatine biosynthetic process|spermatogenesis|methyltransferase activity|S-adenosylmethionine-dependent methyltransferase activity|animal organ morphogenesis|transferase activity|guanidinoacetate N-methyltransferase activity|methylation|regulation of multicellular organism growth|identical protein binding|cell projection|S-adenosylhomocysteine metabolic process|S-adenosy…	mmu00260,mmu00330	Glycine, serine and threonine metabolism|Arginine and proline metabolism
Rab15	8.73109	0.844192	2.98576	5.73802	2.52055	0.00282877	0.00546857	Up	0.0425672	0.0276959	0.0299746	0.0986855	0.330441	0.273249	104886	RAB15, member RAS oncogene family	GO:0000166,GO:0003924,GO:0005515,GO:0005525,GO:0005768,GO:0005794,GO:0005886,GO:0006904,GO:0008021,GO:0009306,GO:0015031,GO:0016020,GO:0017157,GO:0032482,GO:0032593,GO:0032869,GO:0055037,GO:0072659	nucleotide binding|GTPase activity|protein binding|GTP binding|endosome|Golgi apparatus|plasma membrane|vesicle docking involved in exocytosis|synaptic vesicle|protein secretion|protein transport|membrane|regulation of exocytosis|Rab protein signal transduction|insulin-responsive compartment|cellular response to insulin stimulus|recycling endosome|protein localization to plasma membrane
Sord	668.531	0.15124	16.6541	5.73089	2.51876	2.82779e-62	1.00309e-60	Up	3.62217	3.38512	4.96213	27.3735	29.865	26.1886	20322	sorbitol dehydrogenase	GO:0003939,GO:0005739,GO:0005929,GO:0006060,GO:0006062,GO:0008270,GO:0009725,GO:0016020,GO:0016491,GO:0030317,GO:0031514,GO:0042802,GO:0042995,GO:0046370,GO:0046526,GO:0046686,GO:0046688,GO:0046872,GO:0051160,GO:0051164,GO:0051287,GO:0070062	L-iditol 2-dehydrogenase activity|mitochondrion|cilium|sorbitol metabolic process|sorbitol catabolic process|zinc ion binding|response to hormone|membrane|oxidoreductase activity|flagellated sperm motility|motile cilium|identical protein binding|cell projection|fructose biosynthetic process|D-xylulose reductase activity|response to cadmium ion|response to copper ion|metal ion binding|L-xylitol ca…	mmu00040,mmu00051	Pentose and glucuronate interconversions|Fructose and mannose metabolism
Rcn3	321.036	0.216518	11.631	5.72913	2.51832	2.86824e-31	3.67491e-30	Up	2.31762	2.57176	3.4205	20.9454	14.7873	22.3	52377	reticulocalbin 3, EF-hand calcium binding domain	GO:0005509,GO:0005783,GO:0009306,GO:0010952,GO:0015031,GO:0032964,GO:0036503,GO:0043129,GO:0043231,GO:0046872,GO:0051896,GO:0055091,GO:0060428	calcium ion binding|endoplasmic reticulum|protein secretion|positive regulation of peptidase activity|protein transport|collagen biosynthetic process|ERAD pathway|surfactant homeostasis|intracellular membrane-bounded organelle|metal ion binding|regulation of protein kinase B signaling|phospholipid homeostasis|lung epithelium development
Chek2	129.077	0.246106	10.2085	5.7056	2.51238	1.81621e-24	1.76394e-23	Up	0.480797	0.37986	0.338563	2.59328	2.48823	3.31841	50883	checkpoint kinase 2	GO:0000077,GO:0000085,GO:0000086,GO:0000166,GO:0000781,GO:0001934,GO:0004672,GO:0004674,GO:0005524,GO:0005634,GO:0005654,GO:0005737,GO:0005794,GO:0006281,GO:0006302,GO:0006355,GO:0006468,GO:0006915,GO:0006974,GO:0006975,GO:0006978,GO:0007049,GO:0008630,GO:0010332,GO:0016301,GO:0016310,GO:0016605,GO:0016740,GO:0018105,GO:0019901,GO:0031573,GO:0031625,GO:0042176,GO:0042770,GO:0042771,GO:0042802,GO:…	DNA damage checkpoint signaling|mitotic G2 phase|G2/M transition of mitotic cell cycle|nucleotide binding|chromosome, telomeric region|positive regulation of protein phosphorylation|protein kinase activity|protein serine/threonine kinase activity|ATP binding|nucleus|nucleoplasm|cytoplasm|Golgi apparatus|DNA repair|double-strand break repair|regulation of transcription, DNA-templated|protein phosp…	mmu04110,mmu04115,mmu04218,mmu05166	Cell cycle|p53 signaling pathway|Cellular senescence|Human T-cell leukemia virus 1 infection
Rbp1	33.4575	0.460769	5.45185	5.70427	2.51204	4.98476e-08	1.70877e-07	Up	0.113221	0.239415	0.159454	1.01244	0.933845	1.64485	19659	retinol binding protein 1, cellular	GO:0002138,GO:0005501,GO:0005654,GO:0005737,GO:0005811,GO:0005829,GO:0006776,GO:0008289,GO:0016918,GO:0019841,GO:0030852,GO:0033189,GO:0042572,GO:0042573,GO:0044297,GO:0055088,GO:1904768	retinoic acid biosynthetic process|retinoid binding|nucleoplasm|cytoplasm|lipid droplet|cytosol|vitamin A metabolic process|lipid binding|retinal binding|retinol binding|regulation of granulocyte differentiation|response to vitamin A|retinol metabolic process|retinoic acid metabolic process|cell body|lipid homeostasis|all-trans-retinol binding
B4galt4	110.25	0.255245	9.83597	5.69852	2.51059	7.8806e-23	6.98102e-22	Up	0.586993	0.592637	0.641395	3.72056	5.08702	3.85695	56375	UDP-Gal:betaGlcNAc beta 1,4-galactosyltransferase, polypeptide 4	GO:0003945,GO:0005794,GO:0005975,GO:0008378,GO:0016020,GO:0016021,GO:0016740,GO:0016757,GO:0046872,GO:0070085	N-acetyllactosamine synthase activity|Golgi apparatus|carbohydrate metabolic process|galactosyltransferase activity|membrane|integral component of membrane|transferase activity|glycosyltransferase activity|metal ion binding|glycosylation	mmu00533,mmu00601	Glycosaminoglycan biosynthesis - keratan sulfate|Glycosphingolipid biosynthesis - lacto and neolacto series
Hexa	16447.6	0.127485	19.6868	5.69527	2.50976	2.80058e-86	1.92239e-84	Up	95.6138	93.9654	131.014	734.547	764.597	723.071	15211	hexosaminidase A	GO:0001501,GO:0004553,GO:0004563,GO:0005764,GO:0005829,GO:0005975,GO:0006024,GO:0006689,GO:0007040,GO:0007605,GO:0007626,GO:0007628,GO:0008152,GO:0008375,GO:0016020,GO:0016787,GO:0016798,GO:0019915,GO:0019953,GO:0030203,GO:0042552,GO:0042582,GO:0043231,GO:0046982,GO:0048667,GO:0050884,GO:0050885,GO:0060395,GO:0102148	skeletal system development|hydrolase activity, hydrolyzing O-glycosyl compounds|beta-N-acetylhexosaminidase activity|lysosome|cytosol|carbohydrate metabolic process|glycosaminoglycan biosynthetic process|ganglioside catabolic process|lysosome organization|sensory perception of sound|locomotory behavior|adult walking behavior|metabolic process|acetylglucosaminyltransferase activity|membrane|hydro…	mmu00511,mmu00513,mmu00520,mmu00531,mmu00603,mmu00604,mmu04142	Other glycan degradation|Various types of N-glycan biosynthesis|Amino sugar and nucleotide sugar metabolism|Glycosaminoglycan degradation|Glycosphingolipid biosynthesis - globo and isoglobo series|Glycosphingolipid biosynthesis - ganglio series|Lysosome
Il11ra1	765.385	0.190176	13.1567	5.66503	2.50208	1.55783e-39	2.78431e-38	Up	4.65308	4.8374	6.43739	29.8498	43.8753	36.0123	16157	interleukin 11 receptor, alpha chain 1	GO:0001779,GO:0001890,GO:0004896,GO:0004921,GO:0005576,GO:0008284,GO:0009897,GO:0016020,GO:0016021,GO:0019221,GO:0019955,GO:0019970,GO:0043235,GO:0046697,GO:0060135	natural killer cell differentiation|placenta development|cytokine receptor activity|interleukin-11 receptor activity|extracellular region|positive regulation of cell population proliferation|external side of plasma membrane|membrane|integral component of membrane|cytokine-mediated signaling pathway|cytokine binding|interleukin-11 binding|receptor complex|decidualization|maternal process involved …	mmu04060,mmu04630,mmu04640	Cytokine-cytokine receptor interaction|JAK-STAT signaling pathway|Hematopoietic cell lineage
Tpcn1	1948.4	0.213507	11.7181	5.66429	2.50189	1.02983e-31	1.3499e-30	Up	4.35884	4.20425	7.89267	38.5314	36.8977	37.4959	252972	two pore channel 1	GO:0005216,GO:0005244,GO:0005245,GO:0005248,GO:0005262,GO:0005764,GO:0005765,GO:0005768,GO:0006811,GO:0006816,GO:0010008,GO:0010508,GO:0015280,GO:0016020,GO:0016021,GO:0034765,GO:0035725,GO:0042802,GO:0042803,GO:0055085,GO:0070588,GO:0072345,GO:0080025	ion channel activity|voltage-gated ion channel activity|voltage-gated calcium channel activity|voltage-gated sodium channel activity|calcium channel activity|lysosome|lysosomal membrane|endosome|ion transport|calcium ion transport|endosome membrane|positive regulation of autophagy|ligand-gated sodium channel activity|membrane|integral component of membrane|regulation of ion transmembrane transpor…	mmu04020	Calcium signaling pathway
Morc4	6.13869	0.958159	2.60554	5.64324	2.49652	0.00917286	0.0162596	Up	0.00929014	0.0272005	0.00981278	0.0553829	0.117191	0.150659	75746	microrchidia 4	GO:0005634,GO:0005654,GO:0008270,GO:0035064,GO:0046872	nucleus|nucleoplasm|zinc ion binding|methylated histone binding|metal ion binding
Sdsl	4.89964	1.04991	2.37474	5.63052	2.49327	0.0175613	0.0295826	Up	0	0.0252076	0.0818447	0.179639	0.27569	0.261789	257635	serine dehydratase-like	GO:0003941,GO:0004794,GO:0005739,GO:0006567,GO:0009097,GO:0016829,GO:0042802	L-serine ammonia-lyase activity|L-threonine ammonia-lyase activity|mitochondrion|threonine catabolic process|isoleucine biosynthetic process|lyase activity|identical protein binding	mmu00260,mmu00270,mmu00290	Glycine, serine and threonine metabolism|Cysteine and methionine metabolism|Valine, leucine and isoleucine biosynthesis
Plxdc1	178.928	0.241853	10.3051	5.62682	2.49232	6.68329e-25	6.59922e-24	Up	0.43721	0.463015	0.471632	2.4308	3.84531	3.14913	72324	plexin domain containing 1	GO:0001525,GO:0005515,GO:0005737,GO:0005886,GO:0005923,GO:0016020,GO:0016021,GO:0030054,GO:0030425,GO:0043025,GO:0043235	angiogenesis|protein binding|cytoplasm|plasma membrane|bicellular tight junction|membrane|integral component of membrane|cell junction|dendrite|neuronal cell body|receptor complex
Fbxo36	14.7128	0.642566	3.87739	5.62353	2.49148	0.000105584	0.000250961	Up	0.0637413	0.0518409	0.0112212	0.211107	0.340183	0.333798	66153	F-box protein 36
Postn	20.7943	0.639178	3.8906	5.60528	2.48679	9.99953e-05	0.000238355	Up	0.0873589	0.0568393	0.107652	0.303793	0.423845	0.988741	50706	periostin, osteoblast specific factor	GO:0001953,GO:0003073,GO:0005201,GO:0005576,GO:0005615,GO:0005737,GO:0005794,GO:0005802,GO:0007155,GO:0008201,GO:0008593,GO:0009888,GO:0014911,GO:0030198,GO:0031012,GO:0031594,GO:0046872,GO:0050839,GO:0062023,GO:0071307,GO:1900025,GO:1990138,GO:2000343	negative regulation of cell-matrix adhesion|regulation of systemic arterial blood pressure|extracellular matrix structural constituent|extracellular region|extracellular space|cytoplasm|Golgi apparatus|trans-Golgi network|cell adhesion|heparin binding|regulation of Notch signaling pathway|tissue development|positive regulation of smooth muscle cell migration|extracellular matrix organization|extr…
Hsd17b14	4.88659	1.0667	2.33123	5.605	2.48671	0.0197412	0.0329616	Up	0.0300368	0	0.0951798	0.298439	0.349755	0.182666	66065	hydroxysteroid (17-beta) dehydrogenase 14	GO:0004303,GO:0005829,GO:0006706,GO:0042802,GO:0047045	estradiol 17-beta-dehydrogenase activity|cytosol|steroid catabolic process|identical protein binding|testosterone 17-beta-dehydrogenase (NADP+) activity
Tpbgl	73.4107	0.373341	6.66007	5.60409	2.48648	2.73704e-11	1.22916e-10	Up	0.42455	0.1753	0.396692	1.81709	1.9489	3.02872	100503386	trophoblast glycoprotein-like	GO:0005886,GO:0016020,GO:0016021,GO:0090090	plasma membrane|membrane|integral component of membrane|negative regulation of canonical Wnt signaling pathway
Mertk	1761.33	0.148793	16.708	5.60232	2.48602	1.14627e-62	4.12337e-61	Up	3.89754	2.79262	3.30504	24.1759	20.3948	23.9668	17289	MER proto-oncogene tyrosine kinase	GO:0000166,GO:0001750,GO:0001779,GO:0001818,GO:0004672,GO:0004713,GO:0004714,GO:0005524,GO:0005615,GO:0005737,GO:0005887,GO:0006468,GO:0006909,GO:0007169,GO:0007275,GO:0007283,GO:0007399,GO:0016020,GO:0016021,GO:0016028,GO:0016301,GO:0016310,GO:0016477,GO:0016740,GO:0030168,GO:0032940,GO:0033674,GO:0034446,GO:0043235,GO:0043277,GO:0043491,GO:0050766,GO:0051250,GO:0060041,GO:0060068,GO:0097350,GO:…	nucleotide binding|photoreceptor outer segment|natural killer cell differentiation|negative regulation of cytokine production|protein kinase activity|protein tyrosine kinase activity|transmembrane receptor protein tyrosine kinase activity|ATP binding|extracellular space|cytoplasm|integral component of plasma membrane|protein phosphorylation|phagocytosis|transmembrane receptor protein tyrosine kin…
Smo	80.3986	0.336338	7.38299	5.5913	2.48318	1.54772e-13	8.12696e-13	Up	0.157855	0.284419	0.371949	1.58048	1.60245	2.35072	319757	smoothened, frizzled class receptor	GO:0000122,GO:0001503,GO:0001570,GO:0001649,GO:0001701,GO:0001708,GO:0001755,GO:0001947,GO:0002052,GO:0002053,GO:0003007,GO:0003140,GO:0003323,GO:0004888,GO:0004930,GO:0005113,GO:0005515,GO:0005634,GO:0005737,GO:0005794,GO:0005886,GO:0005901,GO:0005929,GO:0007165,GO:0007166,GO:0007186,GO:0007224,GO:0007228,GO:0007275,GO:0007368,GO:0007371,GO:0007389,GO:0007417,GO:0007494,GO:0008284,GO:0009952,GO:…	negative regulation of transcription by RNA polymerase II|ossification|vasculogenesis|osteoblast differentiation|in utero embryonic development|cell fate specification|neural crest cell migration|heart looping|positive regulation of neuroblast proliferation|positive regulation of mesenchymal cell proliferation|heart morphogenesis|determination of left/right asymmetry in lateral mesoderm|type B pa…	mmu04340,mmu04360,mmu05200,mmu05205,mmu05217	Hedgehog signaling pathway|Axon guidance|Pathways in cancer|Proteoglycans in cancer|Basal cell carcinoma
Shank3	6.10049	1.07273	2.31387	5.58736	2.48217	0.0206748	0.0343789	Up	0.0113299	0.00368583	0.00398908	0.0863043	0.0293172	0.0153114	58234	SH3 and multiple ankyrin repeat domains 3	GO:0000165,GO:0001838,GO:0003779,GO:0005515,GO:0005737,GO:0007416,GO:0007611,GO:0007612,GO:0007613,GO:0007626,GO:0008022,GO:0008270,GO:0014069,GO:0017124,GO:0021773,GO:0030054,GO:0030160,GO:0030534,GO:0031234,GO:0032232,GO:0035176,GO:0035255,GO:0035640,GO:0035641,GO:0040011,GO:0042297,GO:0042802,GO:0042995,GO:0043005,GO:0043197,GO:0043621,GO:0044309,GO:0044877,GO:0045202,GO:0045211,GO:0045794,GO:…	MAPK cascade|embryonic epithelial tube formation|actin binding|protein binding|cytoplasm|synapse assembly|learning or memory|learning|memory|locomotory behavior|protein C-terminus binding|zinc ion binding|postsynaptic density|SH3 domain binding|striatal medium spiny neuron differentiation|cell junction|synaptic receptor adaptor activity|adult behavior|extrinsic component of cytoplasmic side of pl…	mmu04724	Glutamatergic synapse
Fggy	111.898	0.258206	9.60526	5.57949	2.48013	7.59631e-22	6.51001e-21	Up	0.182992	0.223241	0.200189	1.55843	1.49029	1.09297	75578	FGGY carbohydrate kinase domain containing	GO:0005975,GO:0016301,GO:0016310,GO:0016740,GO:0016773,GO:0019150,GO:0019321,GO:0046835,GO:0070050	carbohydrate metabolic process|kinase activity|phosphorylation|transferase activity|phosphotransferase activity, alcohol group as acceptor|D-ribulokinase activity|pentose metabolic process|carbohydrate phosphorylation|neuron cellular homeostasis
Lipn	69.3276	0.37872	6.54362	5.57202	2.4782	6.00478e-11	2.61804e-10	Up	0.605437	0.349158	0.639497	4.29287	4.24593	2.25935	70166	lipase, family member N	GO:0005576,GO:0006629,GO:0016042,GO:0016787,GO:0016788,GO:0043231	extracellular region|lipid metabolic process|lipid catabolic process|hydrolase activity|hydrolase activity, acting on ester bonds|intracellular membrane-bounded organelle
Nr1d2	450.575	0.144163	17.1771	5.56469	2.4763	3.94028e-66	1.5639e-64	Up	1.34913	1.16707	1.31707	9.71838	8.1424	8.22531	353187	nuclear receptor subfamily 1, group D, member 2	GO:0000122,GO:0000978,GO:0000987,GO:0001227,GO:0003677,GO:0003700,GO:0004879,GO:0005515,GO:0005634,GO:0005654,GO:0005737,GO:0006355,GO:0008270,GO:0009755,GO:0019216,GO:0030154,GO:0042752,GO:0043565,GO:0045892,GO:0045893,GO:0045944,GO:0046872,GO:0048511,GO:0048512,GO:0050727,GO:0050728,GO:0055088,GO:0097009,GO:1990837,GO:2001014	negative regulation of transcription by RNA polymerase II|RNA polymerase II cis-regulatory region sequence-specific DNA binding|cis-regulatory region sequence-specific DNA binding|DNA-binding transcription repressor activity, RNA polymerase II-specific|DNA binding|DNA-binding transcription factor activity|nuclear receptor activity|protein binding|nucleus|nucleoplasm|cytoplasm|regulation of transc…			THR-like
Rgs10	960.721	0.131585	18.8098	5.56003	2.47509	6.27173e-79	3.4275e-77	Up	7.61699	8.46898	9.67497	52.1782	59.8154	62.7398	67865	regulator of G-protein signalling 10	GO:0001965,GO:0005096,GO:0005515,GO:0005634,GO:0005737,GO:0005829,GO:0007213,GO:0008277,GO:0009968,GO:0043025,GO:0043197,GO:0043547,GO:0043679	G-protein alpha-subunit binding|GTPase activator activity|protein binding|nucleus|cytoplasm|cytosol|G protein-coupled acetylcholine receptor signaling pathway|regulation of G protein-coupled receptor signaling pathway|negative regulation of signal transduction|neuronal cell body|dendritic spine|positive regulation of GTPase activity|axon terminus
Samd5	10.8964	0.722425	3.42314	5.55183	2.47296	0.000619011	0.00132284	Up	0.00775583	0.0302776	0.0327686	0.107884	0.158044	0.212248	320825	sterile alpha motif domain containing 5	GO:0005737	cytoplasm
Ccdc141	26.6694	0.434911	5.68443	5.54898	2.47222	1.31248e-08	4.7208e-08	Up	0.0445159	0.0241366	0.0417958	0.235894	0.244778	0.265706	545428	coiled-coil domain containing 141	GO:0005515,GO:0005737,GO:0005813,GO:0005886,GO:0007156,GO:0007411,GO:0021799,GO:0030424,GO:0051642,GO:0070593,GO:0098632	protein binding|cytoplasm|centrosome|plasma membrane|homophilic cell adhesion via plasma membrane adhesion molecules|axon guidance|cerebral cortex radially oriented cell migration|axon|centrosome localization|dendrite self-avoidance|cell-cell adhesion mediator activity
Fzd4	91.9197	0.336409	7.34304	5.54146	2.47027	2.08793e-13	1.08672e-12	Up	0.123702	0.120728	0.290358	1.20176	1.36706	1.00304	14366	frizzled class receptor 4	GO:0001540,GO:0001553,GO:0001568,GO:0001570,GO:0004888,GO:0004896,GO:0004930,GO:0005515,GO:0005615,GO:0005886,GO:0005911,GO:0007165,GO:0007166,GO:0007186,GO:0007223,GO:0007275,GO:0007605,GO:0009986,GO:0010812,GO:0016020,GO:0016021,GO:0016055,GO:0017147,GO:0019955,GO:0030165,GO:0030425,GO:0030947,GO:0031625,GO:0031987,GO:0034446,GO:0035426,GO:0035567,GO:0038023,GO:0042701,GO:0042803,GO:0042813,GO:…	amyloid-beta binding|luteinization|blood vessel development|vasculogenesis|transmembrane signaling receptor activity|cytokine receptor activity|G protein-coupled receptor activity|protein binding|extracellular space|plasma membrane|cell-cell junction|signal transduction|cell surface receptor signaling pathway|G protein-coupled receptor signaling pathway|Wnt signaling pathway, calcium modulating p…	mmu04150,mmu04310,mmu04390,mmu04550,mmu04916,mmu04934,mmu05010,mmu05022,mmu05165,mmu05200,mmu05205,mmu05217,mmu05224,mmu05225,mmu05226	mTOR signaling pathway|Wnt signaling pathway|Hippo signaling pathway|Signaling pathways regulating pluripotency of stem cells|Melanogenesis|Cushing syndrome|Alzheimer disease|Pathways of neurodegeneration - multiple diseases|Human papillomavirus infection|Pathways in cancer|Proteoglycans in cancer|Basal cell carcinoma|Breast cancer|Hepatocellular carcinoma|Gastric cancer
Atp8b5	27.8444	0.554962	4.45078	5.54051	2.47002	8.55571e-06	2.3033e-05	Up	0.0965636	0.0523568	0.101996	0.916793	0.343569	0.434993	320571	ATPase, class I, type 8B, member 5	GO:0000166,GO:0000287,GO:0001669,GO:0005524,GO:0005802,GO:0005886,GO:0006869,GO:0007030,GO:0015914,GO:0016020,GO:0016021,GO:0031410,GO:0045332,GO:0046872,GO:0090555,GO:0140326,GO:0140345	nucleotide binding|magnesium ion binding|acrosomal vesicle|ATP binding|trans-Golgi network|plasma membrane|lipid transport|Golgi organization|phospholipid transport|membrane|integral component of membrane|cytoplasmic vesicle|phospholipid translocation|metal ion binding|phosphatidylethanolamine flippase activity|ATPase-coupled intramembrane lipid transporter activity|phosphatidylcholine flippase a…
Greb1l	7.2337	0.938927	2.62649	5.52541	2.46608	0.00862702	0.0153784	Up	0.00308842	0.0120567	0.00326217	0.036823	0.020978	0.0688669	381157	growth regulation by estrogen in breast cancer-like	GO:0001656,GO:0001658,GO:0001822,GO:0003231,GO:0007275,GO:0016020,GO:0016021,GO:0030539,GO:0060065,GO:0060562,GO:0061205,GO:0072177	metanephros development|branching involved in ureteric bud morphogenesis|kidney development|cardiac ventricle development|multicellular organism development|membrane|integral component of membrane|male genitalia development|uterus development|epithelial tube morphogenesis|paramesonephric duct development|mesonephric duct development
Arhgap22	445.005	0.213225	11.5646	5.52462	2.46588	6.22467e-31	7.8759e-30	Up	1.12228	1.51582	1.07958	6.77008	9.62604	8.79535	239027	Rho GTPase activating protein 22	GO:0001525,GO:0005096,GO:0005634,GO:0005737,GO:0007165,GO:0007275,GO:0030154,GO:0090630,GO:0098978,GO:0099175	angiogenesis|GTPase activator activity|nucleus|cytoplasm|signal transduction|multicellular organism development|cell differentiation|activation of GTPase activity|glutamatergic synapse|regulation of postsynapse organization
Abhd12	4469.66	0.107872	22.8389	5.51625	2.46369	1.88325e-115	2.67591e-113	Up	24.7449	23.0667	27.9491	153.953	180.026	175.851	76192	abhydrolase domain containing 12	GO:0002084,GO:0004620,GO:0004622,GO:0005737,GO:0005739,GO:0005783,GO:0005789,GO:0006629,GO:0006660,GO:0007628,GO:0008474,GO:0009395,GO:0010996,GO:0016020,GO:0016021,GO:0016787,GO:0032281,GO:0032839,GO:0046464,GO:0046475,GO:0047372,GO:0050727,GO:0052651	protein depalmitoylation|phospholipase activity|lysophospholipase activity|cytoplasm|mitochondrion|endoplasmic reticulum|endoplasmic reticulum membrane|lipid metabolic process|phosphatidylserine catabolic process|adult walking behavior|palmitoyl-(protein) hydrolase activity|phospholipid catabolic process|response to auditory stimulus|membrane|integral component of membrane|hydrolase activity|AMPA…
Wdpcp	43.3449	0.339802	7.24606	5.51065	2.46222	4.29073e-13	2.18051e-12	Up	0.128557	0.146377	0.113158	0.851541	0.904403	0.868671	216560	WD repeat containing planar cell polarity effector	GO:0001822,GO:0002093,GO:0005515,GO:0005737,GO:0005856,GO:0005886,GO:0005929,GO:0007224,GO:0007399,GO:0010762,GO:0016020,GO:0030030,GO:0042733,GO:0042995,GO:0043010,GO:0043587,GO:0044782,GO:0045184,GO:0048568,GO:0051893,GO:0055123,GO:0060021,GO:0060271,GO:0060541,GO:0072359,GO:0090521,GO:0097541,GO:1900027,GO:2000114	kidney development|auditory receptor cell morphogenesis|protein binding|cytoplasm|cytoskeleton|plasma membrane|cilium|smoothened signaling pathway|nervous system development|regulation of fibroblast migration|membrane|cell projection organization|embryonic digit morphogenesis|cell projection|camera-type eye development|tongue morphogenesis|cilium organization|establishment of protein localization…
Cd59a	22.8352	0.635132	3.87157	5.49819	2.45896	0.000108137	0.000256686	Up	0.0595506	0.0435893	0.188702	0.340217	0.866776	0.709211	12509	CD59a antigen	GO:0001848,GO:0001971,GO:0005886,GO:0009897,GO:0009986,GO:0016020,GO:0016525,GO:0030449,GO:0030948,GO:0031225,GO:0045916,GO:0090272,GO:1903659	complement binding|negative regulation of activation of membrane attack complex|plasma membrane|external side of plasma membrane|cell surface|membrane|negative regulation of angiogenesis|regulation of complement activation|negative regulation of vascular endothelial growth factor receptor signaling pathway|anchored component of membrane|negative regulation of complement activation|negative regula…	mmu04610,mmu04640	Complement and coagulation cascades|Hematopoietic cell lineage
[truncated: 1,543 more rows]

## Sheet: Downregulation
gene_id	BaseMean	lfcSE	stat	FoldChange	log2FoldChange	p-value	q-value	Regulation	Expression_Flrt2 fl/fl-1	Expression_Flrt2 fl/fl-2	Expression_Flrt2 fl/fl-3	Expression_Flrt2△Myel-1	Expression_Flrt2△Myel-2	Expression_Flrt2△Myel-3	gene_Dbxref	description	GO_id	GO_term	pathway	pathway_description	TF_family
[truncated: 2,177 more rows]
